# Supplementary material for: Comparison of Newly Diagnosed and Relapsed Patients with Acute Promyelocytic Leukemia Treated with Arsenic Trioxide: Insight into Mechanisms of Resistance
Source: PLoS One. 2015 Mar 30;10(3):e0121912. doi: 10.1371/journal.pone.0121912 (PMC4378855; doi:10.1371/journal.pone.0121912)
Supplement: S1 Dataset — All genes with > 2 fold differential expression in relapsed patients samples in comparison to newly diagnosed cases are included in this list. (XLSX) [file pone.0121912.s001.xlsx]

## Sheet: 2Fold_Diff_Pval_0.05
Diagnosis vs. Relapse > 2 fold differential expression gene list - complete gene list and annotations of gene differentially regulated in relapse
ProbeName	Gene Symbol	Fold Difference	p-value	Expression_In AtRelapse Compared To AtDiagnosis	[APL 14_Relap]	[APL 24_Relap]	[APL 31_Relap]	[APL 63_Relap]	[APL-AKP-R3_Relap]	[APL-MW-R2_Relap]	[APL-Prd-R4_Relap]	[APL-R1-PS_Relap]	[APL 28_Diag]	[APL 38_Diag]	[APL-BLK-D9_Diag]	[APL-D1-PS_Diag]	[APL-D4_Diag]	[APL-D5_Diag]	[APL-Myt-D8_Diag]	[LA 506/06_Diag]	Gene Identifier	Gene Symbol	Description	Chromosome Number(Avadis)	Chromosome Start Index(Avadis)	Chromosome End Index(Avadis)	Chromosome Strand(Avadis)	Cytoband
A_24_P500584	XIST	46.9405	0.0309247	Repressed	-5.75418	2.22178	-5.0413	-1.06519	-3.23022	7.76487	0.265362	-3.54486	8.6899	1.91691	-0.965668	9.2972	9.00936	-0.319959	8.67595	-0.265362	NR_001564	XIST	Homo sapiens X (inactive)-specific transcript (XIST) on chromosome X [NR_001564]	chrX	72959917	72959976	-	Xq13.2
A_23_P409489	DNTT	41.2136	0.00146326	Increased	6.68939	4.6048	7.42847	-2.38812	5.83537	2.95716	6.40073	0.212285	-3.51104	-0.212285	0.748073	-0.532579	-0.863685	-0.84678	-1.98738	-3.97463	NM_004088	DNTT	Homo sapiens deoxynucleotidyltransferase, terminal (DNTT), transcript variant 1, mRNA [NM_004088]	chr10	98088071	98088130	+	10q24.1
A_23_P158593	COL5A1	28.9017	0.000607819	Increased	-2.08147	4.75768	3.08755	1.77322	4.15048	0.729364	3.49905	4.17768	0.623903	-5.43033	-1.9001	-2.57923	-1.65247	-1.78524	-0.623903	-5.38373	NM_000093	COL5A1	Homo sapiens collagen, type V, alpha 1 (COL5A1), mRNA [NM_000093]	chr9	136874373	136874432	+	9q34.3
A_32_P167239	AFAP1L1	18.6958	0.00293601	Increased	5.09884	1.99024	1.06002	-0.287825	1.46012	1.04825	-0.222561	3.77469	1.97162	-6.6886	-2.08822	0.222561	-4.6679	-3.46583	-1.53897	-3.62002	NM_152406	AFAP1L1	Homo sapiens actin filament associated protein 1-like 1 (AFAP1L1), mRNA [NM_152406]	chr5	148700518	148700577	+	5q33.1
A_23_P67847	GALNT14	13.2461	0.00791681	Increased	-0.177527	1.55734	4.5333	3.80554	-2.21102	0.877481	0.439622	5.07249	-2.89949	-3.79098	-2.10832	0.177527	-1.38126	-4.73459	-3.39706	2.21142	NM_024572	GALNT14	Homo sapiens UDP-N-acetyl-alpha-D-galactosamine:polypeptide N-acetylgalactosaminyltransferase 14 (GalNAc-T14) (GALNT14), mRNA [NM_024572]	chr2	30986874	30986933	-	2p23.1
A_23_P58251	CPZ	13.0999	0.0013751	Increased	4.25392	5.48473	2.52094	0.00369978	3.4383	-0.707676	0.0302744	3.70088	-3.38004	-1.9588	-1.24318	-0.50126	-0.00369978	0.188032	-1.11241	-2.95548	NM_001014448	CPZ	Homo sapiens carboxypeptidase Z (CPZ), transcript variant 3, mRNA [NM_001014448]	chr4	8667084	8671073	+	4p16.1
A_32_P220798	CD34	12.6525	0.0233923	Increased	4.87195	1.60097	3.95829	-4.66908	5.68858	2.61467	-0.357761	2.04876	1.50228	0.357761	-1.17042	-1.63351	-2.84048	-3.10074	-0.458334	-6.191	NM_001773	CD34	Homo sapiens CD34 molecule (CD34), transcript variant 2, mRNA [NM_001773]	chr1	206126517	206126576	-	1q32.2
A_24_P940006	EFNB3	12.388	0.00200248	Increased	1.82968	2.47424	3.29739	1.02052	1.98119	-3.7924	1.60938	2.80213	-0.545658	-2.16694	-1.89157	0.545658	-3.77663	-2.84644	-3.3969	-3.74634	NM_001406	EFNB3	Homo sapiens ephrin-B3 (EFNB3), mRNA [NM_001406]	chr17	7554848	7554907	+	17p13.1
A_32_P3476	RPRML	12.1368	0.00154789	Increased	4.84704	0.281076	3.477	3.14356	1.44517	-0.838663	2.8037	5.21457	-2.14344	-2.65146	-0.281076	2.13598	-1.40814	-0.61249	-1.90452	-1.57196	NM_203400	RPRML	Homo sapiens reprimo-like (RPRML), mRNA [NM_203400]	chr17	42410546	42410605	-	17q21.32
A_23_P500464	COL2A1	11.7663	0.00175748	Increased	2.28803	-0.827423	0.689017	1.00335	1.56268	1.30329	0.292629	2.03411	-0.377497	-6.00131	-1.05423	0.192889	-4.6346	-4.18744	-3.85193	-0.192889	NM_001844	COL2A1	Homo sapiens collagen, type II, alpha 1 (primary osteoarthritis, spondyloepiphyseal dysplasia, congenital) (COL2A1), transcript variant 1, mRNA [NM_001844]	chr12	46653216	46653275	-	12q13.11
A_23_P427502	ZNRF3	11.3055	0.000841964	Increased	3.76076	3.54844	2.14648	1.75352	2.0377	0.137792	-0.769799	1.88114	-0.137792	-3.15958	-2.97888	1.67009	-1.29682	-1.48006	-2.59167	-3.52089	AB051436	ZNRF3	Homo sapiens mRNA for KIAA1133 protein, partial cds. [AB051436]	chr22	27782861	27782920	+	22q12.1
A_23_P500300	TRIM15	10.9871	0.00234104	Increased	-1.13125	1.60497	2.25884	-0.1447	3.94714	2.17635	0.253074	5.38204	-4.18057	-2.02908	-1.87555	0.158795	0.1447	-0.587033	-1.95914	-2.98753	NM_033229	TRIM15	Homo sapiens tripartite motif-containing 15 (TRIM15), transcript variant 1, mRNA [NM_033229]	chr6	30248382	30248441	+	6p21.33
A_23_P120125	COLEC11	10.7429	0.00152168	Increased	5.00887	1.44541	1.59045	3.27484	-2.26708	1.80154	1.88602	4.13691	-0.745409	-3.11358	-1.07799	0.0100789	-1.35094	-0.0100784	-2.55113	-1.68653	NM_199235	COLEC11	Homo sapiens collectin sub-family member 11 (COLEC11), transcript variant 2, mRNA [NM_199235]	chr2	3669818	3669877	+	2p25.3
A_24_P940166	PAPSS2	10.6575	0.00164434	Increased	4.86293	1.64933	2.71058	0.554411	2.80832	3.14584	-1.12595	3.33054	2.14052	-3.27712	-1.76102	-0.554411	-1.63475	-0.74564	-0.770353	-2.77162	NM_001015880	PAPSS2	Homo sapiens 3'-phosphoadenosine 5'-phosphosulfate synthase 2 (PAPSS2), transcript variant 2, mRNA [NM_001015880]	chr10	89496934	89496993	+	10q23.2
A_23_P169437	LCN2	10.2888	0.013806	Increased	-1.02442	6.76478	2.452	2.25823	2.54976	1.9023	2.76615	-0.51198	-0.371011	-1.27239	2.59165	-1.83948	-0.0053494	-3.52024	0.0053494	-5.33568	NM_005564	LCN2	Homo sapiens lipocalin 2 (oncogene 24p3) (LCN2), mRNA [NM_005564]	chr9	129954065	129954124	+	9q34.11
A_24_P25794	LRRC38	9.58689	0.000705988	Increased	3.03143	2.89033	1.02052	-0.713248	1.83547	0.550402	2.14281	2.56182	-0.550402	-1.51766	-1.04316	0.782686	-3.92085	-1.05895	-1.17467	-4.28594	ENST00000376085	LRRC38	Leucine rich repeat containing 38. [Source:Uniprot/SPTREMBL;Acc:Q5VT99] [ENST00000376085]	chr1	13674406	13674465	-	1p36.21
A_23_P127565	LAYN	9.57218	0.000151624	Increased	1.43781	2.09145	3.15414	1.83426	1.12215	-0.648266	0.851398	3.92495	-0.229174	-2.52402	-2.06552	-1.14911	-2.0757	-1.48246	0.229174	-3.00609	NM_178834	LAYN	Homo sapiens layilin (LAYN), mRNA [NM_178834]	chr11	110936670	110936729	+	11q23.1
A_23_P140434	MYO5C	9.45514	2.16098e-05	Increased	0.483948	2.12415	2.28434	2.18869	1.84777	0.194313	2.46886	2.60659	-0.318583	-1.18707	-0.787357	-0.194313	-1.34997	-2.10901	-2.10339	-3.68045	NM_018728	MYO5C	Homo sapiens myosin VC (MYO5C), mRNA [NM_018728]	chr15	50271936	50271995	-	15q21.2
A_23_P129064	GATM	9.45114	0.00161808	Increased	1.75472	-1.42105	2.72578	1.68351	3.28226	2.46476	0.16642	2.95002	-0.467554	-4.54895	-0.593615	-1.32548	-0.16642	-3.73479	-1.69854	0.217875	NM_001482	GATM	Homo sapiens glycine amidinotransferase (L-arginine:glycine amidinotransferase) (GATM), nuclear gene encoding mitochondrial protein, mRNA [NM_001482]	chr15	43440747	43440806	-	15q21.1
A_23_P4536	EPB41L3	9.33981	0.00909004	Increased	6.22892	0.654924	0.324029	0.26067	0.14403	3.01473	0.354314	0.12558	-4.81662	-3.62992	-0.12558	-0.54206	-0.647443	-0.192468	-0.243332	-4.48252	NM_012307	EPB41L3	Homo sapiens erythrocyte membrane protein band 4.1-like 3 (EPB41L3), mRNA [NM_012307]	chr18	5383392	5383451	-	18p11.31
A_32_P194423	THC2656802	9.14876	0.0111946	Increased	2.13435	2.4661	3.77425	0.720959	-0.0260572	-0.795229	3.33156	4.76807	0.0260577	-4.01152	-1.89342	3.9787	-1.5328	-0.742138	-2.14367	-2.8558	THC2656802	THC2656802		chr15	59040165	59040224	-	15q22.2
A_23_P127220	DNAJC12	9.04757	0.0083803	Increased	3.49452	2.22716	4.39465	3.46973	5.51228	4.0217	-1.50318	-1.75929	-1.02602	-0.416784	-2.58481	-1.07091	1.14547	-0.640832	-1.38556	0.416785	NM_021800	DNAJC12	Homo sapiens DnaJ (Hsp40) homolog, subfamily C, member 12 (DNAJC12), transcript variant 1, mRNA [NM_021800]	chr10	69235524	69241319	-	10q21.3
A_24_P208825	MUC4	8.91508	0.00149207	Increased	2.71802	0.2296	2.4586	-0.651034	2.56855	0.416121	1.48113	3.30059	0.9568	-4.1746	-0.229599	-1.44539	-1.63365	-0.855153	-1.27469	-4.07212	NM_018406	MUC4	Homo sapiens mucin 4, cell surface associated (MUC4), transcript variant 1, mRNA [NM_018406]	chr3	196959835	196959894	-	3q29
A_23_P63371	TAL1	8.88701	0.0120699	Increased	3.33783	-0.423352	1.51516	-1.26593	2.71279	1.49676	0.423352	2.58608	1.26068	-5.00546	-0.500455	1.69737	-2.93676	-3.54292	-0.842963	-4.96038	NM_003189	TAL1	Homo sapiens T-cell acute lymphocytic leukemia 1 (TAL1), mRNA [NM_003189]	chr1	47455005	47455064	-	1p33
A_23_P103877	LRRC38	8.76658	0.000423904	Increased	2.95181	2.87218	1.9627	-0.446812	1.69023	0.227003	1.94325	2.28823	-0.227003	-1.38028	-1.12077	0.440407	-2.87638	-0.882906	-1.18562	-4.33497	ENST00000376085	LRRC38	Leucine rich repeat containing 38. [Source:Uniprot/SPTREMBL;Acc:Q5VT99] [ENST00000376085]	chr1	13674356	13674415	-	1p36.21
A_23_P423012	DUSP27	8.67795	0.0188139	Increased	3.77593	4.17931	3.39084	-3.32748	5.07262	2.57839	-0.753295	2.61026	2.09912	-1.14681	-0.922339	0.753295	-2.32641	-1.51748	-0.754155	-3.59749	NM_001080426	DUSP27	Homo sapiens dual specificity phosphatase 27 (putative) (DUSP27), mRNA [NM_001080426]	chr1	165364837	165364896	+	1q24.1
A_23_P329768	GREB1	8.67625	0.00789351	Increased	2.19977	-2.88686	2.93688	1.57587	1.91859	1.28714	0.315234	3.99905	-3.18855	-3.47065	-3.06548	2.07435	-1.13131	-0.315234	-1.05526	-3.43877	NM_014668	GREB1	Homo sapiens GREB1 protein (GREB1), transcript variant a, mRNA [NM_014668]	chr2	11700131	11700190	+	2p25.1
A_32_P232647	A_32_P232647	8.60932	0.00645607	Increased	3.56091	0.789355	0.0729871	-0.0729876	3.49755	-0.821587	3.18584	0.944913	-3.9605	-3.84208	-1.38225	-1.11835	0.393285	1.81962	-1.84706	-3.75288	A_32_P232647	A_32_P232647		chr20	49832387	49832446	-	20q13.2
A_23_P83818	COL5A1	8.42911	0.00866036	Increased	-3.23263	4.4192	2.64387	1.28753	4.01101	0.141793	2.4185	4.10844	0.143611	-3.68191	-1.253	-0.141792	-1.3488	-0.475719	-1.7565	-0.291223	NM_000093	COL5A1	Homo sapiens collagen, type V, alpha 1 (COL5A1), mRNA [NM_000093]	chr9	136873884	136873943	+	9q34.3
A_23_P386254	BAPX1	8.41719	0.00355183	Increased	2.50508	1.81007	1.76949	0.180026	1.37585	-0.102036	0.295702	1.13143	0.102036	-0.150493	-4.13593	-0.293978	-1.3516	-6.6018	-1.3956	-1.79374	NM_001189	BAPX1	Homo sapiens bagpipe homeobox homolog 1 (Drosophila) (BAPX1), mRNA [NM_001189]	chr4	13151874	13151933	-	4p15.33
A_23_P23829	CD34	8.36173	0.0157599	Increased	4.72118	1.41934	4.0803	-2.59352	5.59584	2.74691	-0.573717	2.2511	1.24898	0.174914	-1.29899	-1.50342	-1.17307	-0.186761	-0.174915	-3.94971	NM_001773	CD34	Homo sapiens CD34 molecule (CD34), transcript variant 2, mRNA [NM_001773]	chr1	206127232	206127291	-	1q32.2
A_23_P373819	TUSC1	8.35853	0.0405536	Repressed	-6.41056	-1.18249	-3.67573	2.89611	-2.13345	-2.90419	2.7732	-1.64942	-2.53105	-0.921794	3.28589	3.61336	2.32333	3.15748	0.921794	2.37046	NM_001004125	TUSC1	Homo sapiens tumor suppressor candidate 1 (TUSC1), mRNA [NM_001004125]	chr9	25667142	25667201	-	9p21.2
A_24_P397817	LEP	8.2785	0.0573008	Repressed	-1.38791	-0.123635	-1.51638	-1.4862	0.177429	0.123635	-0.613277	0.214782	-1.70242	-0.785414	7.04943	2.4736	5.5194	8.52148	0.537749	-1.83044	NM_000230	LEP	Homo sapiens leptin (obesity homolog, mouse) (LEP), mRNA [NM_000230]	chr7	127684315	127684374	+	7q32.1
A_23_P166566	CCDC48	8.23089	0.0021994	Increased	2.3663	2.35334	-0.0313401	0.875104	-1.24189	0.489771	1.80642	0.907419	-0.622341	-3.27143	-3.07969	0.0313401	-4.52249	0.609143	-1.84469	-4.10312	NM_024768	CCDC48	Homo sapiens coiled-coil domain containing 48 (CCDC48), mRNA [NM_024768]	chr3	130242185	130242244	+	3q21.3
A_32_P133884	TUSC1	8.16522	0.0391567	Repressed	-5.45935	-1.3125	-4.71006	2.3679	-2.86459	-2.80436	2.6312	-2.01882	-3.42763	-0.628125	3.05403	3.47352	2.15119	2.92144	0.628125	1.89279	NM_001004125	TUSC1	Homo sapiens tumor suppressor candidate 1 (TUSC1), mRNA [NM_001004125]	chr9	25667224	25667283	-	9p21.2
A_24_P181254	OLFM4	8.13872	0.0513612	Increased	3.52189	6.49448	0.679842	-0.0748718	2.24334	-1.82752	1.60551	-3.01299	0.0748718	-1.87182	2.12985	-4.0288	-2.23262	-3.36347	0.636181	-5.91292	NM_006418	OLFM4	Homo sapiens olfactomedin 4 (OLFM4), mRNA [NM_006418]	chr13	52524096	52524155	+	13q21.1
A_23_P28999	CDH4	8.0463	0.00334231	Increased	1.21462	1.13982	2.27593	0.961995	3.15498	-2.42648	3.6251	0.891784	-0.891783	-3.52228	-1.12282	1.47301	-2.35291	-1.55284	-2.94728	-2.31197	AK025855	CDH4	Homo sapiens cDNA: FLJ22202 fis, clone HRC01333. [AK025855]	chr20	59948505	59948564	+	20q13.33
A_23_P50786	CLIP3	7.98803	0.00263267	Increased	4.40676	1.6194	2.19378	0.0334084	1.675	-0.238434	-0.0334084	1.59175	1.06302	-2.82796	-1.804	0.720057	-2.40757	-1.95017	-1.37428	-4.15357	NM_015526	CLIP3	Homo sapiens CAP-GLY domain containing linker protein 3 (CLIP3), mRNA [NM_015526]	chr19	41197577	41197636	-	19q13.12
A_23_P259863	CD177	7.84997	0.0161362	Increased	-0.329672	5.29401	1.64006	0.329672	1.77958	6.02987	1.09014	-1.141	0.980977	-2.26914	1.1821	-2.07356	-0.593458	-1.79609	-0.686221	-3.83345	NM_020406	CD177	Homo sapiens CD177 molecule (CD177), mRNA [NM_020406]	chr19	48558389	48558448	+	19q13.31
A_23_P168403	KCNH2	7.82159	0.0192913	Increased	-2.42292	3.17204	3.82428	2.85847	3.52744	0.369822	1.82917	-0.369822	0.919333	-4.35901	2.33165	-0.771067	-1.09241	-2.54962	-1.506	-3.92408	NM_000238	KCNH2	Homo sapiens potassium voltage-gated channel, subfamily H (eag-related), member 2 (KCNH2), transcript variant 1, mRNA [NM_000238]	chr7	150273025	150273084	-	7q36.1
A_23_P339240	PLCH1	7.80972	0.0074088	Increased	2.75831	-0.808934	0.871074	0.609787	1.1924	0.00895166	1.11856	1.63265	-0.00895166	-4.8268	-0.0161319	1.48981	-5.27943	-1.47666	-2.45631	-3.76488	NM_014996	PLCH1	Homo sapiens phospholipase C, eta 1 (PLCH1), mRNA [NM_014996]	chr3	156680599	156680658	-	3q25.31
A_23_P31858	ST18	7.76085	0.00418229	Increased	2.88472	1.59891	3.15133	-1.08867	2.72525	0.00874996	2.43429	1.48727	-0.00874996	-4.0638	1.65595	-0.416942	-1.65926	-0.836664	-1.1732	-3.9452	NM_014682	ST18	Homo sapiens suppression of tumorigenicity 18 (breast carcinoma) (zinc finger protein) (ST18), mRNA [NM_014682]	chr8	53186613	53186672	-	8q11.23
A_23_P41804	NKD2	7.69076	0.00735912	Increased	-0.392103	-0.887087	2.4798	1.52791	3.39929	2.08651	1.93098	3.30465	-0.204537	-5.62005	-0.707792	-0.490214	1.05508	0.204537	-1.18332	-3.14877	NM_033120	NKD2	Homo sapiens naked cuticle homolog 2 (Drosophila) (NKD2), mRNA [NM_033120]	chr5	1091719	1091778	+	5p15.33
A_23_P86021	SELENBP1	7.69017	0.0376067	Increased	-0.661166	3.99842	-0.82829	0.485551	3.08262	4.57827	1.30086	-0.485551	-3.27405	-3.23197	3.16264	-2.51898	0.504582	-4.38475	1.76699	-4.09787	NM_003944	SELENBP1	Homo sapiens selenium binding protein 1 (SELENBP1), mRNA [NM_003944]	chr1	149603471	149603530	-	1q21.3
A_23_P45524	NGFRAP1	7.60301	0.0150947	Increased	0.457674	-0.0310893	0.524381	0.469334	0.0310893	-0.889204	0.443776	1.33449	0.41151	-7.44422	-3.60163	0.743826	-1.37119	-6.12523	-1.79861	-1.88659	NM_014380	NGFRAP1	Homo sapiens nerve growth factor receptor (TNFRSF16) associated protein 1 (NGFRAP1), transcript variant 3, mRNA [NM_014380]	chrX	102519564	102519623	+	Xq22.2
A_23_P93169	GLULD1	7.59065	0.0242082	Increased	3.17045	-0.403295	3.24978	2.29802	2.94646	3.29826	-3.00383	1.31056	3.03738	-4.4014	-3.72521	-1.27449	-0.741956	-1.17172	0.403296	-2.65327	NM_016571	GLULD1	Homo sapiens glutamate-ammonia ligase (glutamine synthetase) domain containing 1 (GLULD1), mRNA [NM_016571]	chr6	64047580	64047639	-	6q12
A_24_P197537	PDE8B	7.47666	0.00196176	Increased	4.31644	0.94892	2.00459	-1.08064	2.02503	1.02957	2.19922	0.593188	1.98249	-1.46305	-2.34459	-0.593188	-2.12418	-1.81207	-2.31462	-2.51363	NM_003719	PDE8B	Homo sapiens phosphodiesterase 8B (PDE8B), transcript variant 1, mRNA [NM_003719]	chr5	76758549	76758608	+	5q14.1
A_32_P133999	AL117636	7.44235	0.0135051	Increased	4.03225	-0.871772	0.667453	-0.447161	0.150818	3.06363	0.979742	6.53629	-2.70105	-2.38585	-1.99579	0.0428429	-0.0428429	0.766523	-0.389278	-2.34937	AL117636	AL117636	Homo sapiens mRNA; cDNA DKFZp434H205 (from clone DKFZp434H205). [AL117636]	chr7	70882884	70882943	-	7q11.22
A_23_P87346	HBD	7.40821	0.020877	Increased	-0.956503	3.46497	0.492394	0.814261	3.06757	4.4039	-0.560988	-0.16755	-3.27199	-1.63717	1.92213	-2.1231	0.866093	-5.06733	0.16755	-3.41112	NM_000519	HBD	Homo sapiens hemoglobin, delta (HBD), mRNA [NM_000519]	chr11	5210729	5210788	-	11p15.4
A_23_P258463	PROM1	7.31905	0.0137548	Increased	6.67864	2.31502	3.38015	-1.95981	1.85849	2.66797	1.03589	-0.604094	-1.58482	-2.43	-1.96743	0.0318022	-0.0318022	0.791162	-0.215413	-2.19449	NM_006017	PROM1	Homo sapiens prominin 1 (PROM1), mRNA [NM_006017]	chr4	15579755	15579814	-	4p15.32
A_24_P299685	PDPN	7.21685	0.0298816	Increased	-0.227583	4.14719	2.91382	4.1155	-0.282069	-3.34642	2.81041	4.03996	1.51265	0.0708256	-0.0708256	0.274838	-2.28264	-4.07905	-2.95683	-1.1091	NM_198389	PDPN	Homo sapiens podoplanin (PDPN), transcript variant 2, mRNA [NM_198389]	chr1	13813409	13813468	+	1p36.21
A_23_P111321	ARG1	7.11897	0.0288418	Increased	-1.33313	4.95403	0.896474	0.468197	1.59383	3.44766	1.23577	-2.7412	-0.0840869	-0.867479	0.780173	-3.68537	-1.11368	-4.62576	0.0840869	-4.61959	NM_000045	ARG1	Homo sapiens arginase, liver (ARG1), mRNA [NM_000045]	chr6	131947066	131947125	+	6q23.2
A_32_P67143	CCDC26	7.04061	0.00216437	Increased	1.2212	0.23041	3.85613	2.25268	3.77653	0.36025	-0.972507	4.17839	-1.93444	0.749548	-1.07271	-0.939291	-1.14893	-0.23041	-1.57483	-1.47145	BC026098	CCDC26	Homo sapiens coiled-coil domain containing 26, mRNA (cDNA clone MGC:27434 IMAGE:4699288), complete cds. [BC026098]	chr8	130434009	130434068	-	8q24.21
A_23_P104493	PAPSS2	7.00568	0.0116375	Increased	4.37933	1.60257	2.45545	-0.475769	1.24051	2.25657	-1.90939	3.64299	2.08025	-3.03488	-2.35608	0.460438	-0.460438	-0.879534	-2.18494	-2.90075	NM_001015880	PAPSS2	Homo sapiens 3'-phosphoadenosine 5'-phosphosulfate synthase 2 (PAPSS2), transcript variant 2, mRNA [NM_001015880]	chr10	89494940	89495599	+	10q23.2
A_23_P40527	TBX1	7.00451	0.000920021	Increased	-0.0661874	2.58466	2.41322	2.10263	3.10058	2.33769	-0.819625	2.98515	-1.49144	-2.53082	-1.93556	0.0661874	-0.0976815	0.708598	-0.285263	-2.26218	NM_080646	TBX1	Homo sapiens T-box 1 (TBX1), transcript variant A, mRNA [NM_080646]	chr22	18132546	18132605	+	22q11.21
A_32_P55241	TMEM46	6.95299	0.00481065	Increased	3.61771	1.90828	0.319716	-0.625439	0.787763	1.11945	-0.069397	0.388249	0.817807	-4.57272	0.069397	-0.928196	-2.04161	-1.24067	-2.5693	-4.46944	NM_001007538	TMEM46	Homo sapiens transmembrane protein 46 (TMEM46), mRNA [NM_001007538]	chr13	25517345	25517404	-	13q12.13
A_24_P57047	DLL3	6.93237	0.0117857	Increased	2.88084	0.00338411	0.321804	1.14891	-0.984378	0.353305	-0.00338411	1.94004	-0.741516	-6.06752	-2.17347	0.599057	-4.28882	0.472157	-3.86809	-0.618054	NM_203486	DLL3	Homo sapiens delta-like 3 (Drosophila) (DLL3), transcript variant 2, mRNA [NM_203486]	chr19	44690317	44690376	+	19q13.2
A_23_P135486	ERAF	6.92641	0.0134899	Increased	-1.42858	3.1163	1.11618	1.80836	2.43449	4.04402	0.069	-0.870667	-3.61865	-2.61087	1.57563	-1.62198	0.679972	-2.52331	-0.069	-3.85955	NM_016633	ERAF	Homo sapiens erythroid associated factor (ERAF), mRNA [NM_016633]	chr16	31447413	31447472	+	16p11.2
A_23_P89380	IL8	6.92256	0.037577	Increased	-1.02531	3.4627	-0.461451	0.493469	3.30787	4.37253	0.824718	-0.501162	-4.04809	-3.08159	3.05928	-2.56643	0.461451	-2.88471	1.36093	-4.15793	X77737	IL8	H.sapiens mRNA for red cell anion exchanger (EPB3, AE1, Band 3) 3' non-coding region. [X77737]	chr17	39682083	39682142	-	17q21.31
A_24_P263144	BMX	6.84922	0.00363113	Increased	2.43494	-0.214174	0.941476	0.208302	0.563914	0.500162	-0.208302	2.79935	0.973383	-3.49551	-1.34965	0.850351	-2.58283	-2.42731	-2.77167	-4.37863	NM_001721	BMX	Homo sapiens BMX non-receptor tyrosine kinase (BMX), mRNA [NM_001721]	chrX	15474906	15474965	+	Xp22.2
A_24_P183664	KIAA0644	6.72779	0.0121143	Increased	-2.21562	2.61162	3.34574	2.22937	1.13266	-0.774853	1.80777	4.81575	0.00614166	-3.34527	-1.50886	0.771914	-0.791053	-0.00614119	-0.940689	-3.23466	NM_014817	KIAA0644	Homo sapiens KIAA0644 gene product (KIAA0644), mRNA [NM_014817]	chr7	28959556	28959615	-	7p15.1
A_32_P22654	ALAS2	6.67374	0.0425715	Increased	0.0454659	3.17193	-0.268086	0.401449	2.65496	4.7421	-0.0454659	-0.922623	-4.02811	-2.7703	1.74888	-3.07884	1.56806	-5.43659	1.60613	-1.73746	NM_000032	ALAS2	Homo sapiens aminolevulinate, delta-, synthase 2 (sideroblastic/hypochromic anemia) (ALAS2), nuclear gene encoding mitochondrial protein, transcript variant 1, mRNA [NM_000032]	chrX	55052213	55052269	-	Xp11.21
A_23_P71268	AZGP1	6.6736	0.00315124	Increased	1.07278	1.14738	1.2984	1.91024	0.881354	-2.5735	2.1561	0.667873	-4.07958	-2.00331	0.303738	-0.503308	-2.25277	-0.303738	-2.83338	-3.67475	NM_001185	AZGP1	Homo sapiens alpha-2-glycoprotein 1, zinc-binding (AZGP1), mRNA [NM_001185]	chr7	99402440	99402499	-	7q22.1
A_23_P21333	MKRN3	6.53616	0.0265426	Increased	5.00812	0.826646	-2.31641	4.85083	-0.508429	2.4338	1.50765	0.453614	-3.30726	-2.98785	-1.78971	-0.1797	-0.651387	0.1797	1.85436	-2.52989	NM_005664	MKRN3	Homo sapiens makorin, ring finger protein, 3 (MKRN3), mRNA [NM_005664]	chr15	21363435	21363494	+	15q11.2
A_24_P150580	RASL12	6.51257	0.00388141	Increased	3.78351	1.50578	0.0955274	-0.0955274	1.48718	-0.254569	2.60452	1.76956	-0.976111	-1.96659	0.323492	1.71237	-3.874	-1.82121	-1.89163	-2.23616	NM_016563	RASL12	Homo sapiens RAS-like, family 12 (RASL12), mRNA [NM_016563]	chr15	63133288	63133347	-	15q22.31
A_23_P12044	TMEM51	6.50241	0.00586143	Increased	-1.70816	3.27519	3.10414	-0.13605	4.24465	2.90657	0.966475	4.2135	0.52803	0.024169	-0.024169	-1.13128	-0.858599	-2.43042	-0.680477	-0.168726	NM_018022	TMEM51	Homo sapiens transmembrane protein 51 (TMEM51), mRNA [NM_018022]	chr1	15419386	15419445	+	1p36.21
A_23_P329353	C2orf32	6.44291	0.00189963	Increased	0.185067	0.971304	3.70934	0.548569	1.34203	-0.0459859	0.0459859	0.806807	-1.19419	-4.32042	-0.489162	0.277455	-2.32021	-3.31007	-0.375251	-2.20675	NM_015463	C2orf32	Homo sapiens chromosome 2 open reading frame 32 (C2orf32), mRNA [NM_015463]	chr2	68373842	68373901	-	2p14
A_32_P211752	THC2645710	6.39712	0.00330722	Increased	2.5357	0.675827	0.900081	1.72079	0.703476	-0.813677	0.749179	1.46241	-1.58775	-4.03669	-0.703893	0.702464	-1.40939	-0.675827	-0.728883	-5.04563	THC2645710	THC2645710		chr7	100731238	100731297	+	7q22.1
A_24_P1949	NPTX1	6.31044	0.0165553	Increased	4.98649	2.57296	2.16094	-0.910471	0.23083	0.0102115	-0.420006	4.09588	-2.23612	-3.39025	0.234709	-0.0102115	-0.849517	-0.168128	1.09224	-3.20783	NM_002522	NPTX1	Homo sapiens neuronal pentraxin I (NPTX1), mRNA [NM_002522]	chr17	76056253	76056312	-	17q25.3
A_24_P365975	COL8A2	6.28455	0.00788732	Increased	4.92611	1.82108	0.303349	2.62935	0.527711	-0.102006	-0.545468	4.96501	0.102006	-2.71609	-1.46788	-0.278492	-0.369768	0.449245	-0.784484	-1.62387	NM_005202	COL8A2	Homo sapiens collagen, type VIII, alpha 2 (COL8A2), mRNA [NM_005202]	chr1	36333450	36333509	-	1p34.3
A_24_P98210	TFEC	6.28344	0.0145948	Repressed	-6.60983	-2.59627	-0.476597	0.163301	-1.10672	-2.00795	-1.85135	0.51179	1.3401	1.10891	-0.163301	1.11029	1.5869	3.13719	-2.02855	1.14727	NM_012252	TFEC	Homo sapiens transcription factor EC (TFEC), transcript variant 1, mRNA [NM_012252]	chr7	115383969	115384028	-	7q31.2
A_32_P89049	A_32_P89049	6.27633	0.00759716	Increased	3.70308	0.957183	2.00899	1.94325	1.29266	-2.47325	0.479582	1.28131	-0.146983	0.0450559	-2.76081	-0.0450554	-2.34207	-1.42522	-0.713449	-4.61802	A_32_P89049	A_32_P89049		chr7	100734500	100734559	+	7q22.1
A_23_P17593	CDH4	6.2583	0.014824	Increased	0.616529	0.603502	2.06048	0.860952	3.27006	-3.03347	3.40453	0.937961	-1.85403	-4.26149	-0.603502	1.7349	-1.12909	-1.21579	-3.17981	-1.93681	NM_001794	CDH4	Homo sapiens cadherin 4, type 1, R-cadherin (retinal) (CDH4), mRNA [NM_001794]	chr20	59945361	59945420	+	20q13.33
A_23_P168916	CA1	6.22819	0.0198295	Increased	-1.0677	3.98294	0.86306	1.95048	2.626	4.78266	-0.0983295	0.0650167	-3.07923	-1.6338	1.99059	-0.530525	0.938365	-1.96049	-0.0650167	-3.66626	NM_001738	CA1	Homo sapiens carbonic anhydrase I (CA1), mRNA [NM_001738]	chr8	86427986	86428045	-	8q21.2
A_23_P256572	RHAG	6.21906	0.0311154	Increased	-1.51254	4.48226	1.53146	2.04466	3.43188	4.52158	1.34839	-1.52834	-2.8197	-1.30854	3.00674	-0.871285	-1.22375	-0.38318	0.383181	-3.55769	NM_000324	RHAG	Homo sapiens Rh-associated glycoprotein (RHAG), mRNA [NM_000324]	chr6	49681470	49682546	-	6p12.3
A_24_P110601	A_24_P110601	6.18258	0.00576652	Repressed	-0.649701	-0.319396	-0.871187	-1.67673	-1.35636	1.1456	-1.23165	-1.62274	4.42517	2.74764	0.319396	-2.23315	1.81814	3.8032	1.40148	2.16163	A_24_P110601	A_24_P110601		chr22	23438464	23438523	+	22q11.23
A_23_P72014	A_23_P72014	6.1169	0.0065793	Increased	1.30432	-0.203818	0.203818	0.770995	0.949397	-0.341145	1.23734	0.517144	-4.05914	-2.72257	-3.73021	1.34829	-0.419118	0.530908	-4.48786	-2.92464	A_23_P72014	A_23_P72014
A_23_P430068	PDPN	6.11239	0.0276597	Increased	-0.289381	4.05356	3.01623	4.17432	-0.468673	-2.4854	2.53721	4.24921	1.39676	-0.042376	0.042376	0.752117	-1.78782	-2.909	-2.42037	-1.13851	NM_006474	PDPN	Homo sapiens podoplanin (PDPN), transcript variant 1, mRNA [NM_006474]	chr1	13815270	13815329	+	1p36.21
A_23_P436353	MLLT4	6.08537	0.049853	Increased	3.53006	0.429032	0.122894	-4.20271	2.74795	1.23818	-0.528679	1.49815	-2.58085	-5.22822	-0.122894	1.73596	-3.76006	-4.15987	0.6783	-2.57025	NM_001040001	MLLT4	Homo sapiens myeloid/lymphoid or mixed-lineage leukemia (trithorax homolog, Drosophila); translocated to, 4 (MLLT4), transcript variant 1, mRNA [NM_001040001]	chr6	168115351	168115410	+	6q27
A_23_P124905	NPTX1	6.06721	0.0195352	Increased	4.87463	2.54587	2.17555	-0.876118	-0.414282	1.53326	-0.526287	4.34729	-1.23859	-3.68721	0.414282	0.428202	-2.30774	-0.538255	1.5707	-1.78974	NM_002522	NPTX1	Homo sapiens neuronal pentraxin I (NPTX1), mRNA [NM_002522]	chr17	76055612	76055671	-	17q25.3
A_23_P160920	PDZK1IP1	6.0379	0.0218687	Increased	0.42529	1.74762	0.528196	-0.42529	1.05424	4.80524	-0.535835	1.27119	-2.14587	-5.83493	1.08824	1.43523	-1.23509	-2.53187	-0.623747	-2.03369	NM_005764	PDZK1IP1	Homo sapiens PDZK1 interacting protein 1 (PDZK1IP1), mRNA [NM_005764]	chr1	47421885	47421944	-	1p33
A_23_P66481	RTN4RL1	6.03738	0.000499337	Increased	1.41404	1.57274	1.31934	-0.39847	1.00879	-0.0246751	1.78763	2.09453	0.509812	-0.758433	-2.4574	0.0246751	-2.83359	-3.40654	-1.60627	-1.44972	NM_178568	RTN4RL1	Homo sapiens reticulon 4 receptor-like 1 (RTN4RL1), mRNA [NM_178568]	chr17	1785218	1785277	-	17p13.3
A_24_P388322	COLEC11	6.01076	0.0044803	Increased	4.29966	-0.191895	0.815619	2.38459	0.160453	-0.250166	1.54741	3.48456	-1.56829	-2.4862	-0.779279	0.0398087	0.759092	-0.0398092	-1.297	-3.07848	NM_199235	COLEC11	Homo sapiens collectin sub-family member 11 (COLEC11), transcript variant 2, mRNA [NM_199235]	chr2	3668957	3669203	+	2p25.3
A_32_P171253	THC2674306	6.01039	0.0153834	Repressed	-1.54057	1.94959	-1.46409	-2.37374	-1.02072	0.873213	-0.6742	-4.10958	1.98505	3.04034	1.10547	-1.23153	4.12905	3.31119	-0.0252111	0.0252111	THC2674306	THC2674306	Q9F8M7_CARHY (Q9F8M7) DTDP-glucose 4,6-dehydratase (Fragment), partial (11%) [THC2674306]	chr5	58981552	58981611	-	5q12.1
A_23_P14798	NEO1	6.00351	0.00355358	Increased	1.90327	2.96079	0.139165	2.64023	-1.2675	2.16847	0.303341	1.022	-3.2308	-3.2239	-0.139165	-1.65173	-2.12015	-1.0403	1.08817	-0.4988	NM_002499	NEO1	Homo sapiens neogenin homolog 1 (chicken) (NEO1), mRNA [NM_002499]	chr15	71382673	71382732	+	15q24.1
A_23_P43412	HEMGN	5.97201	0.0530448	Increased	-1.15351	3.9876	0.685906	1.19242	4.40264	4.02664	0.545618	-0.729183	-4.14464	-2.02738	2.95334	-1.53262	-0.545617	-0.884828	2.54497	-4.03084	NM_018437	HEMGN	Homo sapiens hemogen (HEMGN), transcript variant 1, mRNA [NM_018437]	chr9	99732312	99732371	-	9q22.33
A_23_P62377	PNCK	5.93779	0.0058227	Increased	0.94665	4.18921	2.31403	3.71139	-0.187138	-0.300647	0.187138	2.83612	-2.55472	-2.67288	0.921051	-0.206717	-0.344002	0.493587	-0.726848	-1.77212	NM_001039582	PNCK	Homo sapiens pregnancy upregulated non-ubiquitously expressed CaM kinase (PNCK), mRNA [NM_001039582]	chrX	152589236	152589444	-	Xq28
A_24_P220485	OLFML2A	5.92883	0.0593657	Increased	2.0576	4.46989	-1.84527	-2.33241	1.88746	2.84076	1.16266	0.935996	3.17861	-0.317484	-0.39987	-1.66002	-5.16116	0.317484	-4.28374	-3.03911	NM_182487	OLFML2A	Homo sapiens olfactomedin-like 2A (OLFML2A), mRNA [NM_182487]	chr9	126616841	126616900	+	9q33.3
A_23_P123848	DAB2IP	5.92136	0.00554227	Increased	2.33627	1.02206	-0.285415	-0.231414	1.6818	0.231414	0.246547	2.51221	0.586391	-4.99226	-0.595198	0.620511	-3.17218	-2.39592	-1.19634	-1.86895	NM_032552	DAB2IP	Homo sapiens DAB2 interacting protein (DAB2IP), transcript variant 1, mRNA [NM_032552]	chr9	123587169	123587228	+	9q33.2
A_23_P344451	HDGFRP3	5.91677	0.00216286	Increased	-0.015697	-0.325275	2.04628	0.566769	0.968989	2.23754	0.273056	2.79316	-3.14225	-3.12851	-0.0989122	-1.33474	-1.68344	-3.19387	0.592368	0.015697	NM_016073	HDGFRP3	Homo sapiens hepatoma-derived growth factor, related protein 3 (HDGFRP3), mRNA [NM_016073]	chr15	81598252	81598311	-	15q25.2
A_23_P167920	DLL1	5.89775	0.015113	Increased	1.64357	0.0115218	0.592816	-0.486566	1.35936	1.00382	1.01859	0.56313	-1.64575	-7.17585	-0.179669	1.1583	-2.42265	-2.57877	-0.0115218	-1.91915	NM_005618	DLL1	Homo sapiens delta-like 1 (Drosophila) (DLL1), mRNA [NM_005618]	chr6	170433567	170433626	-	6q27
A_23_P361049	MYO1B	5.86136	0.000775246	Increased	1.88868	1.49878	1.26789	-0.497187	3.30697	2.44922	-0.0574927	3.79022	-0.493461	0.224174	-0.613526	-1.2207	0.0574932	-1.29855	-2.1033	-1.31492	NM_012223	MYO1B	Homo sapiens myosin IB (MYO1B), mRNA [NM_012223]	chr2	191998053	191998112	+	2q32.3
A_32_P95082	C9orf39	5.83034	0.00585159	Repressed	-5.0397	-0.385972	-1.51548	0.73527	-3.04892	-1.00827	-0.470037	-0.914163	1.64411	1.94522	0.673367	0.385972	1.68811	2.91106	-1.38615	0.83967	NM_017738	C9orf39	Homo sapiens chromosome 9 open reading frame 39 (C9orf39), mRNA [NM_017738]	chr9	17226502	17226561	+	9p22.2
A_23_P166848	LTF	5.80362	0.0351651	Increased	-0.871662	4.27647	3.03261	2.46057	3.39379	-0.366297	2.99416	-1.52497	-0.0362978	-0.342955	2.3404	-1.69744	0.0362978	-2.87365	0.216414	-4.54371	NM_002343	LTF	Homo sapiens lactotransferrin (LTF), mRNA [NM_002343]	chr3	46452724	46454493	-	3p21.31
A_23_P212854	GYPB	5.79616	0.0454607	Increased	-0.675806	3.60291	-0.538889	0.173601	2.73835	4.70153	0.108482	-0.00338745	-4.67119	-2.57047	2.74101	-1.60354	0.403196	-0.202562	0.00338697	-4.27382	NM_002100	GYPB	Homo sapiens glycophorin B (MNS blood group) (GYPB), mRNA [NM_002100]	chr4	145138197	145140032	-	4q31.22
A_24_P188218	MYL4	5.73787	0.00684122	Increased	1.12203	2.01078	0.750745	0.320736	1.30718	2.65437	-0.513748	-0.0675643	-3.72301	-2.96412	1.78676	-2.49671	-0.357622	-1.1709	0.0675643	-3.72154	NM_002476	MYL4	Homo sapiens myosin, light chain 4, alkali; atrial, embryonic (MYL4), transcript variant 2, mRNA [NM_002476]	chr17	42654813	42655879	+	17q21.32
A_23_P503064	KL	5.73103	0.0159653	Increased	2.17346	-0.320587	2.20645	2.45576	2.57226	-0.102492	-0.0691323	1.91626	-0.593081	-4.87888	-1.54923	1.46718	0.466082	0.0390005	-0.039	-4.23045	NM_153683	KL	Homo sapiens klotho (KL), transcript variant 2, mRNA [NM_153683]	chr13	32537483	32537542	+	13q13.1
A_23_P21882	A_23_P21882	5.73053	0.00587828	Repressed	-1.63098	-1.88673	-2.14526	-2.73855	0.188565	1.40703	-0.490307	-0.337839	2.77514	0.60214	0.790604	-0.474263	2.30031	4.6139	2.096	-0.188565	A_23_P21882	A_23_P21882
A_23_P253602	BMX	5.72503	0.00523986	Increased	2.60085	-0.119141	1.04753	0.611258	0.119141	0.239026	-0.745348	2.45877	1.26807	-3.20675	-1.87969	0.586525	-2.25869	-1.70771	-2.9977	-3.73022	NM_001721	BMX	Homo sapiens BMX non-receptor tyrosine kinase (BMX), mRNA [NM_001721]	chrX	15484387	15484446	+	Xp22.2
A_23_P152235	IRX3	5.72439	0.0207894	Increased	0.283152	0.623863	0.973472	0.656348	1.45231	-2.02815	1.89614	1.27716	-1.14277	-2.84041	-1.23407	1.62093	-0.283152	-6.9309	-2.14294	-2.04935	NM_024336	IRX3	Homo sapiens iroquois homeobox protein 3 (IRX3), mRNA [NM_024336]	chr16	52874731	52874790	-	16q12.2
A_23_P40184	CDH22	5.72061	0.000647386	Increased	1.64044	1.91394	2.28934	1.87239	-0.297578	-0.0204978	1.54688	1.10282	-3.01835	-2.73515	-2.20329	0.0204978	-0.243659	0.555251	-0.838789	-1.61812	NM_021248	CDH22	Homo sapiens cadherin-like 22 (CDH22), mRNA [NM_021248]	chr20	44235836	44235895	-	20q13.12
A_23_P44674	CRIP1	5.71783	0.00776675	Repressed	-0.645397	-0.239851	-1.10502	-1.91819	-1.39028	1.06596	-1.41718	-2.23322	3.5336	2.86295	0.239851	-2.73924	1.51703	3.13174	1.27664	2.41798	NM_001311	CRIP1	Homo sapiens cysteine-rich protein 1 (intestinal) (CRIP1), mRNA [NM_001311]	chr14	105025745	105025886	+	14q32.33
A_24_P414999	LAPTM4B	5.70365	0.000565366	Increased	1.5589	0.0468347	1.79661	2.29311	0.152621	0.600415	-0.0468347	2.01128	0.238589	-1.09492	-1.8774	-0.519065	-2.95121	-3.15662	-2.18575	-0.135755	NM_018407	LAPTM4B	Homo sapiens lysosomal associated protein transmembrane 4 beta (LAPTM4B), mRNA [NM_018407]	chr8	98900549	98900608	+	8q22.1
A_23_P403445	CGREF1	5.68522	0.000506597	Increased	0.309601	0.380568	2.48207	2.20233	2.06198	-1.08293	1.90567	2.63239	-1.39243	-0.309601	-1.10909	-1.21495	0.407591	-1.85003	-2.27969	-1.41784	NM_006569	CGREF1	Homo sapiens cell growth regulator with EF-hand domain 1 (CGREF1), mRNA [NM_006569]	chr2	27177467	27177526	-	2p23.3
A_23_P138706	ADRA2A	5.64525	0.00357104	Increased	2.27839	0.473799	3.65771	3.08321	1.29513	-0.666355	-0.0260043	0.818203	-2.54629	0.0260043	0.671727	-0.263433	-1.85466	-0.554696	-3.16137	-1.3795	NM_000681	ADRA2A	Homo sapiens adrenergic, alpha-2A-, receptor (ADRA2A), mRNA [NM_000681]	chr10	112830342	112830401	+	10q25.2
A_23_P208747	PGLYRP1	5.61294	0.0437488	Increased	-1.22379	5.82395	1.98847	0.99518	1.5491	1.08159	1.77732	-1.58258	-0.229964	-1.53655	1.86776	-1.94258	-0.28157	-1.919	0.229964	-5.68887	NM_005091	PGLYRP1	Homo sapiens peptidoglycan recognition protein 1 (PGLYRP1), mRNA [NM_005091]	chr19	51214376	51214435	-	19q13.32
A_23_P132889	CRMP1	5.59107	0.013579	Increased	3.08442	3.31806	0.817954	0.0944433	2.07128	-2.10012	2.73481	0.534838	-1.29638	-3.14882	-0.866624	-0.0944438	-0.297729	1.07419	-0.621501	-4.05797	NM_001014809	CRMP1	Homo sapiens collapsin response mediator protein 1 (CRMP1), transcript variant 1, mRNA [NM_001014809]	chr4	5874172	5874231	-	4p16.1
A_23_P16438	DLL3	5.58361	0.00900875	Increased	2.689	-0.0184226	-0.233404	0.810821	0.0853105	0.0184226	0.541299	2.15475	-1.26641	-5.1576	-0.982961	0.936695	-2.83225	0.732244	-3.23616	-1.99536	NM_016941	DLL3	Homo sapiens delta-like 3 (Drosophila) (DLL3), transcript variant 1, mRNA [NM_016941]	chr19	44690472	44690531	+	19q13.2
A_23_P9711	HS3ST4	5.57601	0.0093212	Increased	5.0111	-1.11962	1.7329	2.42153	1.53917	-0.443654	0.229518	1.54737	0.115773	-2.92171	-2.18086	-0.115773	-0.39209	0.389109	-0.998442	-2.81156	NM_006040	HS3ST4	Homo sapiens heparan sulfate (glucosamine) 3-O-sulfotransferase 4 (HS3ST4), mRNA [NM_006040]	chr16	26056445	26056504	+	16p12.1
A_23_P6321	CLDN5	5.57184	0.0381704	Increased	1.78526	3.18772	-1.64961	-0.58725	0.443033	3.25699	1.06223	2.49694	3.92554	-2.77232	-2.03425	0.602693	-3.36212	-3.01605	-2.73038	-0.443033	NM_003277	CLDN5	Homo sapiens claudin 5 (transmembrane protein deleted in velocardiofacial syndrome) (CLDN5), mRNA [NM_003277]	chr22	17890559	17890618	-	22q11.21
A_32_P217797	LOC286382	5.56942	0.00697503	Increased	2.40661	2.49403	2.07065	1.02299	4.33521	-0.54712	0.725339	-0.59355	-1.39672	-3.10476	0.0282178	-0.571248	-0.437403	-0.0282178	0.766498	-3.16243	AK094356	LOC286382	Homo sapiens cDNA FLJ37037 fis, clone BRACE2011611. [AK094356]	chr9	72863873	72863932	-	9q21.12
A_32_P183598	LOC645904	5.56913	0.00408936	Increased	1.47295	0.489045	0.630647	1.50244	1.38056	-2.39984	1.13942	0.359059	-0.230836	-3.83636	-0.40752	0.230836	-2.71564	-1.88576	-2.76358	-3.63649	XM_928876	LOC645904	PREDICTED: Homo sapiens similar to Mitotic spindle assembly checkpoint protein MAD1 (Mitotic arrest deficient-like protein 1) (MAD1-like 1) (Mitotic checkpoint MAD1 protein-homolog) (HsMAD1) (hMAD1) (Tax-binding protein 181) (LOC645904), mRNA [XM_928876]	chr22	22133428	22133487	+	22q11.23
A_23_P111621	GTF2IRD1	5.55726	0.00102686	Increased	2.86009	1.78844	1.68402	-0.5079	2.52013	-0.656306	2.46651	2.47538	0.363318	-2.06238	-0.0987878	0.0987878	-0.466738	-1.85809	-1.65978	-1.48095	NM_005685	GTF2IRD1	Homo sapiens GTF2I repeat domain containing 1 (GTF2IRD1), transcript variant 2, mRNA [NM_005685]	chr7	73654767	73654826	+	7q11.23
A_23_P44964	C10orf38	5.53102	0.0502077	Increased	-2.376	-1.10151	1.07456	4.68508	1.03627	-0.209582	5.68251	2.90205	-3.76563	-2.66402	0.763271	-0.443176	0.209582	-1.1237	0.863619	-1.88692	NM_001010924	C10orf38	Homo sapiens chromosome 10 open reading frame 38 (C10orf38), mRNA [NM_001010924]	chr10	15294095	15294154	-	10p13
A_23_P304682	ENST00000320378	5.49954	0.0036917	Increased	1.66705	2.84262	2.02242	0.563438	3.69098	-0.868985	-0.311569	3.2325	-2.72336	-1.26787	-1.42471	0.769327	-0.775125	0.0351844	-1.41429	-0.0351839	ENST00000320378	ENST00000320378	Epithelial membrane protein 2 (EMP-2) (Protein XMP). [Source:Uniprot/SWISSPROT;Acc:P54851] [ENST00000320378]	chr16	10530125	10530184	-	16p13.13
A_23_P302568	SLC30A3	5.48797	0.0136715	Increased	2.99615	-2.07814	0.472915	-0.990406	1.88603	1.06079	2.30449	4.03217	-0.376615	-3.68046	-1.47251	0.541399	-1.79034	0.376615	-1.59845	-1.96584	NM_003459	SLC30A3	Homo sapiens solute carrier family 30 (zinc transporter), member 3 (SLC30A3), mRNA [NM_003459]	chr2	27331052	27331111	-	2p23.3
A_23_P45180	GYPA	5.47525	0.0370594	Increased	-1.00159	3.43608	0.461026	1.13271	3.27719	3.22262	0.182251	-0.677623	-4.49062	-2.45102	2.56744	-0.730891	-0.182251	-0.972182	0.763095	-4.09432	NM_002099	GYPA	Homo sapiens glycophorin A (MNS blood group) (GYPA), mRNA [NM_002099]	chr4	145251834	145251893	-	4q31.22
A_32_P200308	hCG_1814486	5.46212	0.0237612	Increased	1.44888	0.782859	4.48676	1.36005	5.10312	-1.09531	-0.493741	4.8718	-0.349511	2.12251	-1.24664	-0.585625	0.349511	-0.481406	-1.82197	-1.11815	CR623603	hCG_1814486	full-length cDNA clone CS0DH003YA11 of T cells (Jurkat cell line) of Homo sapiens (human) [CR623603]	chr8	130298001	130298060	-	8q24.21
A_32_P27917	KIF26A	5.44789	0.00891041	Increased	0.453977	1.47174	1.25583	1.09025	1.11826	-0.20981	-1.27663	1.44042	0.20981	-3.95446	-2.80334	1.77067	-3.20244	-2.10538	-3.67427	-0.462132	BC009415	KIF26A	Homo sapiens kinesin family member 26A, mRNA (cDNA clone IMAGE:3502885), complete cds. [BC009415]	chr14	103716594	103716653	+	14q32.33
A_23_P8253	RAET1E	5.44393	0.0267965	Repressed	-4.80285	-4.60806	0.156314	-1.62539	-2.06132	-2.01158	-3.09352	2.38522	-0.156314	1.40973	1.09894	2.44078	0.583809	0.627065	-2.57007	0.462064	NM_139165	RAET1E	Homo sapiens retinoic acid early transcript 1E (RAET1E), mRNA [NM_139165]	chr6	150251435	150251494	-	6q25.1
A_23_P315964	UMODL1	5.43351	0.00684555	Increased	2.17465	3.6305	0.757932	1.54301	-0.387358	0.717295	2.31503	-0.125258	-0.284034	-2.11967	1.57839	-0.734838	-4.15041	-1.52808	0.125258	-1.79588	NM_173568	UMODL1	Homo sapiens uromodulin-like 1 (UMODL1), transcript variant 2, mRNA [NM_173568]	chr21	42435784	42435843	+	21q22.3
A_24_P346431	TNS3	5.42955	0.00236629	Increased	1.51232	0.739173	0.816112	-0.997878	0.882561	0.801415	0.19112	1.57356	-2.91667	-2.72074	-0.19112	-0.269205	-2.74207	-4.21041	-1.60198	0.643912	NM_022748	TNS3	Homo sapiens tensin 3 (TNS3), mRNA [NM_022748]	chr7	47281744	47281803	-	7p12.3
A_23_P70818	SMO	5.41617	0.000289321	Increased	1.75116	0.388867	1.9962	0.417484	2.01358	-0.388867	0.736517	2.65165	-0.833909	-2.26487	-0.615842	0.683255	-1.10308	-1.8911	-1.82158	-2.08448	NM_005631	SMO	Homo sapiens smoothened homolog (Drosophila) (SMO), mRNA [NM_005631]	chr7	128640473	128640532	+	7q32.1
A_23_P87709	FLJ22662	5.40993	0.0363776	Increased	-1.41419	5.35579	1.31418	0.255385	1.25064	3.36708	1.17291	-2.4563	0.0659559	-1.64999	0.984154	-3.51296	-0.688983	-2.79244	-0.0659559	-2.97916	NM_024829	FLJ22662	Homo sapiens hypothetical protein FLJ22662 (FLJ22662), mRNA [NM_024829]	chr12	14547898	14547957	-	12p13.1
A_24_P109214	APOC1	5.40495	0.012667	Increased	0.253549	3.14308	3.00535	1.08314	1.40637	-1.35281	1.20463	0.0934176	-3.29863	-1.87911	1.88141	-0.781823	-0.350301	-0.0934172	-2.12481	-3.99084	NM_001645	APOC1	Homo sapiens apolipoprotein C-I (APOC1), mRNA [NM_001645]	chr19	50114276	50114335	+	19q13.32
A_24_P857404	MEX3A	5.39059	0.00273276	Increased	2.68122	0.527133	0.919037	0.874334	0.103618	-1.00418	0.255652	1.48872	0.484703	-4.39493	-1.53573	-0.103618	-0.949788	-2.25066	-2.91279	-1.93521	AK125482	MEX3A	Homo sapiens cDNA FLJ43493 fis, clone OCBBF3009279. [AK125482]	chr1	154310921	154310980	-	1q22
A_32_P65843	DQ786194	5.39022	0.00211208	Repressed	-1.25001	-0.130318	-0.93524	-0.253657	-3.73713	-0.202802	1.37019	-2.17826	1.35023	0.095335	2.43185	2.39736	2.00889	2.0974	1.83978	-0.095335	DQ786194	DQ786194	Homo sapiens clone HLS_IMAGE_119768 mRNA sequence. [DQ786194]	chr1	147950112	147950171	+	1q21.1
A_24_P914062	BE644757	5.3876	0.00882173	Increased	2.2065	-0.00317049	3.4246	1.90827	-0.0407143	-0.0838404	0.247476	3.72119	-2.77246	-2.45731	-2.02842	1.22462	0.00317001	0.848474	-0.508779	-2.36612	BE644757	BE644757	BE644757 7e39h04.x1 NCI_CGAP_Lu24 Homo sapiens cDNA clone IMAGE:3284887 3' similar to gb:U04897 NUCLEAR RECEPTOR ROR-ALPHA-1 (HUMAN);, mRNA sequence [BE644757]	chr15	59255690	59255749	-	15q22.2
A_32_P143589	CD177	5.38736	0.0278969	Increased	-0.605442	5.31406	0.888311	0.870982	1.674	5.18584	1.40865	-1.92873	0.731092	-2.29563	0.59386	-1.25799	-0.656772	-0.59386	-0.597995	-2.55167	NM_020406	CD177	Homo sapiens CD177 molecule (CD177), mRNA [NM_020406]	chr19	48558704	48558763	+	19q13.31
A_23_P15055	HBM	5.36481	0.030465	Increased	-1.34445	2.91292	-0.232964	0.409752	2.71132	3.18892	0.232964	-0.257545	-4.59143	-2.60701	2.01087	-2.2605	0.756362	-2.83117	0.467246	-2.71168	NM_001003938	HBM	Homo sapiens hemoglobin, mu (HBM), mRNA [NM_001003938]	chr16	156660	156719	+	16p13.3
A_23_P166360	PRAME	5.3397	0.046905	Increased	0.0440855	1.89612	-1.15632	2.34094	3.27778	-0.0440855	2.49246	4.27618	4.82325	-2.15361	-1.71611	-1.72953	0.166179	-3.38583	-2.05655	-0.154723	NM_206956	PRAME	Homo sapiens preferentially expressed antigen in melanoma (PRAME), transcript variant 5, mRNA [NM_206956]	chr22	21220206	21220265	-	22q11.22
A_23_P94879	F2	5.33159	0.000193259	Increased	0.298207	0.706843	1.00419	1.4102	0.327709	0.208644	0.395659	3.56952	-2.30361	-1.61858	-1.28691	-0.208644	-0.491769	-1.32779	-2.3995	-1.75873	NM_000506	F2	Homo sapiens coagulation factor II (thrombin) (F2), mRNA [NM_000506]	chr11	46717489	46717549	+	11p11.2
A_23_P137665	CHI3L1	5.3257	0.0089049	Increased	-0.551122	4.74597	2.57663	1.59005	0.447932	0.579225	1.90666	0.0416265	-2.45663	-0.82817	0.937483	-1.15016	-0.0657282	-3.72672	-0.635257	-0.0416265	NM_001276	CHI3L1	Homo sapiens chitinase 3-like 1 (cartilage glycoprotein-39) (CHI3L1), mRNA [NM_001276]	chr1	201414819	201414878	-	1q32.1
A_32_P135348	TANC1	5.29891	0.00269547	Increased	0.175813	-0.052	0.823288	0.0963268	1.23663	0.205399	-0.596642	1.8294	0.679988	-3.85438	-1.90207	0.052	-1.41784	-3.55397	-3.63164	-1.89944	NM_033394	TANC1	Homo sapiens tetratricopeptide repeat, ankyrin repeat and coiled-coil containing 1 (TANC1), mRNA [NM_033394]	chr2	159797195	159797254	+	2q24.2
A_24_P505790	ZNF704	5.27142	0.0417489	Repressed	1.14176	-2.22821	0.0122118	-0.0122118	-1.31475	-1.47759	-2.36737	-1.64429	4.75568	-2.48353	0.367222	1.20454	-1.37014	5.28373	0.555374	2.98221	NM_001033723	ZNF704	Homo sapiens zinc finger protein 704 (ZNF704), mRNA [NM_001033723]	chr8	81896343	81896402	-	8q21.13
A_23_P132826	SERPINI2	5.27135	0.0263773	Repressed	-3.45522	-1.40309	-2.77047	-3.00802	2.04562	-0.00692034	0.00691986	0.148901	4.5866	3.60269	-0.407971	-0.699314	1.40903	1.97645	0.442811	-0.1672	NM_006217	SERPINI2	Homo sapiens serpin peptidase inhibitor, clade I (pancpin), member 2 (SERPINI2), mRNA [NM_006217]	chr3	168646919	168649812	-	3q26.1
A_23_P158537	AK022843	5.2619	0.000866785	Increased	1.24781	2.13475	1.01744	1.74	1.79385	0.302665	2.67503	-0.654561	-2.48619	-3.17038	0.0761895	-0.0761895	-1.5473	-1.07317	-0.0829473	-0.547706	AK022843	AK022843	Homo sapiens cDNA FLJ12781 fis, clone NT2RP2001861. [AK022843]
A_32_P385587	ALAS2	5.26058	0.0537147	Increased	-0.12269	3.06022	-0.343453	0.374858	2.85749	5.01686	0.12269	-0.471569	-3.97327	-2.82004	1.80894	-2.49268	1.79188	-3.08731	1.84121	-1.7361	NM_000032	ALAS2	Homo sapiens aminolevulinate, delta-, synthase 2 (sideroblastic/hypochromic anemia) (ALAS2), nuclear gene encoding mitochondrial protein, transcript variant 1, mRNA [NM_000032]	chrX	55052230	55052289	-	Xp11.21
A_32_P46840	AK090664	5.24676	0.000184015	Increased	1.29003	0.800334	1.9502	1.86333	0.992293	0.0109148	-0.0801258	1.59657	-2.3134	-1.5515	-1.62187	-0.838358	0.417741	-2.4335	-2.35607	-0.0109148	AK090664	AK090664	Homo sapiens cDNA FLJ33345 fis, clone BRACE2003713. [AK090664]	chr13	20174804	20174863	-	13q12.11
A_32_P480177	TNN	5.23763	0.0205842	Increased	-2.28987	0.519117	1.76051	2.77354	4.04634	2.19127	-0.519116	2.10927	-1.48597	-3.35823	-2.36427	1.68414	-1.51636	0.885531	-1.30525	-1.05984	NM_022093	TNN	Homo sapiens tenascin N (TNN), mRNA [NM_022093]	chr1	173383356	173383415	+	1q25.1
A_23_P69171	SUCNR1	5.23271	0.000378866	Repressed	0.666044	-1.4138	-1.62451	-0.957782	-0.759248	-0.107824	-2.26434	-2.0399	1.53872	1.481	0.430987	-0.0209389	2.58251	2.56393	0.0209389	2.00196	NM_033050	SUCNR1	Homo sapiens succinate receptor 1 (SUCNR1), mRNA [NM_033050]	chr3	153082100	153082159	+	3q25.1
A_23_P301521	KIAA1462	5.17612	0.0334979	Increased	3.80021	0.0252528	-0.145494	-1.1301	3.18113	2.18531	1.01346	2.93506	-0.390019	-4.63819	-0.160477	1.89532	-0.291487	-0.0252528	0.352656	-3.85269	ENST00000375377	KIAA1462	Novel protein. [Source:Uniprot/SPTREMBL;Acc:Q5T992] [ENST00000375377]	chr10	30341786	30341845	-	10p11.23
A_23_P304356	CLEC5A	5.16335	0.0122733	Repressed	0.33596	-0.373307	-0.798332	-2.93108	-2.56564	-0.582668	1.92603	-0.520376	2.55306	2.62561	1.14588	-0.33596	1.71577	4.14082	2.77473	-1.18288	NM_013252	CLEC5A	Homo sapiens C-type lectin domain family 5, member A (CLEC5A), mRNA [NM_013252]	chr7	141274514	141274573	-	7q34
A_23_P201963	PARD3	5.12019	0.00111349	Increased	2.32458	-1.42349	1.68755	3.26955	1.56502	1.1129	0.664686	2.30521	-2.20721	-1.6088	-1.4973	-0.627693	-0.240928	-0.0308356	-1.16163	0.0308356	AF196185	PARD3	Homo sapiens atypical PKC isotype-specific interacting protein long variant mRNA, complete cds. [AF196185]	chr10	34439143	34439202	-	10p11.22
A_24_P800734	AK024184	5.10968	0.00275299	Repressed	-0.158662	-0.904864	-2.04566	-1.85073	-0.800722	-0.676925	-1.82409	1.20302	1.57751	0.203798	0.968101	2.30157	2.49878	4.21749	0.00371265	-0.00371313	AK024184	AK024184	Homo sapiens cDNA FLJ14122 fis, clone MAMMA1002033. [AK024184]	chr18	728141	728200	-	18p11.32
A_24_P109176	ENST00000325863	5.09776	0.0180286	Increased	-0.2973	2.16831	2.21772	2.01466	2.01342	-1.75963	2.86721	3.11815	-2.10013	-1.34971	0.2973	3.13816	-1.87011	-0.864357	-1.06798	-2.63953	ENST00000325863	ENST00000325863	CDNA FLJ46041 fis, clone SPLEN2036608. [Source:Uniprot/SPTREMBL;Acc:Q6ZRW2] [ENST00000325863]	chr6	149824707	149824766	-	6q25.1
A_24_P222655	C1QA	5.09384	0.0242083	Increased	0.768059	1.61824	-1.01839	-0.519783	2.86771	5.70548	0.519783	2.26618	-1.98226	-1.71331	2.10838	-1.84182	0.820643	-0.935882	-0.853273	-2.18522	NM_015991	C1QA	Homo sapiens complement component 1, q subcomponent, A chain (C1QA), mRNA [NM_015991]	chr1	22838382	22838441	+	1p36.12
A_23_P25155	GPR84	5.07901	0.00291437	Increased	3.50197	2.61421	0.994374	-0.640909	0.28429	0.967175	-0.151631	1.45018	0.938658	-1.98719	-1.81814	0.151631	-1.99384	-1.31112	-1.01918	-2.69754	NM_020370	GPR84	Homo sapiens G protein-coupled receptor 84 (GPR84), mRNA [NM_020370]	chr12	53042631	53042690	-	12q13.13
A_23_P76774	GSC	5.0382	0.0029792	Increased	1.31994	-1.6689	0.588442	0.581796	2.6034	0.87294	2.3137	1.5417	-3.39979	-1.73663	-1.14546	-0.581796	-2.3559	-0.856296	0.951362	-1.38575	NM_173849	GSC	Homo sapiens goosecoid (GSC), mRNA [NM_173849]	chr14	94304493	94304552	-	14q32.13
A_23_P52336	UNC5B	5.02962	0.0419852	Increased	1.67033	3.44461	1.86839	-0.0980783	0.853139	-0.610056	-2.1133	2.00555	1.95168	-3.82444	-3.48849	1.24247	-1.03888	-4.07034	-2.49309	0.0980783	NM_170744	UNC5B	Homo sapiens unc-5 homolog B (C. elegans) (UNC5B), mRNA [NM_170744]	chr10	72729603	72729662	+	10q22.1
A_23_P42975	PRKAR2B	5.00811	0.0418983	Increased	3.95574	0.940571	0.0173237	-1.18324	0.793001	5.51434	-0.0173237	0.699567	2.25158	-2.04703	1.17344	-2.42269	-1.53921	-3.11331	-0.0750878	-2.10185	NM_002736	PRKAR2B	Homo sapiens protein kinase, cAMP-dependent, regulatory, type II, beta (PRKAR2B), mRNA [NM_002736]	chr7	106588830	106588889	+	7q22.3
A_32_P142818	DLX1	5.00057	0.0117076	Increased	1.87627	0.434138	2.0254	-0.953159	1.27308	1.97603	1.09179	1.59488	3.14132	-1.76046	-2.97146	-1.18494	-0.815703	-0.434137	-1.66338	-3.56956	NM_178120	DLX1	Homo sapiens distal-less homeobox 1 (DLX1), transcript variant 1, mRNA [NM_178120]	chr2	172662237	172662296	+	2q31.1
A_23_P362415	UBE2B	4.98241	0.00799895	Repressed	-0.890656	-1.12445	-0.800303	0.204014	-5.20997	-1.47727	-2.79529	0.654962	0.707257	1.22756	0.188071	2.66413	1.67017	1.28774	-0.188071	-0.461071	BC001694	UBE2B	Homo sapiens ubiquitin-conjugating enzyme E2B (RAD6 homolog), mRNA (cDNA clone IMAGE:2967519), partial cds. [BC001694]	chr5	133735375	133735434	-	5q31.1
A_23_P160318	COL16A1	4.97871	0.00413823	Increased	4.03925	0.322741	1.36716	-0.132401	0.673359	1.19874	0.781371	3.71528	0.0688329	-3.42815	-0.0688334	-0.173764	-1.1622	-0.330067	-0.689653	-0.776853	NM_001856	COL16A1	Homo sapiens collagen, type XVI, alpha 1 (COL16A1), mRNA [NM_001856]	chr1	31890762	31890821	-	1p35.2
A_23_P67299	DOCK6	4.97773	0.00276664	Increased	3.11017	1.14697	0.387692	-0.735352	2.31848	1.11819	1.73339	0.639958	-0.485202	-2.94311	-0.79795	1.45699	-1.52932	-2.16147	-0.387692	-1.95665	NM_020812	DOCK6	Homo sapiens dedicator of cytokinesis 6 (DOCK6), mRNA [NM_020812]	chr19	11172100	11172405	-	19p13.2
A_23_P206359	CDH1	4.97736	0.0270498	Increased	-0.988039	3.44604	1.61127	1.28325	3.54301	2.25164	3.23303	-1.32378	-3.16981	-1.41872	2.83777	-0.96218	-0.204375	-0.266293	0.204375	-2.48737	NM_004360	CDH1	Homo sapiens cadherin 1, type 1, E-cadherin (epithelial) (CDH1), mRNA [NM_004360]	chr16	67426715	67426774	+	16q22.1
A_23_P334955	C8orf13	4.97173	0.00167306	Increased	0.734155	1.35281	2.1672	1.79889	2.41642	-0.114202	0.169916	0.0154591	-2.85987	-2.5259	-2.18737	-0.0154595	-0.215304	0.660106	-0.553658	-2.27189	NM_053279	C8orf13	Homo sapiens chromosome 8 open reading frame 13 (C8orf13), mRNA [NM_053279]	chr8	11317068	11317127	-	8p23.1
A_23_P204998	FARP1	4.94434	0.0345314	Increased	0.37268	0.49595	1.87518	3.74529	1.56101	-2.92015	-0.654496	-0.13174	-4.74202	0.520652	-2.49189	0.246562	-3.10182	-1.18327	-3.48244	0.13174	NM_005766	FARP1	Homo sapiens FERM, RhoGEF (ARHGEF) and pleckstrin domain protein 1 (chondrocyte-derived) (FARP1), transcript variant 1, mRNA [NM_005766]	chr13	97899512	97899571	+	13q32.2
A_23_P74001	S100A12	4.93952	0.0301127	Increased	-1.51384	3.43747	1.40922	1.00831	1.23473	4.38788	1.12899	-2.18	0.498666	-1.00135	0.887101	-3.04524	-0.498666	-2.20893	-0.781669	-3.37212	NM_005621	S100A12	Homo sapiens S100 calcium binding protein A12 (S100A12), mRNA [NM_005621]	chr1	151612858	151612917	-	1q21.3
A_24_P288890	FAM101A	4.93245	0.0216943	Increased	-1.69742	1.48261	0.664753	1.25907	0.727775	-0.930873	1.84554	1.83637	-1.61831	1.08479	-2.37455	-0.350013	0.350013	-1.15736	-3.73255	-5.43263	NM_181709	FAM101A	Homo sapiens family with sequence similarity 101, member A (FAM101A), mRNA [NM_181709]	chr12	123365510	123365569	+	12q24.31
A_23_P501010	COL17A1	4.93122	0.0291368	Increased	1.46975	6.05773	1.67834	1.15231	0.932826	-1.37927	1.65516	-1.23316	0.512763	-0.855222	0.769796	-1.1814	-1.33603	-0.512763	-1.82097	-3.65805	NM_000494	COL17A1	Homo sapiens collagen, type XVII, alpha 1 (COL17A1), mRNA [NM_000494]	chr10	105781073	105781132	-	10q25.1
A_23_P106617	WFDC1	4.91918	0.00299935	Increased	0.130639	0.88837	0.707328	3.46773	1.07241	-0.250726	0.533336	1.54969	-0.130639	1.01486	-1.23662	-0.668469	-1.15876	-3.50279	-2.26394	-2.34221	NM_021197	WFDC1	Homo sapiens WAP four-disulfide core domain 1 (WFDC1), mRNA [NM_021197]	chr16	82918057	82920482	+	16q24.1
A_23_P345692	IL17D	4.90133	0.00135069	Increased	0.623452	0.0500937	0.878248	1.78427	0.214684	-0.497474	-0.0500937	0.965048	-2.82133	-2.32244	-1.86407	-1.4	0.161229	-3.74814	-2.78173	0.399323	NM_138284	IL17D	Homo sapiens interleukin 17D (IL17D), mRNA [NM_138284]	chr13	20194978	20195037	+	13q12.11
A_23_P25615	SOHLH2	4.83823	0.00594174	Increased	2.691	0.941671	1.20819	1.97639	0.962269	-0.0348525	2.44705	-1.38431	-3.48129	-3.19721	-1.56827	-1.08894	0.0348525	-0.0748434	-0.0752726	0.0625496	NM_017826	SOHLH2	Homo sapiens spermatogenesis and oogenesis specific basic helix-loop-helix 2 (SOHLH2), mRNA [NM_017826]	chr13	35640517	35640576	-	13q13.3
A_23_P388400	TANC1	4.82401	0.00479572	Increased	0.219286	0.0618439	0.735255	-0.0618439	1.14929	0.249968	-1.08783	1.89063	0.741601	-3.40512	-1.84951	0.065074	-1.37011	-3.90197	-3.58683	-1.69841	NM_033394	TANC1	Homo sapiens tetratricopeptide repeat, ankyrin repeat and coiled-coil containing 1 (TANC1), mRNA [NM_033394]	chr2	159797336	159797395	+	2q24.2
A_24_P230869	PRSS12	4.80813	0.00313182	Repressed	-3.66034	-0.248165	-2.21598	0.255313	-1.09653	-1.05868	-2.09498	-1.45063	0.487552	0.248165	0.764061	0.785779	1.54863	3.09716	-1.5947	1.21715	NM_003619	PRSS12	Homo sapiens protease, serine, 12 (neurotrypsin, motopsin) (PRSS12), mRNA [NM_003619]	chr4	119453964	119456807	-	4q26
A_23_P94795	TEAD4	4.80008	0.0579655	Increased	2.4531	1.83919	2.80789	2.70561	0.127777	-2.97657	-0.170832	4.20758	2.29139	-0.550137	-3.12327	-0.127777	-0.893239	-2.47392	-3.64061	1.40683	NM_003213	TEAD4	Homo sapiens TEA domain family member 4 (TEAD4), transcript variant 1, mRNA [NM_003213]	chr12	3019652	3019816	+	12p13.33
A_32_P96036	MEX3A	4.79722	0.0121745	Increased	2.23406	-0.0812874	0.372431	0.521374	0.863931	-1.3467	0.875551	2.12648	-0.212613	-5.24529	-0.791301	0.473042	0.0812874	-1.55285	-2.44911	-2.83492	XM_044166	MEX3A	PREDICTED: Homo sapiens hypothetical protein LOC92312 (LOC92312), mRNA [XM_044166]	chr1	154308608	154308667	-	1q22
A_24_P50368	BRCC2	4.79028	0.0184361	Repressed	-1.04957	-3.81534	-1.65144	-0.425989	-1.45646	-3.24053	1.39791	0.425989	1.5489	-1.61502	2.55865	2.04261	1.05764	2.26277	1.8555	-1.44559	NM_001001786	BRCC2	Homo sapiens BRCC2 (BRCC2), mRNA [NM_001001786]	chr11	121491524	121491583	-	11q24.1
A_23_P77980	SLC4A1	4.78073	0.00594977	Increased	0.424353	0.962618	0.00120664	0.772355	1.26058	0.842464	-0.278431	0.114073	-3.91796	-3.70931	-0.00120664	0.122425	-0.633552	-0.610749	-0.856251	-4.35204	NM_000342	SLC4A1	Homo sapiens solute carrier family 4, anion exchanger, member 1 (erythrocyte membrane protein band 3, Diego blood group) (SLC4A1), mRNA [NM_000342]	chr17	39683414	39684093	-	17q21.31
A_32_P213521	AL133118	4.75785	0.00338693	Increased	2.67855	1.82785	2.12987	1.5584	0.825926	-0.10199	0.0324712	-0.347207	-2.78138	-2.53335	-1.93687	0.226975	-0.0324712	0.749935	-0.6603	-2.43116	AL133118	AL133118	Homo sapiens mRNA; cDNA DKFZp586N0121 (from clone DKFZp586N0121). [AL133118]	chr4	101535772	101535831	-	4q23
A_23_P390504	FOXC1	4.69628	0.0470344	Increased	5.76315	3.70804	0.206689	-0.783241	-0.587582	4.07868	0.226099	1.54292	2.75907	-2.43901	-0.446701	-0.793941	0.182199	-0.182199	-1.05853	-1.71827	NM_001453	FOXC1	Homo sapiens forkhead box C1 (FOXC1), mRNA [NM_001453]	chr6	1557279	1557338	+	6p25.3
A_32_P146786	THC2641484	4.69235	0.0391256	Increased	1.82839	2.27102	-1.69385	-0.414246	0.275548	0.305314	4.57391	4.82513	1.02963	-3.42708	-0.438926	1.0425	-0.275548	-0.588044	-1.1388	-2.075	THC2641484	THC2641484		chr22	16294583	16294642	+	22q11.1
A_24_P942321	FRMD4A	4.69109	0.0161612	Increased	2.94791	1.47169	1.20521	0.23463	0.0335619	-2.44524	0.043771	0.246808	-2.58398	1.50367	-2.72058	-2.12152	-0.0335619	-1.80419	-3.9653	-2.3756	NM_018027	FRMD4A	Homo sapiens FERM domain containing 4A (FRMD4A), mRNA [NM_018027]	chr10	13726362	13726421	-	10p13
A_23_P202532	PTPN20B	4.68913	0.0295767	Increased	3.55422	-2.54419	1.76792	1.20055	2.65426	-0.706939	1.83414	1.22182	-3.29622	-2.96333	-2.47092	1.81029	-0.641853	0.25684	-0.25684	-1.29076	NM_015605	PTPN20B	Homo sapiens protein tyrosine phosphatase, non-receptor type 20B (PTPN20B), transcript variant 2, mRNA [NM_015605]	chr10	48358215	48358274	-	10q11.22
A_23_P4649	APOC1	4.68842	0.014529	Increased	-0.0763564	2.96768	1.49	0.978881	1.92698	-1.97798	1.23599	0.0763569	-2.24309	-1.53293	1.80851	-1.91188	0.266515	-1.37929	-2.7708	-3.44829	NM_001645	APOC1	Homo sapiens apolipoprotein C-I (APOC1), mRNA [NM_001645]	chr19	50111419	50114325	+	19q13.32
A_23_P88106	MCF2L	4.68486	0.00962243	Increased	1.44966	1.88086	-1.26947	1.6949	0.328148	0.266429	1.21975	1.63698	-0.586106	-5.21836	-0.647271	0.859841	-2.02151	-1.83814	-0.266429	-0.898798	AK092739	MCF2L	Homo sapiens cDNA FLJ35420 fis, clone SMINT2001183. [AK092739]	chr13	112800332	112800391	+	13q34
A_23_P163787	MMP2	4.67053	0.022351	Increased	1.14305	1.26376	1.87789	-0.107466	0.483837	-0.31926	-1.39752	0.360745	-0.352063	-2.1525	0.107466	0.312632	-4.84667	-4.95786	-2.78561	0.190954	NM_004530	MMP2	Homo sapiens matrix metallopeptidase 2 (gelatinase A, 72kDa gelatinase, 72kDa type IV collagenase) (MMP2), mRNA [NM_004530]	chr16	54096763	54096822	+	16q12.2
A_23_P93442	SASH1	4.66409	0.0195427	Increased	0.108911	1.9964	0.94045	-1.65739	1.75339	3.59137	0.918582	0.795252	-3.38685	-3.57129	1.70323	-1.04893	-0.253147	-0.108912	-0.18123	-2.47867	NM_015278	SASH1	Homo sapiens SAM and SH3 domain containing 1 (SASH1), mRNA [NM_015278]	chr6	148911809	148911868	+	6q24.3
A_32_P200697	FAM101A	4.64403	0.0362873	Increased	-1.32573	1.68268	0.619479	1.2887	0.0331411	-1.26959	1.45305	1.36769	-1.78854	0.852994	-3.25536	-0.352845	0.674042	-0.0331411	-4.71502	-5.25574	NM_181709	FAM101A	Homo sapiens family with sequence similarity 101, member A (FAM101A), mRNA [NM_181709]	chr12	123366412	123366471	+	12q24.31
A_23_P347777	NO145	4.63994	0.00583366	Increased	-0.0795288	2.58025	2.65809	2.7928	1.66503	-0.164006	-0.783304	3.00623	-2.37069	-1.68253	-2.04309	0.0795288	-0.170479	0.602762	-0.731242	0.278444	NM_001040274	NO145	Homo sapiens 145 kDa nucleolar protein (NO145), mRNA [NM_001040274]	chr6	11064453	11067053	+	6p24.2
A_23_P42257	IER3	4.62166	0.00684067	Increased	1.61053	2.74568	2.72109	-1.52121	1.39331	2.23185	0.10205	-0.0381427	-1.94763	-1.53885	0.0381427	-0.234747	-0.557633	-1.35405	0.537851	-3.36521	NM_003897	IER3	Homo sapiens immediate early response 3 (IER3), mRNA [NM_003897]	chr6	30819291	30819350	-	6p21.33
A_23_P163227	CKMT1B	4.62126	0.00649973	Increased	1.68288	4.32364	1.42132	1.50706	0.218104	-0.139014	0.305918	-0.278387	-0.738214	-3.64237	-1.79126	-1.06749	0.139014	0.382573	-0.742383	-1.16462	NM_020990	CKMT1B	Homo sapiens creatine kinase, mitochondrial 1B (CKMT1B), nuclear gene encoding mitochondrial protein, mRNA [NM_020990]	chr15	41678758	41678817	+	15q15.3
A_24_P59361	C20orf23	4.60883	0.00283529	Repressed	0.183966	0.0609827	-2.66898	-0.0609827	-2.30911	-2.22943	-0.614355	-2.55894	-0.126184	0.258995	1.90851	1.61858	1.76302	2.551	0.10927	-0.644823	NM_024704	C20orf23	Homo sapiens chromosome 20 open reading frame 23 (C20orf23), mRNA [NM_024704]	chr20	16307993	16308052	-	20p12.1
A_24_P358337	A_24_P358337	4.60119	0.0504525	Increased	-0.00806045	-1.25138	-0.118905	0.888821	1.17263	-0.123847	1.21679	1.75033	-5.12049	-4.49573	0.135005	1.58811	0.00806045	-1.13742	0.136252	-5.20346	A_24_P358337	A_24_P358337		chr1	183463298	183463361	-	1q25.3
A_23_P214554	TRIM15	4.59565	0.0285735	Increased	-2.26827	1.15973	1.4438	-0.132743	4.31689	1.49692	0.132744	4.30657	-3.26364	-0.554304	-2.03358	-0.33462	0.672375	0.265625	-0.87049	-1.02789	NM_033229	TRIM15	Homo sapiens tripartite motif-containing 15 (TRIM15), transcript variant 1, mRNA [NM_033229]	chr6	30244271	30246277	+	6p21.33
A_32_P152767	FLJ45187	4.56492	0.00902767	Increased	2.62713	1.16282	1.96634	0.177197	0.528679	1.1988	1.27791	-2.55824	-0.148529	-3.61182	0.148529	-0.487481	-2.20668	-1.40773	-2.66521	-0.765171	NM_207371	FLJ45187	Homo sapiens hypothetical protein LOC387640 (FLJ45187), mRNA [NM_207371]	chr10	21842545	21842604	-	10p12.31
A_23_P421032	SEC14L4	4.56251	0.0323576	Increased	-0.441516	4.82324	1.57459	2.25264	2.43335	1.08145	0.984447	-0.7528	-2.07078	-1.92365	2.73176	-0.120686	0.00623465	-0.433457	-0.00623465	-3.7464	NM_174977	SEC14L4	Homo sapiens SEC14-like 4 (S. cerevisiae) (SEC14L4), mRNA [NM_174977]	chr22	29214943	29215002	-	22q12.2
A_24_P382187	IGFBP4	4.55233	0.0100078	Increased	-0.138136	1.68051	0.508034	0.143882	1.79047	-0.681553	1.13014	3.02863	-0.882829	-4.21686	-0.837592	1.11165	-2.22358	0.138136	-0.513621	-2.60616	NM_001552	IGFBP4	Homo sapiens insulin-like growth factor binding protein 4 (IGFBP4), mRNA [NM_001552]	chr17	35866834	35866893	+	17q21.2
A_23_P335486	C19orf51	4.54077	0.0008923	Increased	1.78757	0.553038	0.629913	1.92808	0.706573	-0.57955	1.3107	0.803353	-2.95482	-0.640103	-2.3614	0.72958	-0.749965	-1.3052	-2.48887	-0.553038	NM_178837	C19orf51	Homo sapiens chromosome 19 open reading frame 51 (C19orf51), mRNA [NM_178837]	chr19	60362615	60362757	-	19q13.42
A_23_P5703	LYG2	4.53144	0.0389742	Increased	4.51358	1.80271	1.57876	1.8893	-1.93694	-2.26702	1.05342	2.52731	0.0485129	-0.0485129	-0.541606	0.257445	-0.0642977	-1.3526	-2.80896	-3.76862	NM_175735	LYG2	Homo sapiens lysozyme-like (LYG2), mRNA [NM_175735]	chr2	99225340	99226915	-	2q11.2
A_24_P714620	A_24_P714620	4.53139	0.0568837	Increased	-0.00200558	-1.09138	-0.362186	0.00200558	2.4759	1.10088	2.90907	1.40543	-4.5433	-3.72172	1.17086	1.13677	-0.610602	-1.31	1.51073	-4.63466	A_24_P714620	A_24_P714620		chr16	27053543	27053631	-	16p12.1
A_23_P103511	ENST00000367932	4.51638	0.0168465	Increased	3.87327	2.08011	0.320182	-0.090095	0.0372686	-0.334318	0.928421	2.2692	0.963893	-3.7964	-2.22119	1.32227	-0.943019	-0.0372686	-1.79408	-1.81151	ENST00000367932	ENST00000367932	Homo sapiens cDNA FLJ43132 fis, clone CTONG3005813. [AK125122]	chr1	160623107	160623166	+	1q23.3
A_32_P372878	AK022971	4.51293	0.0296938	Increased	-2.5785	0.636682	3.1352	-0.397695	0.127342	2.8297	1.06836	4.26969	-2.36967	-2.52076	-1.68521	0.116882	-0.116883	0.708168	-0.38216	-2.0521	AK022971	AK022971	Homo sapiens cDNA FLJ12909 fis, clone NT2RP2004400. [AK022971]	chr8	70742256	70742315	-	8q13.3
A_24_P355464	GDF10	4.50897	0.0423183	Increased	5.56169	-0.444221	4.56357	-0.601957	2.41816	0.208509	-0.966184	1.59636	-0.197258	-2.25746	-1.65736	0.259341	0.197258	1.02861	-0.338207	-2.08137	NM_004962	GDF10	Homo sapiens growth differentiation factor 10 (GDF10), mRNA [NM_004962]	chr10	48046230	48046289	-	10q11.22
A_23_P15727	FKBP10	4.50148	0.0189744	Increased	0.319352	0.231251	1.63848	-0.992583	0.527061	-0.231251	0.671452	4.01731	0.962729	-4.64086	-0.977255	0.607701	-1.61038	-2.25772	-2.06223	-1.20411	NM_021939	FKBP10	Homo sapiens FK506 binding protein 10, 65 kDa (FKBP10), mRNA [NM_021939]	chr17	37232755	37232817	+	17q21.2
A_23_P79217	LCT	4.49645	0.00965857	Increased	1.06659	-0.240707	2.19304	-0.702476	0.716515	-0.469711	2.34498	2.73419	-0.0884957	-1.8986	-1.98181	0.310051	0.213143	0.0884955	-2.73027	-3.6204	NM_002299	LCT	Homo sapiens lactase (LCT), mRNA [NM_002299]	chr2	136262357	136262416	-	2q21.3
A_24_P338603	SKI	4.49499	0.00598562	Repressed	-2.29163	-1.01318	-0.389371	-1.45377	-0.634869	-0.351516	-0.689831	1.46766	0.654874	-0.19615	0.637697	2.25834	2.41415	4.59687	1.42811	0.19615	NM_003036	SKI	Homo sapiens v-ski sarcoma viral oncogene homolog (avian) (SKI), mRNA [NM_003036]	chr1	2227376	2227435	+	1p36.33
A_23_P109072	SALL4	4.49115	0.010961	Increased	3.31885	0.445906	0.465041	0.481773	1.37353	-2.06814	1.12763	0.34656	-1.62337	-3.59941	-1.73905	-0.421766	-0.34656	0.762808	-1.6262	-3.25195	NM_020436	SALL4	Homo sapiens sal-like 4 (Drosophila) (SALL4), mRNA [NM_020436]	chr20	49834263	49834322	-	20q13.2
A_23_P108075	SLC7A10	4.48501	0.027037	Repressed	0.0767221	1.61137	-3.25224	-0.675285	-2.13401	-0.738523	-1.80174	-2.94236	-0.0767226	0.901525	2.19623	0.147107	2.09996	3.54701	-2.67098	1.3207	NM_019849	SLC7A10	Homo sapiens solute carrier family 7, (neutral amino acid transporter, y+ system) member 10 (SLC7A10), mRNA [NM_019849]	chr19	38391550	38391609	-	19q13.11
A_23_P106682	EMP2	4.48137	0.00703084	Increased	1.6411	2.28466	1.78693	0.00377846	2.93932	-1.45679	0.0938058	3.18712	-2.14981	-1.28409	-0.971168	1.20571	-1.41713	-0.488265	-1.72308	-0.00377846	NM_001424	EMP2	Homo sapiens epithelial membrane protein 2 (EMP2), mRNA [NM_001424]	chr16	10534201	10534260	-	16p13.13
A_24_P892494	LOC285548	4.4794	0.00994492	Increased	1.66891	0.724614	1.2472	0.473569	1.26205	-1.22054	0.650158	0.0690355	-1.13271	-0.0690355	-4.4315	0.0694232	-0.0985341	-4.40086	-1.40167	-0.966552	AK058104	LOC285548	Homo sapiens cDNA FLJ25375 fis, clone TST01981. [AK058104]	chr4	13156916	13156975	-	4p15.33
A_23_P397671	CR1	4.47291	0.0137978	Repressed	-4.59295	0.18961	-1.59083	-2.21185	-0.579877	1.47714	-0.0154853	-2.40197	-0.0275135	0.0154853	0.449175	-0.210718	0.966224	2.54442	1.6028	2.22363	NM_000651	CR1	Homo sapiens complement component (3b/4b) receptor 1 (Knops blood group) (CR1), transcript variant S, mRNA [NM_000651]	chr1	205854377	205854435	+	1q32.2
A_23_P57110	C20orf54	4.46556	0.0349953	Increased	-3.07012	1.02972	2.16174	1.78982	2.52777	1.18691	-0.424164	3.30228	-0.0595484	-2.82073	-2.40034	1.32711	-0.21548	0.0595484	-1.12015	-3.5372	NM_033409	C20orf54	Homo sapiens chromosome 20 open reading frame 54 (C20orf54), mRNA [NM_033409]	chr20	689010	689069	-	20p13
A_23_P24493	MMP8	4.46164	0.0572955	Increased	-1.61637	5.67825	1.41317	-0.138594	2.78157	0.138594	2.38761	-0.803171	-1.24981	-2.31379	2.06007	-1.33282	-1.48317	0.188206	0.380915	-3.66913	NM_002424	MMP8	Homo sapiens matrix metallopeptidase 8 (neutrophil collagenase) (MMP8), mRNA [NM_002424]	chr11	102088944	102089003	-	11q22.2
A_23_P349966	TMEM130	4.448	0.0180176	Increased	1.2868	0.168436	0.203358	-1.17864	1.95936	3.30816	1.1239	1.48269	2.02836	-3.53674	-1.91645	-0.168436	-1.15917	-0.292079	-0.442086	-3.38459	NM_152913	TMEM130	Homo sapiens transmembrane protein 130 (TMEM130), mRNA [NM_152913]	chr7	98282091	98282150	-	7q22.1
A_24_P162373	ZNRF3	4.44489	0.00477305	Increased	2.13603	1.69049	1.27995	1.03995	0.931967	-0.0593092	-1.20344	1.19016	0.0593092	-2.10539	-3.00387	1.21237	-0.3653	-2.90294	-1.32296	-1.7826	AB051436	ZNRF3	Homo sapiens mRNA for KIAA1133 protein, partial cds. [AB051436]	chr22	27779612	27779671	+	22q12.1
A_23_P62634	RHCE	4.43227	0.018856	Increased	-2.06846	3.26817	1.4867	0.628395	2.32708	2.84221	0.361538	0.607927	-0.455288	-1.30125	1.86309	-0.848061	-0.986883	-2.25335	-0.361538	-3.38752	NM_138617	RHCE	Homo sapiens Rh blood group, CcEe antigens (RHCE), transcript variant 4, mRNA [NM_138617]	chr1	25569548	25569607	-	1p36.11
A_23_P36985	PCDH8	4.41823	0.0546164	Increased	4.94407	-2.43504	2.43646	2.90779	1.00368	0.00893736	-0.671772	1.4807	-2.72917	-2.41366	-2.01968	0.0593891	-0.00893688	2.3887	-0.394754	-2.3548	NM_002590	PCDH8	Homo sapiens protocadherin 8 (PCDH8), transcript variant 1, mRNA [NM_002590]	chr13	52316206	52316265	-	13q21.1
A_32_P5542	AF131782	4.40884	0.00843921	Repressed	0.143429	0.581838	-0.232137	-0.227141	-3.03603	-3.43392	-2.78522	0.0362475	2.07644	0.594571	-0.0362475	1.65372	1.84813	2.36918	-0.150559	-0.184957	AF131782	AF131782	Homo sapiens clone 24941 mRNA sequence. [AF131782]	chr3	115825826	115825885	+	3q13.31
A_23_P130886	MPND	4.39382	0.00125583	Repressed	-3.90375	-2.14477	-1.96123	0.185684	-2.52549	-1.10429	0.158759	-1.34733	0.507466	0.872485	0.643256	0.0813279	-0.0813279	1.18356	-0.234021	1.46865	AK027887	MPND	Homo sapiens cDNA FLJ14981 fis, clone Y79AA1000202. [AK027887]	chr19	4309111	4310160	+	19p13.3
A_23_P156402	NME5	4.38716	0.00671706	Increased	1.22818	1.10229	-0.0890274	2.45717	0.46308	-1.79842	0.994308	2.59101	0.0890274	-2.7442	-1.72413	0.685132	-1.5903	-1.48873	-2.86336	-0.481136	NM_003551	NME5	Homo sapiens non-metastatic cells 5, protein expressed in (nucleoside-diphosphate kinase) (NME5), mRNA [NM_003551]	chr5	137482500	137492101	-	5q31.2
A_32_P132748	BC018626	4.36928	0.00311386	Increased	1.45113	2.70201	0.916182	-1.40463	1.80937	0.759457	0.242553	0.764679	-2.02276	-0.242553	-1.73093	0.565384	-1.62405	-1.20115	-0.347514	-3.17484	BC018626	BC018626	Homo sapiens, Similar to hect domain and RLD 2, clone IMAGE:4581928, mRNA. [BC018626]	chr15	26883037	26883096	+	15q13.1
A_23_P137366	C1QB	4.34711	0.0276027	Increased	0.00572872	0.790237	0.658569	-1.32038	0.427304	4.25847	-0.690013	1.80084	-2.59428	-3.41127	1.25639	-1.59992	0.41922	-0.00572872	-1.93001	-3.1641	NM_000491	C1QB	Homo sapiens complement component 1, q subcomponent, B chain (C1QB), mRNA [NM_000491]	chr1	22860382	22860441	+	1p36.12
A_23_P211345	TBX1	4.34226	9.00918e-05	Increased	-0.00791073	1.19453	1.11698	1.53507	2.42471	1.60056	0.00791073	2.27421	-0.530565	-1.43706	-1.16019	0.103614	-1.10448	-0.0745688	-0.943533	-1.65474	NM_080647	TBX1	Homo sapiens T-box 1 (TBX1), transcript variant C, mRNA [NM_080647]	chr22	18134788	18134847	+	22q11.21
A_24_P389608	C10orf47	4.3357	0.02525	Increased	1.47709	3.72224	-0.157748	1.66456	0.619187	2.25072	1.71394	-2.46295	-0.108253	1.13798	-0.472845	-1.43504	0.108253	-1.07494	-2.73632	-3.5219	NM_153256	C10orf47	Homo sapiens chromosome 10 open reading frame 47 (C10orf47), mRNA [NM_153256]	chr10	11953569	11953628	+	10p14
A_23_P73348	IRX6	4.285	0.026965	Increased	4.00036	-0.938902	-0.369566	1.39123	0.972477	0.664869	0.961089	4.92585	-1.51207	-3.12479	-0.709302	1.34425	-0.0338392	0.0338392	-0.746278	-0.438761	NM_024335	IRX6	Homo sapiens iroquois homeobox protein 6 (IRX6), mRNA [NM_024335]	chr16	53921809	53921868	+	16q12.2
A_32_P154835	AX721288	4.28297	0.0527782	Repressed	-3.17234	-2.44398	-2.39508	2.52089	-0.649187	-0.744453	3.05083	-1.01094	-0.729443	-0.347959	2.91105	3.15302	3.31277	2.2945	0.347959	1.00276	AX721288	AX721288	Sequence 248 from Patent WO0220754. [AX721288]	chr13	24405082	24405141	-	13q12.13
A_24_P180680	LAPTM4B	4.28029	0.000959075	Increased	1.4058	-0.215436	1.7291	2.49468	0.302899	1.08855	-0.0953031	1.97309	0.409754	-0.955116	-1.82306	-0.233425	-1.30325	-2.33562	-1.95286	0.0953031	NM_018407	LAPTM4B	Homo sapiens lysosomal associated protein transmembrane 4 beta (LAPTM4B), mRNA [NM_018407]	chr8	98933757	98933816	+	8q22.1
A_23_P320553	PPFIA3	4.27929	0.0176169	Increased	-2.38426	0.776182	0.417277	1.19702	1.01441	0.193462	1.59223	3.06773	-2.28341	-3.70485	-0.193461	-0.412392	0.315729	-0.530088	-0.563299	-3.53314	NM_003660	PPFIA3	Homo sapiens protein tyrosine phosphatase, receptor type, f polypeptide (PTPRF), interacting protein (liprin), alpha 3 (PPFIA3), mRNA [NM_003660]	chr19	54345550	54345609	+	19q13.33
A_32_P128603	THC2569379	4.27719	0.00182194	Repressed	-1.33905	-1.07503	-2.03922	-0.918479	-1.29444	-2.96833	0.138117	1.12396	1.83456	-0.243706	0.932495	2.35489	1.18708	1.60984	0.863803	-0.138118	THC2569379	THC2569379	ALU6_HUMAN (P39193) Alu subfamily SP sequence contamination warning entry, partial (24%) [THC2569379]	chrX	73353983	73354042	-	Xq13.2
A_24_P841677	CXorf23	4.26895	0.000718423	Repressed	-0.583872	-0.48493	-0.661272	-0.743621	-1.67384	-0.666271	-2.08706	0.536759	0.48493	-0.531487	1.28158	1.46449	1.89352	3.33029	1.61228	0.851324	NM_198279	CXorf23	Homo sapiens chromosome X open reading frame 23 (CXorf23), mRNA [NM_198279]	chrX	19893405	19893464	-	Xp22.12
A_24_P382319	CEACAM1	4.25514	0.0529494	Increased	-1.36032	5.0703	0.706194	0.0387239	1.37131	3.34138	1.4577	-2.15768	-0.0771666	-2.08438	0.829077	-2.00147	-0.0387239	-2.14398	0.493893	-3.2233	NM_001712	CEACAM1	Homo sapiens carcinoembryonic antigen-related cell adhesion molecule 1 (biliary glycoprotein) (CEACAM1), transcript variant 1, mRNA [NM_001712]	chr19	47703344	47703403	-	19q13.2
A_23_P41114	CSTA	4.25481	0.0201561	Repressed	-0.756544	-0.596073	-2.66348	0.0448527	-4.28158	1.62757	-0.309576	-4.4065	0.645518	0.51834	0.972608	-0.445683	1.00939	-0.0448527	1.02792	1.68819	NM_005213	CSTA	Homo sapiens cystatin A (stefin A) (CSTA), mRNA [NM_005213]	chr3	123539106	123539165	+	3q21.1
A_32_P205110	FOXC1	4.24266	0.0280008	Increased	5.3778	3.30589	0.0728784	-0.0728784	0.51119	3.81909	-0.266884	1.01033	1.86955	-1.19412	-0.219377	-0.856949	-1.05802	0.59948	-1.30179	-0.761096	NM_001453	FOXC1	Homo sapiens forkhead box C1 (FOXC1), mRNA [NM_001453]	chr6	1558857	1558916	+	6p25.3
A_23_P86195	SLC44A3	4.23064	0.048582	Increased	2.13064	-3.25822	1.38658	2.15735	1.56471	0.597298	-0.118908	0.118908	-2.83587	-3.06406	1.30324	2.09952	-3.34398	-2.54347	-2.19404	-1.48998	NM_152369	SLC44A3	Homo sapiens solute carrier family 44, member 3 (SLC44A3), mRNA [NM_152369]	chr1	95130601	95130660	+	1p21.3
A_23_P132760	TRH	4.2219	0.000419208	Increased	0.902902	0.579427	1.56502	-0.282057	2.1092	0.282057	1.26102	1.09944	-0.993786	-0.340622	-1.46924	-0.371176	-2.42768	0.363914	-1.23185	-2.63568	NM_007117	TRH	Homo sapiens thyrotropin-releasing hormone (TRH), mRNA [NM_007117]	chr3	131179335	131179394	+	3q21.3
A_32_P218482	AL109706	4.22033	0.000129744	Increased	2.07338	0.402131	1.39416	0.859146	1.3338	0.40303	-0.0706599	0.91313	-0.759931	-2.18336	-2.06414	0.00548005	-0.00548005	-1.82154	-0.763678	-1.71809	AL109706	AL109706	Homo sapiens mRNA full length insert cDNA clone EUROIMAGE 362430. [AL109706]	chr15	97391524	97391583	+	15q26.3
A_23_P54770	APOB48R	4.21126	0.0102067	Repressed	-2.54368	0.0929303	-1.02611	-2.50442	-0.370973	0.90042	-1.22198	-4.38933	0.766372	0.452875	0.918087	-1.26766	-0.0929303	1.92189	1.28414	1.54808	NM_018690	APOB48R	Homo sapiens apolipoprotein B48 receptor (APOB48R), mRNA [NM_018690]	chr16	28417471	28417530	+	16p11.2
A_23_P360754	ADAMTS4	4.20405	0.0118899	Increased	2.64502	1.83139	1.47736	1.40051	-0.829675	-1.49929	0.134288	2.24458	-0.0435386	0.0435386	-0.925977	0.179635	-1.24847	-3.1835	-0.747672	-3.24408	NM_005099	ADAMTS4	Homo sapiens ADAM metallopeptidase with thrombospondin type 1 motif, 4 (ADAMTS4), mRNA [NM_005099]	chr1	159426270	159426329	-	1q23.3
A_24_P71468	QPCT	4.19134	0.0568328	Increased	1.04512	4.40846	0.100719	-0.100719	-0.352669	2.87205	0.182519	-0.397597	-0.231817	-2.55823	0.808485	-3.62416	-1.86995	-3.95748	0.803108	1.84864	NM_012413	QPCT	Homo sapiens glutaminyl-peptide cyclotransferase (glutaminyl cyclase) (QPCT), mRNA [NM_012413]	chr2	37453564	37453623	+	2p22.2
A_24_P12626	CAV1	4.1826	0.00431731	Repressed	-2.23932	-2.07567	-1.52234	0.399658	-2.15211	0.968045	-3.17765	-1.73847	2.86342	0.906529	0.27461	0.535107	0.212846	-0.217937	-0.212846	0.615622	NM_001753	CAV1	Homo sapiens caveolin 1, caveolae protein, 22kDa (CAV1), mRNA [NM_001753]	chr7	115986237	115986296	+	7q31.2
A_23_P27306	COLEC12	4.18042	0.0237944	Increased	1.06806	4.45747	0.467364	-0.80915	-1.23153	1.703	2.15125	2.0065	-0.311717	-3.6087	0.311717	1.08865	-1.24167	-0.346436	-1.73152	-0.85653	NM_130386	COLEC12	Homo sapiens collectin sub-family member 12 (COLEC12), mRNA [NM_130386]	chr18	309698	309757	-	18p11.32
A_24_P180165	IL1RAP	4.17651	0.00655503	Repressed	-2.11494	-0.549131	-1.147	-0.432301	-0.0654101	0.0654101	-0.907783	0.19223	2.79613	1.97201	-1.04043	0.418826	1.57651	3.47402	-0.520064	2.86247	NM_002182	IL1RAP	Homo sapiens interleukin 1 receptor accessory protein (IL1RAP), transcript variant 1, mRNA [NM_002182]	chr3	191848948	191849007	+	3q28
A_23_P52597	C1QTNF4	4.16882	0.0187956	Increased	1.72062	-1.62278	1.0692	1.5381	1.27093	-1.0365	1.33916	1.14652	-1.60791	-4.4845	-0.127302	1.10605	-1.1948	0.127302	-1.94917	-2.92153	NM_031909	C1QTNF4	Homo sapiens C1q and tumor necrosis factor related protein 4 (C1QTNF4), mRNA [NM_031909]	chr11	47567840	47567899	-	11p11.2
A_23_P47950	FAM112B	4.1506	0.0301135	Increased	1.93211	-3.75502	1.28445	1.12864	0.0762391	-0.0552716	0.146558	0.0552716	0.303896	-3.07076	-2.59104	-2.27677	0.759754	-2.93598	-1.70436	-4.09832	NM_144594	FAM112B	Homo sapiens family with sequence similarity 112, member B (FAM112B), mRNA [NM_144594]	chr12	53136195	53140440	-	12q13.2
A_23_P74309	NOS1AP	4.14392	0.0436265	Increased	2.20575	1.46624	-0.933902	-1.04369	1.20452	-0.384929	1.74456	2.21496	1.1862	-4.68013	-1.5562	1.66331	0.384929	-1.35894	-2.10846	-3.46518	NM_014697	NOS1AP	Homo sapiens nitric oxide synthase 1 (neuronal) adaptor protein (NOS1AP), mRNA [NM_014697]	chr1	160604599	160604658	+	1q23.3
A_23_P70231	ALDH7A1	4.14351	0.00347874	Increased	1.73351	1.29114	2.00176	0.261513	1.45529	-0.382483	0.31602	1.61206	-0.435556	-3.45643	-1.28956	1.13429	-0.297724	-0.261513	-2.40598	-1.10555	NM_001182	ALDH7A1	Homo sapiens aldehyde dehydrogenase 7 family, member A1 (ALDH7A1), mRNA [NM_001182]	chr5	125908599	125909962	-	5q23.2
A_24_P269006	AK021800	4.12329	0.0089984	Increased	0.8245	1.45787	1.57552	0.153599	1.83938	-1.17892	0.507692	1.49321	-1.37546	-3.95756	-0.647457	1.32781	-0.330669	-0.153599	-2.28644	-2.25414	AK021800	AK021800	Homo sapiens cDNA FLJ11738 fis, clone HEMBA1005474. [AK021800]	chr5	125908091	125908150	-	5q23.2
A_24_P924521	THC2559651	4.11452	0.00451183	Repressed	-3.5464	-0.244715	-2.79028	-2.28748	-0.91104	1.37401	-0.948072	-0.648219	1.4756	0.187207	1.17648	0.795361	0.00407934	1.79925	0.88969	-0.00407934	THC2559651	THC2559651	ALU8_HUMAN (P39195) Alu subfamily SX sequence contamination warning entry, partial (12%) [THC2559651]	chr11	64963732	64963791	-	11q13.1
A_23_P88099	MCF2L	4.10622	0.00898494	Increased	1.36924	1.77947	-1.15605	1.7212	-0.0366635	0.0366635	1.16617	1.47325	-0.449878	-4.40045	-0.997593	0.591109	-2.23915	-1.8847	0.0493999	-0.617948	AK092739	MCF2L	Homo sapiens cDNA FLJ35420 fis, clone SMINT2001183. [AK092739]	chr13	112800719	112800778	+	13q34
A_23_P32805	GRID1	4.10556	0.00740687	Increased	-1.679	1.34586	3.01195	2.48258	0.731648	0.214512	1.67188	0.954089	-2.83615	-1.79502	0.922667	-0.214512	-1.11274	-0.337339	-1.53172	-0.662298	NM_017551	GRID1	Homo sapiens glutamate receptor, ionotropic, delta 1 (GRID1), mRNA [NM_017551]	chr10	87351824	87351883	-	10q23.1
A_32_P196193	PAQR9	4.10242	0.023153	Increased	-2.59211	2.41848	0.107806	1.2702	1.96609	2.30576	0.0924678	0.82301	-2.82335	-3.29784	0.787839	-0.156627	-0.835726	-0.0924673	-0.563141	-2.91879	NM_198504	PAQR9	Homo sapiens progestin and adipoQ receptor family member IX (PAQR9), mRNA [NM_198504]	chr3	144162896	144162955	-	3q23
A_24_P44931	MPND	4.09248	0.00242207	Repressed	-3.79523	-1.95398	-1.78455	0.324095	-2.65942	-1.06365	0.138232	-0.988926	0.653961	1.13074	0.780685	0.109462	-0.109462	0.540895	-0.446387	1.8205	NM_032868	MPND	Homo sapiens MPN domain containing (MPND), mRNA [NM_032868]	chr19	4305348	4305407	+	19p13.3
A_24_P450092	LOC254057	4.08663	0.000147158	Repressed	-0.192579	-0.988629	-1.45431	-0.40892	-2.32436	-2.73824	-0.639448	-0.660121	0.920662	0.378877	0.797154	0.739382	2.1333	1.28771	0.391017	0.192579	AK024653	LOC254057	Homo sapiens cDNA: FLJ21000 fis, clone CAE03359. [AK024653]	chr3	129701573	129701632	+	3q21.3
A_23_P107963	FUT1	4.05769	0.0321102	Increased	1.49831	0.757977	0.888115	-0.794472	-0.162284	0.825037	0.0662117	1.42989	2.06309	-4.01027	-0.968019	0.270292	-4.75417	-2.39436	-1.79684	-0.0662117	NM_000148	FUT1	Homo sapiens fucosyltransferase 1 (galactoside 2-alpha-L-fucosyltransferase, H blood group) (FUT1), mRNA [NM_000148]	chr19	53943080	53943137	-	19q13.33
A_24_P771880	T70285	4.0543	0.0366419	Repressed	-3.0896	-1.10987	-1.81576	-2.46339	2.45723	-0.213532	-0.51832	0.213532	0.461951	-0.961017	1.26221	2.37357	2.88426	3.94746	0.468521	-0.821044	T70285	T70285	T70285 yd26e09.s1 Soares fetal liver spleen 1NFLS Homo sapiens cDNA clone IMAGE:109384 3' similar to contains Alu repetitive element;contains MER22 repetitive element ;, mRNA sequence [T70285]	chrX	129058330	129058385	-	Xq25
A_24_P263259	C14orf65	4.0514	0.000247333	Increased	1.88931	2.28579	1.23898	1.23962	0.749945	-0.438947	1.08118	1.57809	-0.457673	-0.84059	-0.780683	0.0444601	-0.0444601	-2.66588	-0.806001	-0.97255	BC110042	C14orf65	Homo sapiens chromosome 14 open reading frame 65, mRNA (cDNA clone MGC:117455 IMAGE:5139193), complete cds. [BC110042]	chr14	99048579	99048638	-	14q32.2
A_32_P21222	DQ786194	4.04406	0.00995775	Repressed	-1.36434	-0.46091	-0.85336	-0.675749	-3.02732	0.62551	0.852392	-2.47696	0.46091	-0.798986	2.25287	2.05763	1.96279	2.35072	1.38992	-0.930164	DQ786194	DQ786194	Homo sapiens clone HLS_IMAGE_119768 mRNA sequence. [DQ786194]	chr1	147950484	147950543	+	1q21.1
A_23_P8913	CA2	4.03956	0.00355907	Increased	-0.199511	-0.119788	2.6955	2.37858	0.795004	1.12665	0.772763	0.818093	-0.0308166	-2.30179	0.837815	0.0308166	-1.07049	-2.32026	-0.582132	-2.40945	NM_000067	CA2	Homo sapiens carbonic anhydrase II (CA2), mRNA [NM_000067]	chr8	86580462	86580521	+	8q21.2
A_23_P154806	EPB41L1	4.03712	0.0425347	Increased	1.1577	2.45351	0.575267	-0.407415	0.526947	-2.13836	0.0178213	2.65364	0.903044	0.280005	-0.0178213	-0.996517	-3.26627	-3.10544	-4.72554	-0.338954	NM_012156	EPB41L1	Homo sapiens erythrocyte membrane protein band 4.1-like 1 (EPB41L1), transcript variant 1, mRNA [NM_012156]	chr20	34281540	34281599	+	20q11.23
A_24_P684119	LOC402125	4.02631	0.00260548	Increased	0.245264	-0.510201	0.330109	0.671776	0.272742	0.379761	0.613381	0.920616	-3.30113	-2.7422	-0.245264	-0.317256	-2.18041	-2.1484	0.748593	-2.96616	BC043212	LOC402125	Homo sapiens cDNA clone IMAGE:5295205, with apparent retained intron. [BC043212]	chr3	19959690	19959749	-	3p24.3
A_23_P131676	CXCR7	4.02411	0.0254852	Increased	1.18811	1.29717	0.896618	-2.85498	0.907595	0.12513	0.49828	0.349207	0.802712	-1.7043	-0.285363	-1.33448	-3.48551	-4.48362	-0.12513	-3.04655	NM_020311	CXCR7	Homo sapiens chemokine (C-X-C motif) receptor 7 (CXCR7), transcript variant 2, mRNA [NM_020311]	chr2	237155522	237155581	+	2q37.3
A_32_P191746	THC2691929	4.01413	0.0316991	Increased	3.41592	0.155342	-0.299903	-0.250167	3.2261	-0.191863	2.11273	1.77999	-2.98944	-2.69579	-0.155342	1.146	0.95596	0.965774	-0.728967	-2.59074	THC2691929	THC2691929		chr20	49832943	49833002	-	20q13.2
A_23_P68211	SPR	4.00987	0.0178744	Increased	-0.255191	0.785933	1.54621	1.50716	-0.926761	0.568456	0.695939	2.06068	-3.81473	-0.221225	-0.797508	-0.0823028	0.0823028	0.801458	-4.25298	-1.76103	NM_003124	SPR	Homo sapiens sepiapterin reductase (7,8-dihydrobiopterin:NADP+ oxidoreductase) (SPR), mRNA [NM_003124]	chr2	72972477	72972536	+	2p13.2
A_23_P371495	TMTC1	4.00867	0.0556106	Increased	-0.808815	2.86946	0.170813	4.04644	0.209088	4.96463	-0.92833	-0.535837	-2.30205	-2.40336	0.524352	0.00485134	-0.00485134	0.783052	-0.316072	-2.32346	NM_175861	TMTC1	Homo sapiens transmembrane and tetratricopeptide repeat containing 1 (TMTC1), mRNA [NM_175861]	chr12	29546646	29546705	-	12p11.22
A_23_P91250	ZNF334	3.99704	0.0150849	Increased	0.829899	0.711527	0.985174	0.0807338	1.50714	-2.3643	1.53576	0.318524	-0.0807338	-1.39468	0.14235	-0.603124	-1.2842	-1.75677	-2.48443	-4.92541	NM_199441	ZNF334	Homo sapiens zinc finger protein 334 (ZNF334), transcript variant 2, mRNA [NM_199441]	chr20	44563347	44563406	-	20q13.12
A_32_P134209	ACVR2B	3.98816	0.00666305	Increased	1.20949	-0.46506	-0.248612	0.248612	1.12255	0.580784	0.357075	2.8013	-1.64591	-2.93553	0.66784	-2.40719	-1.19503	-1.92437	1.10321	-2.02267	NM_001106	ACVR2B	Homo sapiens activin A receptor, type IIB (ACVR2B), mRNA [NM_001106]	chr3	38509311	38509370	+	3p22.2
A_32_P164573	THC2611661	3.98557	0.0504164	Repressed	0.0134883	-0.147292	-2.44342	-3.59639	-1.77813	1.92971	0.312327	-4.52996	2.33349	-1.34429	0.983452	-0.0134883	1.13338	2.02316	1.97895	-1.37604	THC2611661	THC2611661	RR12_SPIMX (P42344) Chloroplast 30S ribosomal protein S12, partial (11%) [THC2611661]	chr11	95594540	95594599	-	11q21
A_32_P199049	THC2661011	3.97661	0.0307627	Increased	-0.114923	-1.65448	2.96759	-0.0376019	1.44195	3.6057	4.01746	0.899449	0.661982	-2.57267	-2.36597	-0.186669	-0.426353	0.470198	0.0376024	-0.425285	THC2661011	THC2661011	Q3H5V5_9ACTO (Q3H5V5) Thiolase, partial (3%) [THC2661011]	chr18	74837829	74837888	-	18q23
A_23_P121480	CD200	3.97462	0.0496546	Increased	2.93958	0.911107	1.46404	-3.43228	2.87098	1.7681	1.505	-0.173753	-0.955645	1.34059	0.0761929	-1.74155	-0.920918	-1.57953	-0.0761929	-4.21671	NM_001004196	CD200	Homo sapiens CD200 molecule (CD200), transcript variant 2, mRNA [NM_001004196]	chr3	113563671	113563730	+	3q13.2
A_32_P17672	A_32_P17672	3.96784	0.0505592	Increased	4.21404	3.80227	2.33199	-1.94601	0.782063	0.136271	-0.900286	-0.136271	-2.58684	-2.3233	-1.71921	0.471513	0.195987	0.974661	-0.420233	-2.21535	A_32_P17672	A_32_P17672		chr8	128289172	128289231	-	8q24.21
A_32_P144018	BC004962	3.96771	0.0400557	Repressed	-0.720923	-0.999147	-0.0610061	0.786671	-0.253718	1.98172	-1.25525	-0.579836	4.24675	-0.296822	-0.0549226	0.0549226	0.855406	3.40241	1.00345	5.59378	BC004962	BC004962	Homo sapiens, clone IMAGE:3632683, mRNA. [BC004962]	chr12	25999210	25999269	-	12p12.1
A_23_P392928	TSPAN33	3.9668	0.00735793	Increased	1.23018	1.43747	1.52531	-0.605515	1.59292	1.70836	-0.0330684	-0.835039	-2.0659	0.0330684	0.205086	0.350613	-1.39001	-2.02612	-1.0875	-3.9024	NM_178562	TSPAN33	Homo sapiens tetraspanin 33 (TSPAN33), mRNA [NM_178562]	chr7	128594521	128594580	+	7q32.1
A_24_P35478	PARD3	3.96549	0.020141	Increased	1.94511	-2.93099	1.10521	2.52273	-0.0938578	1.89353	0.716886	1.61888	-3.53335	-1.78375	-1.14809	-0.550244	-0.312831	0.170135	-2.05822	0.0938582	NM_019619	PARD3	Homo sapiens par-3 partitioning defective 3 homolog (C. elegans) (PARD3), mRNA [NM_019619]	chr10	34448664	34460445	-	10p11.22
A_32_P206561	A_32_P206561	3.96404	0.00322407	Repressed	-3.95011	-0.152818	-2.75462	-2.55621	-1.46107	0.334373	-0.497865	-0.903647	1.49418	0.405653	0.591539	0.349339	-0.358104	1.11202	0.206351	0.152818	A_32_P206561	A_32_P206561		chr11	64961943	64962002	-	11q13.1
A_23_P50815	TTYH1	3.95926	0.0123386	Increased	1.85354	2.38036	0.165118	0.546122	0.481972	-1.81951	-0.165118	0.632224	-0.33462	-2.61589	0.349232	0.189105	-1.72504	-1.58024	-2.10663	-3.98304	NM_020659	TTYH1	Homo sapiens tweety homolog 1 (Drosophila) (TTYH1), transcript variant 1, mRNA [NM_020659]	chr19	59639628	59639687	+	19q13.42
A_32_P14187	TFAP2A	3.95302	0.0329865	Increased	5.05701	0.792492	2.55612	-1.01328	0.0877676	1.17369	0.265981	-0.603681	-0.778461	-2.66322	-2.177	-0.0877676	-0.303946	0.525854	0.484925	-2.54792	NM_003220	TFAP2A	Homo sapiens transcription factor AP-2 alpha (activating enhancer binding protein 2 alpha) (TFAP2A), transcript variant 1, mRNA [NM_003220]	chr6	10508703	10508762	-	6p24.3
A_24_P925327	A_24_P925327	3.94236	0.00518427	Increased	2.74546	2.2575	2.40795	0.945777	-0.0304952	0.0304952	-1.04893	1.61869	-1.44406	-1.76832	-2.09197	0.0815272	-0.133958	0.613574	-0.536462	-1.62636	A_24_P925327	A_24_P925327		chrX	71349014	71349073	-	Xq13.1
A_24_P113458	CDH26	3.93902	0.000481577	Increased	0.724971	-0.0114152	1.66892	2.06003	1.68836	0.0114152	0.673952	1.24858	-3.09888	-0.762729	-0.327854	0.040622	-0.980092	-0.548353	-0.691599	-1.38899	BC062570	CDH26	Homo sapiens cadherin-like 26, mRNA (cDNA clone IMAGE:5176769), complete cds. [BC062570]	chr20	58021966	58022025	+	20q13.33
A_32_P39944	AK095791	3.92832	0.0056229	Repressed	-1.24193	-3.35854	-1.78031	0.146174	-1.77792	-3.01968	0.952144	-0.540327	0.731873	-0.957706	1.22202	0.771227	0.661536	1.78073	1.1074	-0.146174	AK095791	AK095791	Homo sapiens cDNA FLJ38472 fis, clone FEBRA2022148. [AK095791]	chr11	121471904	121471963	-	11q24.1
A_23_P364504	ENST00000357303	3.91484	0.0124924	Increased	-0.266859	3.11951	1.34286	1.42095	1.69219	3.0309	0.566245	-1.31129	-1.67403	-1.43162	1.46987	-2.38248	-0.00174141	-0.978341	0.00174141	-1.16051	ENST00000357303	ENST00000357303	CDNA FLJ37034 fis, clone BRACE2011478 (Hypothetical protein FLJ37034). [Source:Uniprot/SPTREMBL;Acc:Q8N9J7] [ENST00000357303]	chr2	238742173	238742233	+	2q37.3
A_23_P364487	CCDC26	3.91224	0.0113843	Increased	0.0923505	-0.742256	2.80556	1.28039	2.64962	0.0692043	-0.430442	3.09988	-1.93709	-0.0692048	-1.28792	0.56344	-0.813836	0.545461	-1.81966	-2.10086	BC026098	CCDC26	Homo sapiens coiled-coil domain containing 26, mRNA (cDNA clone MGC:27434 IMAGE:4699288), complete cds. [BC026098]	chr8	130433969	130434028	-	8q24.21
A_32_P82650	THC2613186	3.90867	0.0147078	Increased	2.99959	1.81109	1.25107	2.30201	-0.00436306	0.00436354	-1.03764	-0.257188	-2.70469	-2.45479	-1.83273	0.332881	0.0631609	0.837875	-0.557911	-2.34828	THC2613186	THC2613186		chr4	55636363	55636422	-	4q12
A_23_P83098	ALDH1A1	3.90707	0.033872	Increased	-0.650774	4.54242	2.01466	2.07462	2.11196	0.32744	2.28442	-0.999114	-2.06122	-0.838	2.65412	-0.542811	-0.31119	0.31119	-1.18159	-2.05356	NM_000689	ALDH1A1	Homo sapiens aldehyde dehydrogenase 1 family, member A1 (ALDH1A1), mRNA [NM_000689]	chr9	74705956	74706015	-	9q21.13
A_23_P45011	PPP1R14C	3.90699	0.0406405	Increased	2.10028	0.609506	-0.336618	-2.41481	2.69364	1.26218	1.0568	-0.19675	0.19675	-3.47774	1.49367	0.570279	-2.09957	-1.78174	-2.57201	-3.28386	NM_030949	PPP1R14C	Homo sapiens protein phosphatase 1, regulatory (inhibitor) subunit 14C (PPP1R14C), mRNA [NM_030949]	chr6	150612630	150612689	+	6q25.1
A_24_P362193	CD84	3.90368	0.0587962	Repressed	-3.84439	-1.65296	0.506618	-2.98338	1.13767	0.432479	-3.8678	-2.70664	0.727439	-0.432479	2.03976	1.26885	1.59962	-2.23489	1.95665	-2.18469	NM_003874	CD84	Homo sapiens CD84 molecule (CD84), mRNA [NM_003874]	chr1	158801905	158801964	-	1q23.3
A_23_P304489	FAM19A5	3.90276	0.0224053	Increased	2.37799	1.82854	1.26419	0.325354	0.788284	-0.834313	0.923943	-0.325354	-0.410591	-2.63162	0.611761	0.779211	-4.83984	-0.466283	-1.9879	-0.422066	NM_015381	FAM19A5	Homo sapiens family with sequence similarity 19 (chemokine (C-C motif)-like), member A5 (FAM19A5), transcript variant 2, mRNA [NM_015381]	chr22	47532417	47532476	+	22q13.32
A_32_P162443	A_32_P162443	3.9008	0.0117555	Increased	3.67116	0.559768	0.281805	0.310544	0.4912	-0.111882	0.827336	-0.503078	-2.93844	-2.62314	-2.13957	0.111882	-0.123706	0.686449	-0.62606	-2.53071	A_32_P162443	A_32_P162443		chr20	49833580	49833639	+	20q13.2
A_24_P46357	MYO10	3.89936	0.0102207	Repressed	-1.58722	-2.39953	-1.75419	-1.98561	1.8667	-0.123823	-1.06222	-0.36856	0.497258	1.157	0.149408	0.123822	3.54203	1.66729	-0.501261	1.65591	NM_012334	MYO10	Homo sapiens myosin X (MYO10), mRNA [NM_012334]	chr5	16719827	16719886	-	5p15.1
A_23_P33723	CD163	3.88266	0.0457721	Increased	-0.0299368	2.92144	-1.69504	0.0299363	1.67046	5.1165	0.819443	2.05854	-1.2798	-0.937146	2.19796	-1.87106	0.678457	-0.819073	-0.562674	-2.17166	NM_004244	CD163	Homo sapiens CD163 molecule (CD163), transcript variant 1, mRNA [NM_004244]	chr12	7515149	7515208	-	12p13.31
A_23_P170233	CSTA	3.87414	0.0410721	Repressed	-0.361669	-0.196454	-2.50119	0.374944	-5.08522	0.556079	-1.15777	-5.53943	0.481962	0.563476	0.244855	-0.759215	0.85307	-0.0694065	0.0694065	0.336147	NM_005213	CSTA	Homo sapiens cystatin A (stefin A) (CSTA), mRNA [NM_005213]	chr3	123543136	123543195	+	3q21.1
A_24_P274111	CHI3L1	3.86851	0.0296664	Increased	-0.203754	5.34263	3.25516	2.14544	-0.980031	0.111512	1.64689	0.708514	-2.00372	-0.111513	1.06087	-0.985806	-1.19557	-0.418505	-0.40853	0.474929	NM_001276	CHI3L1	Homo sapiens chitinase 3-like 1 (cartilage glycoprotein-39) (CHI3L1), mRNA [NM_001276]	chr1	201418576	201419423	-	1q32.1
A_23_P168368	FLJ21075	3.86698	0.0294984	Repressed	-2.24632	-1.65529	-1.46402	-1.71948	0.30793	0.224066	0.0720511	-0.0720506	-0.585581	-0.403775	-0.458738	0.717885	0.2552	1.07883	3.63953	4.81321	NM_025031	FLJ21075	Homo sapiens hypothetical protein FLJ21075 (FLJ21075), mRNA [NM_025031]	chr7	47825850	47825909	+	7p12.3
A_23_P216052	FAM83A	3.86602	0.0018467	Increased	2.04872	0.502172	3.75156	-0.163067	0.287825	1.18831	0.163067	1.81806	-0.932825	-1.41715	-1.46327	-0.174755	-0.450852	0.331302	-1.05826	-0.844348	NM_032899	FAM83A	Homo sapiens family with sequence similarity 83, member A (FAM83A), transcript variant 1, mRNA [NM_032899]	chr8	124289535	124289594	+	8q24.13
A_23_P205900	NTRK3	3.84616	0.00777028	Increased	-0.50826	0.24271	0.684957	1.65806	1.70123	-0.228067	2.67635	3.71253	-0.327926	-1.85076	0.200876	0.195244	-0.858907	-0.250216	-0.195243	-2.52092	NM_001012338	NTRK3	Homo sapiens neurotrophic tyrosine kinase, receptor, type 3 (NTRK3), transcript variant 1, mRNA [NM_001012338]	chr15	86221189	86221248	-	15q25.3
A_24_P69538	TLR4	3.84217	0.00245629	Repressed	-2.92616	-0.0940344	-0.693446	-2.22483	-1.75287	1.24577	-1.27207	-2.30382	0.422649	1.16977	-0.255849	0.0940344	0.642847	1.52504	0.664894	1.25051	NM_138554	TLR4	Homo sapiens toll-like receptor 4 (TLR4), mRNA [NM_138554]	chr9	119516677	119516736	+	9q33.1
A_23_P380614	ATP9A	3.82955	0.000239971	Increased	2.01336	0.846767	0.173149	0.188842	0.445345	-0.0617061	0.99674	1.10518	0.0617061	-0.560953	-2.35995	-0.470931	-1.11181	-2.44456	-1.62658	-1.27666	NM_006045	ATP9A	Homo sapiens ATPase, Class II, type 9A (ATP9A), mRNA [NM_006045]	chr20	49646766	49646825	-	20q13.2
A_24_P453532	AF086337	3.82856	0.0107864	Repressed	-1.6117	-0.772317	-1.662	-1.88376	-0.880307	-0.17479	-3.41787	0.979521	0.994804	0.684191	0.608938	2.50087	1.69877	1.42309	0.17479	-2.01426	AF086337	AF086337	Homo sapiens full length insert cDNA clone ZD58F06. [AF086337]	chr1	22263749	22263808	+	1p36.12
A_24_P944714	ENST00000381655	3.8203	0.00754553	Increased	1.96852	1.67018	0.843958	-0.964935	1.5796	0.0079813	0.526885	1.00294	0.676465	-3.05387	-0.518198	-0.458961	-0.804163	-1.1304	-0.0079813	-3.53722	ENST00000381655	ENST00000381655	Probable phospholipid-transporting ATPase IB (EC 3.6.3.1) (ATPase class I type 8A member 2) (ML-1). [Source:Uniprot/SWISSPROT;Acc:Q9NTI2] [ENST00000381655]	chr13	25497056	25497115	+	13q12.13
A_23_P121637	PRSS12	3.81554	0.0222305	Repressed	-5.06612	-0.243276	-1.41012	0.528417	-1.91824	-1.74128	0.605329	-2.78927	0.0605209	-0.0605209	1.18679	0.166095	1.31184	1.35355	-1.5599	0.962163	NM_003619	PRSS12	Homo sapiens protease, serine, 12 (neurotrypsin, motopsin) (PRSS12), mRNA [NM_003619]	chr4	119422405	119422464	-	4q26
A_23_P95851	TUBAL3	3.81222	0.0429614	Increased	2.1997	0.238759	0.116868	-2.60038	1.73702	1.43817	-0.116867	2.61336	-1.48778	-3.47124	-1.3481	1.83905	-1.08776	0.235735	-0.885747	-3.61258	NM_024803	TUBAL3	Homo sapiens tubulin, alpha-like 3 (TUBAL3), mRNA [NM_024803]	chr10	5425209	5425268	-	10p15.1
A_23_P66525	HS3ST3A1	3.81215	0.0141756	Increased	2.51257	0.654563	-0.489771	1.16051	4.81382	-0.672245	0.948786	1.02041	-0.0128551	-2.5358	0.126667	-0.591273	-0.850902	0.0128551	-0.809803	-0.835066	NM_006042	HS3ST3A1	Homo sapiens heparan sulfate (glucosamine) 3-O-sulfotransferase 3A1 (HS3ST3A1), mRNA [NM_006042]	chr17	13339975	13340034	-	17p12
A_23_P7596	MYO10	3.80938	0.00785939	Repressed	-3.31823	-1.06691	-0.372914	-0.807881	-1.58142	1.92604	-0.536902	-1.31067	1.25734	1.0121	0.372914	0.415403	2.68736	0.933843	-0.405615	2.09421	NM_012334	MYO10	Homo sapiens myosin X (MYO10), mRNA [NM_012334]	chr5	16718680	16718739	-	5p15.1
A_23_P10194	SEZ6L2	3.79537	0.00981086	Increased	-0.0725493	1.61732	1.07939	0.0725493	1.17069	-0.650577	0.890461	3.98718	-3.08648	-0.453125	-1.82452	0.169335	0.42437	-0.545149	-1.37166	-0.612236	NM_201575	SEZ6L2	Homo sapiens seizure related 6 homolog (mouse)-like 2 (SEZ6L2), transcript variant 2, mRNA [NM_201575]	chr16	29790360	29790419	-	16p11.2
A_24_P696742	BC015996	3.79117	0.0558216	Repressed	-0.556462	-0.19784	-3.64372	1.69879	-3.0983	-0.0953028	-1.0469	-3.97674	-3.22093	0.0953028	1.05245	0.89473	1.43141	1.36823	0.49892	2.34454	BC015996	BC015996	Homo sapiens, clone IMAGE:4294444, mRNA. [BC015996]	chr3	186492158	186492217	+	3q27.2
A_24_P193244	SOHLH2	3.78974	0.00585005	Increased	2.25377	0.770673	0.353808	0.82036	1.69662	-0.134667	2.24686	-0.755356	-2.93368	-2.85006	-0.948314	-0.175938	0.134667	0.418931	-0.736606	-1.03374	NM_017826	SOHLH2	Homo sapiens spermatogenesis and oogenesis specific basic helix-loop-helix 2 (SOHLH2), mRNA [NM_017826]	chr13	35662100	35662159	-	13q13.3
A_24_P933492	ZDHHC21	3.77737	0.00070025	Repressed	-1.07489	-0.410089	-1.28504	-0.123054	-1.43739	-2.45759	-1.00862	0.640569	1.04401	0.680182	0.9686	1.66806	1.33089	2.4912	-0.0643194	0.0643194	NM_178566	ZDHHC21	Homo sapiens zinc finger, DHHC-type containing 21 (ZDHHC21), mRNA [NM_178566]	chr9	14680341	14683243	-	9p22.3
A_23_P149749	GPR88	3.77715	0.0445718	Increased	4.76811	4.27762	2.46888	0.177017	0.732661	0.271946	-0.499862	-0.666299	-3.05833	-0.177018	1.13166	-0.232931	-0.415952	0.461333	-0.780265	-0.73681	AB042410	GPR88	Homo sapiens strg mRNA for striatum-specific G protein-coupled receptor, complete cds. [AB042410]	chr1	100779568	100779627	+	1p21.2
A_32_P56766	DKFZp564N2472	3.77484	0.0103901	Increased	1.64441	-0.794839	2.05924	-0.246387	1.2192	0.246387	1.87763	0.71478	-1.65267	-3.25003	-0.567616	0.852977	-0.693114	0.812993	-1.2626	-2.85085	NM_182595	DKFZp564N2472	Homo sapiens hypothetical protein DKFZp564N2472 (DKFZp564N2472), mRNA [NM_182595]	chr7	53072018	53072077	+	7p12.1
A_23_P37391	C14orf65	3.77272	0.00014351	Increased	1.60871	1.73964	0.749726	0.905777	0.505044	-0.412023	0.928295	1.08276	-0.95545	-1.23013	-1.21185	0.0127892	-0.0127892	-2.50736	-0.884342	-1.42778	BC110042	C14orf65	Homo sapiens chromosome 14 open reading frame 65, mRNA (cDNA clone MGC:117455 IMAGE:5139193), complete cds. [BC110042]	chr14	99048137	99048196	-	14q32.2
A_23_P131789	BPI	3.76746	0.0577128	Increased	-1.05463	5.06216	1.71661	0.382843	1.48858	0.218676	1.31746	-2.27599	-0.218676	-1.80541	0.958037	-3.31389	0.311785	-2.61785	-0.711094	-1.05592	NM_001725	BPI	Homo sapiens bactericidal/permeability-increasing protein (BPI), mRNA [NM_001725]	chr20	36386604	36388094	+	20q11.23
A_24_P331882	KIAA1211	3.76729	0.00636026	Increased	2.29498	-1.02307	1.43721	0.637064	0.897951	1.13506	-0.0954735	1.17855	1.10631	-2.16733	-0.93031	-0.613554	-3.04228	-2.29326	-1.00101	0.0954735	AL133028	KIAA1211	Homo sapiens mRNA; cDNA DKFZp434F117 (from clone DKFZp434F117). [AL133028]	chr4	56890256	56890315	+	4q12
A_23_P147698	CALN1	3.75873	0.0245565	Increased	2.65017	-0.530891	0.140214	-0.691889	0.779556	2.38325	-0.279965	4.2033	-2.19729	-2.40672	-0.140214	0.566557	0.215967	0.220071	-1.47018	-1.4164	NM_031468	CALN1	Homo sapiens calneuron 1 (CALN1), transcript variant 1, mRNA [NM_031468]	chr7	70886215	70886274	-	7q11.22
A_24_P49267	LOC646282	3.75601	0.00721649	Increased	-0.163146	0.812659	0.181633	2.15466	-0.0471802	-0.0403328	1.69066	2.64597	-2.69121	-2.17411	-1.88256	0.284664	0.0403328	0.834786	-0.598439	-1.85215	XR_017216	LOC646282	PREDICTED: Homo sapiens similar to alpha-2-glycoprotein 1, zinc (LOC646282), mRNA [XR_017216]	chr7	99421356	99421415	+	7q22.1
A_24_P91991	NAT8L	3.75257	0.0198744	Increased	2.05572	-1.58866	1.54374	1.18214	0.0088768	-0.05091	0.556121	2.52192	0.462022	0.722518	-3.00989	-0.5779	-0.0088768	-2.33206	-3.28537	-1.00452	NM_178557	NAT8L	Homo sapiens N-acetyltransferase 8-like (NAT8L), mRNA [NM_178557]	chr4	2037367	2037426	+	4p16.3
A_23_P67453	TNNI3	3.75205	0.00875271	Increased	1.30512	-0.163714	0.163714	0.705871	0.969987	-0.529049	1.03738	0.174519	-2.86434	-1.4921	-3.35741	0.95564	-0.551327	0.472065	-3.22553	-1.5346	NM_000363	TNNI3	Homo sapiens troponin I type 3 (cardiac) (TNNI3), mRNA [NM_000363]	chr19	60357323	60357382	-	19q13.42
A_23_P5853	SAG	3.75078	0.0420263	Repressed	-0.188535	-0.807049	2.95463	-2.66348	-0.323611	-3.28523	-3.75699	-2.55797	0.874656	0.567317	0.664088	0.38966	0.188535	2.11271	-1.35331	1.18566	NM_000541	SAG	Homo sapiens S-antigen; retina and pineal gland (arrestin) (SAG), mRNA [NM_000541]	chr2	233920358	233920417	+	2q37.1
A_23_P256008	ZDHHC11	3.74991	0.0513713	Repressed	0.846526	-0.95746	-0.846958	-1.91621	-1.26611	1.90159	-1.60546	-1.83065	6.07247	0.391955	-0.0799136	0.135482	-0.370765	2.11529	1.23568	0.0799136	NM_024786	ZDHHC11	Homo sapiens zinc finger, DHHC-type containing 11 (ZDHHC11), mRNA [NM_024786]	chr5	849059	849118	-	5p15.33
A_24_P136551	NPLOC4	3.74184	5.89286e-05	Repressed	-0.812928	-0.000676394	-0.775147	-0.621581	-1.51172	-1.79888	-1.05694	-0.382547	1.50627	0.000676394	1.20761	0.613956	1.12474	2.5026	0.737524	0.576204	AB040932	NPLOC4	Homo sapiens mRNA for KIAA1499 protein, partial cds. [AB040932]	chr17	77139367	77139426	-	17q25.3
A_23_P103328	PTGER3	3.73754	0.0588021	Repressed	-5.30449	-3.9237	1.02232	-0.44012	-0.0663738	-0.861902	0.877334	-3.09675	0.377921	1.30154	1.49166	-1.4593	-1.0073	1.57201	0.0663738	1.08013	NM_000957	PTGER3	Homo sapiens prostaglandin E receptor 3 (subtype EP3) (PTGER3), transcript variant 1, mRNA [NM_000957]	chr1	71090890	71090949	-	1p31.1
A_23_P73170	NDST3	3.7263	0.0150539	Increased	1.15351	-2.12449	2.82413	0.240562	2.55394	0.415558	0.583199	1.40322	-1.29644	-0.481399	-0.899025	1.00523	-1.93358	-0.240563	-1.3771	-2.90946	NM_004784	NDST3	Homo sapiens N-deacetylase/N-sulfotransferase (heparan glucosaminyl) 3 (NDST3), mRNA [NM_004784]	chr4	119394161	119396211	+	4q26
A_32_P62997	PBK	3.72305	0.000572298	Increased	0.0246167	2.22827	2.01772	1.38972	1.97521	-0.0246167	0.423952	1.56398	-0.797398	-1.01636	-0.04778	-1.2282	-1.1499	-1.69181	-0.430689	0.789143	NM_018492	PBK	Homo sapiens PDZ binding kinase (PBK), mRNA [NM_018492]	chr8	27723703	27723762	-	8p21.1
A_32_P16918	C21orf62	3.7075	0.00265181	Increased	2.57157	1.02978	0.151513	1.33851	0.965702	-0.435708	1.00659	0.35395	-0.551312	-2.79683	-1.07857	-0.151513	-0.429109	0.422494	-0.857999	-2.69882	NM_019596	C21orf62	Homo sapiens chromosome 21 open reading frame 62 (C21orf62), mRNA [NM_019596]	chr21	33085027	33085086	-	21q22.11
A_32_P151244	AK022268	3.69663	0.0208208	Repressed	-0.0902131	-0.377095	-0.843844	-0.466344	-0.234598	-0.108909	-0.566828	2.69807	2.1037	0.702956	1.41013	3.45857	3.25822	4.41898	0.0902131	-0.342869	AK022268	AK022268	Homo sapiens cDNA FLJ12206 fis, clone MAMMA1000941. [AK022268]	chr3	178385580	178385639	-	3q26.32
A_23_P11843	LRRN2	3.69541	0.00484447	Increased	3.42501	0.0567827	1.15254	0.59217	0.0499811	-0.545355	0.316458	1.5937	0.00829124	-2.66861	-0.723104	-0.00829124	-1.82379	-0.0908556	-1.51885	-1.61939	NM_201630	LRRN2	Homo sapiens leucine rich repeat neuronal 2 (LRRN2), transcript variant 2, mRNA [NM_201630]	chr1	202852976	202853035	-	1q32.1
A_24_P228130	CCL3L3	3.69354	0.0367126	Repressed	-1.20498	1.04144	-1.82753	-0.504608	-2.93156	0.221572	-1.20639	-0.675811	1.02468	2.86853	0.266461	-0.221572	-2.41687	0.653811	1.83373	3.98338	NM_001001437	CCL3L3	Homo sapiens chemokine (C-C motif) ligand 3-like 3 (CCL3L3), mRNA [NM_001001437]	chr17	31547314	31547373	-	17q12
A_24_P10214	STXBP6	3.6907	0.0274374	Increased	-0.05861	2.03772	1.365	-0.94622	4.14705	-0.0399294	0.0295315	2.94607	-2.4842	0.320627	-1.40174	0.210249	-0.0295315	0.78751	-0.556191	-2.43726	NM_014178	STXBP6	Homo sapiens syntaxin binding protein 6 (amisyn) (STXBP6), mRNA [NM_014178]	chr14	24395123	24396107	-	14q12
A_23_P420831	TRIM10	3.6862	0.0508236	Increased	-2.07144	2.57375	-0.168547	-0.305697	2.1861	1.23574	0.331865	1.38665	-4.28419	-2.21814	0.668111	0.168547	-0.21349	0.48925	-0.589191	-3.90956	NM_052828	TRIM10	Homo sapiens tripartite motif-containing 10 (TRIM10), transcript variant 2, mRNA [NM_052828]	chr6	30227857	30227916	-	6p21.33
A_23_P166306	CBS	3.6839	0.000952715	Increased	1.58886	0.745326	1.5428	0.924363	-0.123442	1.88063	0.0965707	1.61286	1.1055	-1.99874	-0.259053	-0.0965707	-1.12888	-1.60603	-1.69722	-1.1009	NM_000071	CBS	Homo sapiens cystathionine-beta-synthase (CBS), mRNA [NM_000071]	chr21	43346388	43346447	-	21q22.3
A_24_P941831	ALS2CR4	3.68263	0.000224764	Increased	1.28448	1.24602	0.264886	0.897592	0.544032	-0.251387	0.25348	1.42027	0.251387	-1.09103	-1.34117	-1.11034	-1.39118	-2.92626	-1.28234	-0.495591	NM_001044385	ALS2CR4	Homo sapiens amyotrophic lateral sclerosis 2 (juvenile) chromosome region, candidate 4 (ALS2CR4), transcript variant 1, mRNA [NM_001044385]	chr2	202193317	202193376	-	2q33.1
A_24_P391811	DOCK10	3.6753	0.00535853	Repressed	-2.14219	-1.12502	-0.560617	-2.25369	-0.00134635	0.798507	-1.00582	-1.12778	1.14547	0.200319	1.90849	0.00134635	0.92752	1.19359	3.16482	-0.936584	AB014594	DOCK10	Homo sapiens mRNA for KIAA0694 protein, partial cds. [AB014594]	chr2	225433889	225433948	-	2q36.2
A_23_P50817	TTYH1	3.65672	0.0191226	Increased	1.91245	2.57005	-0.0253072	0.618305	1.05638	-0.717709	0.0253072	1.30916	-0.101243	-1.97146	1.26829	0.751333	-1.1664	-1.62339	-1.34587	-4.02702	NM_020659	TTYH1	Homo sapiens tweety homolog 1 (Drosophila) (TTYH1), transcript variant 1, mRNA [NM_020659]	chr19	59638829	59639105	+	19q13.42
A_24_P923251	TGM2	3.63136	0.0135275	Increased	-1.46884	2.38196	1.2565	1.11666	1.26211	2.67735	1.34465	0.0256615	-1.53913	-1.06936	0.900925	-0.406162	-0.241492	-0.360016	-0.0256615	-3.54712	NM_198951	TGM2	Homo sapiens transglutaminase 2 (C polypeptide, protein-glutamine-gamma-glutamyltransferase) (TGM2), transcript variant 2, mRNA [NM_198951]	chr20	36199860	36199919	-	20q11.23
A_32_P1036	THC2532114	3.62749	0.00197031	Repressed	-3.55973	-1.06189	-1.59457	-0.388036	-1.38194	0.0657949	-0.0657954	-0.565621	0.113643	0.226748	1.05342	1.55026	1.09422	1.29492	1.46875	-0.481988	THC2532114	THC2532114	BU735310 UI-E-DW0-agk-p-10-0-UI.s1 UI-E-DW0 Homo sapiens cDNA clone UI-E-DW0-agk-p-10-0-UI 3', mRNA sequence [BU735310]	chr11	64949713	64949772	-	11q13.1
A_23_P132159	USP18	3.62601	0.0106899	Increased	1.17538	1.44316	1.59883	-0.744813	1.23815	-0.329748	0.724415	0.329748	0.886852	-0.864326	-0.616725	-1.89407	-1.66791	-3.92379	0.683436	-2.03541	NM_017414	USP18	Homo sapiens ubiquitin specific peptidase 18 (USP18), mRNA [NM_017414]	chr22	17039618	17039677	+	22q11.21
A_24_P607751	A_24_P607751	3.62159	0.000954765	Repressed	-1.43511	-0.223826	-0.620681	0.377647	-1.77683	-1.73247	-1.46886	-2.04712	0.445652	0.223826	-0.885579	0.344481	1.50392	2.01742	1.50223	0.773766	A_24_P607751	A_24_P607751		chr6	26094335	26094394	-	6p22.2
A_32_P104841	AF087980	3.62013	0.00686544	Increased	-0.822601	1.89101	1.00572	1.53916	2.61982	2.94363	0.775274	-0.184766	-1.70174	-0.68005	-0.292279	0.107329	-0.10733	0.643412	-0.509262	-2.54116	AF087980	AF087980	Homo sapiens full length insert cDNA clone YW27H10. [AF087980]	chr3	152636512	152636571	+	3q25.1
A_32_P232837	BX110656	3.60458	0.0194916	Repressed	-2.0513	-1.95847	-1.2896	-1.51516	0.407047	0.261307	-0.630239	0.0796952	2.34635	2.17087	-0.403023	0.590918	0.387128	4.09965	-0.0796952	-1.01026	BX110656	BX110656	BX110656 Soares_testis_NHT Homo sapiens cDNA clone IMAGp998H182576, mRNA sequence [BX110656]	chr7	6656546	6656605	-	7p22.1
A_23_P107350	SLC2A4	3.60316	0.0166949	Increased	0.537514	0.0164108	-0.147768	0.687133	0.233712	-1.51303	0.207145	1.19946	-2.70425	-3.9584	0.0232143	-0.0164104	-1.55981	0.517851	-2.04178	-3.83394	NM_001042	SLC2A4	Homo sapiens solute carrier family 2 (facilitated glucose transporter), member 4 (SLC2A4), mRNA [NM_001042]	chr17	7129877	7129936	+	17p13.1
A_23_P102017	KIAA1189	3.60258	0.0472137	Repressed	-2.98971	-0.359406	-3.06822	-2.4867	-0.0154848	1.23004	0.31146	-1.17661	0.194172	-2.3009	1.75043	2.96956	-0.188165	0.815599	2.98145	0.0154843	NM_020711	KIAA1189	Homo sapiens KIAA1189 (KIAA1189), transcript variant 2, mRNA [NM_020711]	chr2	157883797	157883856	-	2q24.1
A_23_P151133	TSPAN9	3.5982	0.0521069	Increased	4.63728	-0.0515265	-1.72931	0.701089	-0.0834217	3.40019	1.84916	1.77094	0.0510097	-2.72776	1.08274	-0.0510092	-0.179511	0.570498	-0.566928	-2.46284	NM_006675	TSPAN9	Homo sapiens tetraspanin 9 (TSPAN9), mRNA [NM_006675]	chr12	3265161	3265220	+	12p13.32
A_23_P251132	SNTG2	3.59341	0.00666223	Increased	1.22818	0.0592885	1.61497	1.03858	0.657428	0.999921	-1.05123	1.98144	-1.2582	-0.0592885	-0.988876	0.2026	-0.638975	-0.932723	-0.448122	-4.11069	NM_018968	SNTG2	Homo sapiens syntrophin, gamma 2 (SNTG2), mRNA [NM_018968]	chr2	1350222	1350281	+	2p25.3
A_32_P51119	STOX1	3.57463	0.000967632	Increased	2.13798	1.32911	1.32633	-0.0260468	0.531702	-0.741189	0.233258	2.21116	-1.02743	-1.12857	-1.68784	0.141565	0.0260463	-1.33624	-1.42989	-1.25769	NM_152709	STOX1	Homo sapiens storkhead box 1 (STOX1), mRNA [NM_152709]	chr10	70322399	70322458	+	10q21.3
A_23_P360964	DACT3	3.57315	0.0344219	Increased	3.82966	0.226549	1.26734	-2.41626	0.924954	2.26227	-0.0463648	1.9037	-1.1377	-3.37695	-0.44092	0.857593	-0.580802	0.0463648	-0.880195	-1.23311	NM_145056	DACT3	Homo sapiens dapper, antagonist of beta-catenin, homolog 3 (Xenopus laevis) (DACT3), mRNA [NM_145056]	chr19	51842746	51842805	-	19q13.32
A_24_P3016	BG719660	3.57201	0.00638085	Increased	1.72784	1.63418	0.892055	1.68382	-0.325684	1.43297	0.422479	0.0115695	-1.27851	-0.456631	-3.68891	-0.153925	-1.99389	-0.435498	-0.011569	0.804283	BG719660	BG719660	602689867F1 NIH_MGC_97 Homo sapiens cDNA clone IMAGE:4822264 5', mRNA sequence [BG719660]	chr2	9460716	9460775	-	2p25.1
A_32_P228037	PDE11A	3.55312	0.0466794	Increased	3.75473	-2.32007	3.1984	1.41216	0.210329	0.218505	0.981693	-0.525637	-2.7032	-2.41281	-0.712059	0.0163469	-0.0163465	0.770771	-0.318297	-2.32697	NM_016953	PDE11A	Homo sapiens phosphodiesterase 11A (PDE11A), transcript variant 4, mRNA [NM_016953]	chr2	178196311	178196370	-	2q31.2
A_23_P202837	CCND1	3.55195	0.0330006	Increased	2.2303	-0.235658	1.42636	-1.41238	2.56495	1.36244	0.0239491	1.44594	-0.750794	-3.57696	-0.124147	-0.0239487	0.271385	0.792416	-0.183451	-3.6275	NM_053056	CCND1	Homo sapiens cyclin D1 (CCND1), mRNA [NM_053056]	chr11	69177414	69177473	+	11q13.2
A_23_P214944	ALDH8A1	3.54729	0.011912	Repressed	-1.6616	-2.97146	-0.106098	-2.64294	-0.456957	-0.481848	-1.57785	1.38654	1.99216	1.47121	0.202174	1.81265	0.106098	0.129476	1.44009	-1.05237	NM_022568	ALDH8A1	Homo sapiens aldehyde dehydrogenase 8 family, member A1 (ALDH8A1), transcript variant 1, mRNA [NM_022568]	chr6	135281079	135281138	-	6q23.3
A_23_P56978	PTK6	3.54724	0.00187772	Repressed	-1.6937	-1.08783	-1.62566	-2.90694	0.222751	-0.228685	-0.253024	-0.209688	1.114	1.28642	-0.631419	0.209689	0.864641	2.26597	0.581226	1.14028	NM_005975	PTK6	Homo sapiens PTK6 protein tyrosine kinase 6 (PTK6), mRNA [NM_005975]	chr20	61631183	61631242	-	20q13.33
A_23_P321920	CCL3L3	3.54395	0.0338747	Repressed	-0.690945	0.991243	-1.62035	-0.0390978	-2.17733	0.0390978	-1.042	-0.679956	1.31532	3.17545	0.410524	-0.453204	-1.9526	0.809949	1.88714	4.19097	NM_001001437	CCL3L3	Homo sapiens chemokine (C-C motif) ligand 3-like 3 (CCL3L3), mRNA [NM_001001437]	chr17	31546867	31547347	-	17q12
A_23_P352799	NPW	3.54166	0.0113773	Increased	-0.757166	-0.794671	2.39139	2.98152	0.946583	0.310281	0.369333	2.42446	-1.9769	-1.0446	-2.05548	0.399898	0.581586	-0.310281	-0.987723	-1.33017	ENST00000329610	NPW	Neuropeptide W precursor (Preproprotein L8) (hPPL8) [Contains: Neuropeptide W-23 (NPW23) (hL8); Neuropeptide W-30 (NPW30) (hL8C)]. [Source:Uniprot/SWISSPROT;Acc:Q8N729] [ENST00000329610]	chr16	2010181	2010240	+	16p13.3
A_23_P38388	TMEM92	3.53602	0.0210473	Increased	2.51113	3.05958	2.60913	-0.183295	0.568685	0.183296	-0.183714	0.895451	0.41089	-0.296966	-2.12683	2.04748	-0.286391	-0.740137	-1.75401	-2.37078	NM_153229	TMEM92	Homo sapiens transmembrane protein 92 (TMEM92), mRNA [NM_153229]	chr17	45711945	45712004	+	17q21.33
A_24_P151	KCNAB2	3.53357	0.0011378	Repressed	-1.63759	0.236851	-0.536188	-0.350308	-0.814798	-0.0182986	-0.604904	-1.43331	0.657345	2.31513	0.687065	-0.348924	1.63627	2.67419	0.0182986	1.7711	NM_003636	KCNAB2	Homo sapiens potassium voltage-gated channel, shaker-related subfamily, beta member 2 (KCNAB2), transcript variant 1, mRNA [NM_003636]	chr1	6081151	6081210	+	1p36.31
A_32_P168349	C6orf25	3.53241	0.0384952	Increased	1.46975	1.50678	-1.79216	-0.131156	-0.328576	3.08467	1.5029	1.09268	0.818876	-2.6393	-0.63382	-0.572918	-2.64308	0.131156	0.868019	-3.48925	ENST00000375806	C6orf25	G6b protein precursor. [Source:Uniprot/SWISSPROT;Acc:O95866] [ENST00000375806]	chr6	31802298	31802357	+	6p21.33
A_23_P58671	TPPP	3.52284	0.00603127	Repressed	-2.2855	-2.17474	-1.48719	-1.83752	0.330223	0.282662	-0.787277	-0.227221	3.24086	1.36401	-0.475778	0.20043	0.133122	0.935661	-0.133122	1.08214	NM_007030	TPPP	Homo sapiens brain-specific protein p25 alpha (TPPP), mRNA [NM_007030]	chr5	714613	714672	-	5p15.33
A_24_P222516	KIAA1211	3.52145	0.0258286	Increased	1.54211	-1.43739	0.887615	0.151612	0.109166	1.43454	-0.109166	1.50655	0.644373	-4.59409	-0.735294	-0.133568	-2.3495	0.234206	-2.76189	-0.748554	AK126014	KIAA1211	Homo sapiens cDNA FLJ44026 fis, clone TESTI4026762. [AK126014]	chr4	56885148	56888584	+	4q12
A_24_P321125	LRRC18	3.51109	0.0119159	Increased	1.14142	-1.39508	1.5708	1.48429	1.70517	-0.783462	0.672653	2.13697	-1.02226	-3.06428	0.144587	0.359147	-2.19929	-0.204216	-1.83169	-0.144587	NM_001006939	LRRC18	Homo sapiens leucine rich repeat containing 18 (LRRC18), mRNA [NM_001006939]	chr10	49791469	49791528	-	10q11.22
A_24_P916979	A_24_P916979	3.51048	0.00388192	Repressed	-0.275366	-0.492512	-1.7381	-0.903325	-1.12456	-0.25033	-1.34503	1.63366	1.27649	-0.215042	0.878652	2.18807	3.00377	1.89916	0.751654	0.215042	A_24_P916979	A_24_P916979		chrX	53445765	53445824	+	Xp11.22
A_23_P258612	ATP8A2	3.51041	0.00269645	Increased	1.63257	1.44396	0.369318	0.613966	0.2682	-1.38683	0.47728	1.1268	0.410064	-1.6156	-1.52651	-0.642789	-0.2682	-1.43072	-1.90041	-2.97369	NM_016529	ATP8A2	Homo sapiens ATPase, aminophospholipid transporter-like, Class I, type 8A, member 2 (ATP8A2), mRNA [NM_016529]	chr13	25492329	25492388	+	13q12.13
A_24_P171110	HNRPU	3.50867	0.0316124	Repressed	-1.43525	-0.769794	-0.131801	-0.472117	-0.310874	-2.78464	-0.272708	2.74229	0.131801	0.339505	0.16978	2.91156	3.06612	3.26438	1.37306	-0.203718	NM_004501	HNRPU	Homo sapiens heterogeneous nuclear ribonucleoprotein U (scaffold attachment factor A) (HNRPU), transcript variant 2, mRNA [NM_004501]	chr1	243094114	243094173	-	1q44
A_24_P782308	CR596491	3.50733	0.00676097	Increased	3.00194	0.672465	0.396023	1.13113	-0.627012	0.169068	1.04292	2.22036	0.517382	-3.33622	-0.597096	-0.923485	-0.983087	-0.169068	-0.646924	-0.337598	CR596491	CR596491	full-length cDNA clone CS0DF038YD07 of Fetal brain of Homo sapiens (human) [CR596491]	chr18	54219023	54219082	+	18q21.31
A_23_P210176	ITGA6	3.50605	0.0355521	Increased	2.2221	-0.363249	0.0318346	-0.0318346	0.503327	0.617981	-1.5087	1.5936	0.0879908	-4.62566	-1.61462	0.790114	-1.29352	-3.31612	0.39599	-1.83789	NM_000210	ITGA6	Homo sapiens integrin, alpha 6 (ITGA6), transcript variant 2, mRNA [NM_000210]	chr2	173078802	173078861	+	2q31.1
A_23_P393034	HAS3	3.50499	0.017818	Increased	0.0449417	2.30174	1.66745	0.730543	0.754209	-0.350853	1.96728	-0.854127	-3.87216	-0.00274253	0.885736	-0.365374	-1.10773	0.00274253	-1.28626	-2.46829	NM_005329	HAS3	Homo sapiens hyaluronan synthase 3 (HAS3), transcript variant 1, mRNA [NM_005329]	chr16	67708870	67708929	+	16q22.1
A_23_P204751	ACCN2	3.48994	0.0288789	Increased	-2.76974	2.39404	2.59201	2.83699	0.956584	-0.357763	2.73602	2.01952	-1.60529	-1.04467	0.510807	0.331789	-0.344435	-0.605864	-0.928504	-0.331789	NM_020039	ACCN2	Homo sapiens amiloride-sensitive cation channel 2, neuronal (ACCN2), transcript variant 1, mRNA [NM_020039]	chr12	48763545	48763604	+	12q13.13
A_24_P43810	FAM83A	3.48925	0.0453216	Increased	0.837366	-0.80819	3.16281	-2.04724	0.915941	1.42229	0.182593	2.16068	-2.83261	-2.48103	-2.2795	0.428469	-0.182593	1.56645	-0.394189	-2.42209	NM_207006	FAM83A	Homo sapiens family with sequence similarity 83, member A (FAM83A), transcript variant 2, mRNA [NM_207006]	chr8	124275519	124288586	+	8q24.13
A_24_P136653	NFE2L3	3.48255	0.0152932	Increased	0.395328	1.82384	-0.128498	-0.20178	1.49762	-0.00552559	1.31015	3.34234	0.943143	-3.26113	-1.13602	-0.515118	-0.796491	0.00552559	0.471575	-2.07916	NM_004289	NFE2L3	Homo sapiens nuclear factor (erythroid-derived 2)-like 3 (NFE2L3), mRNA [NM_004289]	chr7	26191006	26191065	+	7p15.2
A_24_P401870	C9orf139	3.47318	0.00821839	Repressed	-3.94294	-1.00752	0.0602946	-0.870446	0.0170197	-0.106195	-0.561566	-1.0183	0.977321	2.02353	-0.0170197	-0.843824	0.592	2.19071	0.569562	1.44813	NM_207511	C9orf139	Homo sapiens chromosome 9 open reading frame 139 (C9orf139), mRNA [NM_207511]	chr9	139050703	139050762	+	9q34.3
A_23_P170110	AF227517	3.4699	0.00592762	Repressed	-3.7072	-0.0363841	-1.83068	-1.86085	-1.23667	0.709491	-0.987124	-0.0101981	1.41686	0.154282	1.47473	0.949317	0.0101981	0.212647	-0.259657	1.44117	AF227517	AF227517	Homo sapiens sprouty-4C mRNA, complete cds. [AF227517]	chr5	141667612	141667671	-	5q31.3
A_32_P132827	OPHN1	3.45887	0.0155702	Increased	1.97494	0.356116	1.78856	0.869263	2.01264	-0.934443	-0.669775	0.603934	-1.07073	1.21009	-1.90118	0.6108	-1.62361	-0.356117	-2.20878	-2.98166	ENST00000355520	OPHN1	Oligophrenin 1. [Source:Uniprot/SWISSPROT;Acc:O60890] [ENST00000355520]	chrX	67178988	67179047	-	Xq12
A_24_P589028	AK026750	3.4552	0.0497697	Increased	2.909	1.64496	2.34211	-2.18927	0.0320849	4.1594	0.628934	-0.687012	-1.32405	-2.06169	-0.0320845	-0.150726	-0.202836	0.584075	0.226152	-2.50877	AK026750	AK026750	Homo sapiens cDNA: FLJ23097 fis, clone LNG07418. [AK026750]	chr8	142432709	142432768	-	8q24.3
A_24_P234701	AL080130	3.45352	0.0241624	Increased	3.05335	1.64622	0.951822	1.65834	2.38459	-0.521716	1.2243	-0.308802	-3.33355	2.16165	-0.245294	-0.40634	-0.567275	0.187536	-0.187536	-1.82565	AL080130	AL080130	Homo sapiens mRNA; cDNA DKFZp434E033 (from clone DKFZp434E033). [AL080130]	chr4	40509468	40509527	-	4p14
A_32_P150721	THC2695418	3.44869	0.0459599	Repressed	-1.72853	-1.7818	-2.41305	-2.98112	0.272391	-1.46156	0.193265	0.179278	0.249691	-0.88431	0.776799	2.69586	1.01757	3.47341	-0.179278	-2.58249	THC2695418	THC2695418		chr4	141235957	141236016	-	4q31.1
A_32_P19382	ENST00000355232	3.44195	0.0129362	Repressed	-0.276658	-0.899282	-1.55106	-1.96947	-0.97688	-2.08018	0.276658	0.416109	0.951081	-0.427538	1.44479	2.48882	2.19251	1.98127	0.486539	-1.91244	ENST00000355232	ENST00000355232	Centaurin, gamma-like family, member 7 (Fragment). [Source:Uniprot/SPTREMBL;Acc:Q5T2P9] [ENST00000355232]	chr10	47827173	47827232	+	10q11.22
A_32_P194887	A_32_P194887	3.44075	0.0412729	Increased	1.9122	-1.95248	1.18491	1.52538	-0.754774	-0.179944	1.58515	2.52777	-1.67116	-4.6347	0.179945	-0.987841	-0.373987	-1.45066	0.264373	0.260463	A_32_P194887	A_32_P194887		chr12	8259505	8259564	+	12p13.31
A_23_P127789	AHNAK	3.43606	0.00011838	Repressed	-0.995047	-0.982943	-0.896834	-1.12737	-0.622027	-0.769888	-0.714017	0.171332	2.13726	0.217037	0.789796	1.06072	-0.171332	2.37931	1.06301	0.833464	NM_001620	AHNAK	Homo sapiens AHNAK nucleoprotein (desmoyokin) (AHNAK), transcript variant 1, mRNA [NM_001620]	chr11	62053386	62053445	-	11q12.3
A_23_P96383	SRPX	3.42853	0.0553288	Increased	-0.198751	-3.13496	2.59376	3.17007	1.21403	0.80041	1.2028	4.52951	0.0492044	-1.22331	-0.930117	-0.583482	-0.739729	-0.0492048	-1.10699	0.539753	NM_006307	SRPX	Homo sapiens sushi-repeat-containing protein, X-linked (SRPX), mRNA [NM_006307]	chrX	37893657	37893716	-	Xp11.4
A_32_P110178	THC2766102	3.42087	0.0069952	Repressed	-1.11479	-0.160869	-0.884265	-1.78309	0.145379	-2.99856	-1.23882	0.636909	1.87061	-0.145379	0.833421	1.19996	2.04868	1.72288	0.35274	-1.08612	THC2766102	THC2766102	Q74MT0_NANEQ (Q74MT0) NEQ259, partial (3%) [THC2766102]	chr2	160055701	160055760	-	2q24.2
A_24_P41079	LOC440295	3.4192	0.000939562	Repressed	-0.240304	-1.10875	-0.623566	-0.620723	0.0331302	-1.40801	-0.421779	-0.158474	1.19206	0.812565	0.467168	1.91356	1.12126	3.52809	0.639229	-0.0331302	NM_198181	LOC440295	Homo sapiens hypothetical protein LOC440295 (LOC440295), mRNA [NM_198181]	chr15_random	637449	637526	+
A_23_P106412	AK130644	3.41547	0.00765238	Repressed	-1.5877	0.0789127	-2.40009	-2.28375	-0.561694	1.27945	-0.475967	-2.19976	1.54249	0.214295	0.421685	-0.127235	0.683382	2.61037	0.759989	-0.0789127	AK130644	AK130644	Homo sapiens cDNA FLJ27134 fis, clone SPL08315. [AK130644]	chr15	90339849	90339908	+	15q26.1
A_32_P123652	TSPAN33	3.41543	0.0158506	Increased	1.18334	1.40362	1.22898	-0.974938	1.53984	1.47405	0.00260997	-0.585504	-2.20991	-0.00260997	0.190951	0.432759	-0.66769	-1.2732	-1.20167	-4.17316	NM_178562	TSPAN33	Homo sapiens tetraspanin 33 (TSPAN33), mRNA [NM_178562]	chr7	128591596	128593863	+	7q32.1
A_23_P75310	ARHGAP22	3.41233	0.00169692	Increased	1.22096	0.150438	0.869823	1.16176	0.965304	-0.285671	-0.150438	1.15066	-0.753969	-3.09743	-1.59914	0.243814	0.428926	-1.29196	-1.27225	-1.7412	NM_021226	ARHGAP22	Homo sapiens Rho GTPase activating protein 22 (ARHGAP22), mRNA [NM_021226]	chr10	49324203	49324262	-	10q11.22
A_24_P932319	ENST00000313350	3.41181	0.01565	Repressed	-1.13511	0.0396519	-0.847564	-0.76771	-0.0822487	-0.0396519	-1.08782	0.0952315	1.47647	-0.316586	0.768016	1.68528	2.17948	4.81753	0.53627	-0.807383	ENST00000313350	ENST00000313350	CLIP-associating protein 2 (Cytoplasmic linker-associated protein 2) (hOrbit2). [Source:Uniprot/SWISSPROT;Acc:O75122] [ENST00000313350]	chr3	33661396	33661833	-	3p22.3
A_23_P54055	JUB	3.41097	0.000603701	Increased	1.83994	0.502322	1.31276	0.00307035	1.56664	-0.210201	1.39925	1.0546	-0.783961	-2.12628	-0.00307035	0.103809	-1.07363	-2.02248	-0.358418	-0.429044	NM_032876	JUB	Homo sapiens jub, ajuba homolog (Xenopus laevis) (JUB), transcript variant 1, mRNA [NM_032876]	chr14	22511087	22511146	-	14q11.2
A_32_P8351	LOC595101	3.40786	0.00193561	Repressed	-1.08596	-1.04081	-1.33766	-0.860355	-1.03629	-1.53758	-0.674394	1.48523	0.813622	0.268487	1.09273	1.91053	2.41689	1.55206	0.277275	-0.268487	CR627362	LOC595101	Homo sapiens mRNA; cDNA DKFZp686H21113 (from clone DKFZp686H21113). [CR627362]	chr16	29443992	29444051	-	16p11.2
A_23_P125624	ACOT9	3.39747	0.0237367	Repressed	0.0837636	0.0487056	-2.96923	-3.04649	-3.58388	0.309598	-0.873719	-2.15758	1.80344	0.555128	-0.0487056	-2.08183	-0.145135	0.360216	0.2308	1.25293	NM_001037171	ACOT9	Homo sapiens acyl-CoA thioesterase 9 (ACOT9), transcript variant 1, mRNA [NM_001037171]	chrX	23631818	23631877	-	Xp22.11
A_32_P392830	LOC283278	3.39609	0.0222601	Repressed	-2.13459	-2.02035	-0.758262	-1.64004	0.447922	0.308251	-0.617897	0.0570679	-0.688945	0.625599	-1.25183	1.69239	3.15179	1.14703	-0.0570679	3.13414	AL833334	LOC283278	Homo sapiens mRNA; cDNA DKFZp686B1134 (from clone DKFZp686B1134). [AL833334]	chr11	16756671	16756730	-	11p15.1
A_23_P113212	TMEM45A	3.39582	0.00483903	Increased	-1.46409	2.30426	1.50579	0.111058	0.827417	1.74912	1.39892	2.67015	-0.370952	-1.99784	-0.0686617	-0.113752	-0.870715	-0.476089	-1.17811	0.0686617	NM_018004	TMEM45A	Homo sapiens transmembrane protein 45A (TMEM45A), mRNA [NM_018004]	chr3	101770388	101770447	+	3q12.2
A_32_P50275	AK095453	3.3942	0.00928999	Increased	2.24192	1.14111	1.00846	-0.987558	0.42171	1.28723	2.10553	-0.283831	0.615689	-1.18751	-0.109751	0.093286	-1.77828	-1.7008	-0.093286	-3.00936	AK095453	AK095453	Homo sapiens cDNA FLJ38134 fis, clone D9OST2000440. [AK095453]	chr11	33684480	33684539	+	11p13
A_32_P115050	BC039450	3.39064	0.0343926	Increased	1.08647	-1.47983	0.909514	0.136646	2.05325	-0.136646	0.288129	1.99991	-0.568107	-2.61129	0.727783	2.14903	-2.68791	-1.77236	-2.05663	-2.41553	BC039450	BC039450	Homo sapiens cDNA clone IMAGE:5311619. [BC039450]	chr4	145784228	145784287	-	4q31.22
A_23_P12392	PTPRC	3.38818	0.00694145	Repressed	-0.307103	0.115902	-1.85458	-1.18055	-0.688596	1.63681	-1.5881	-1.52719	2.33064	-0.0293679	1.99295	0.967088	-0.0887012	1.01372	2.47496	0.0293684	NM_080923	PTPRC	Homo sapiens protein tyrosine phosphatase, receptor type, C (PTPRC), transcript variant 4, mRNA [NM_080923]	chr1	196928863	196928922	+	1q31.3
A_32_P23626	THC2748306	3.38593	0.000720345	Repressed	0.100708	-0.100708	-0.829007	-0.81444	-2.87304	-1.72538	-1.40903	-0.330899	0.718656	0.271409	0.607101	1.41707	1.64805	0.59028	1.07671	-0.234664	THC2748306	THC2748306		chr9	4668635	4668694	-	9p24.1
A_24_P676566	A_24_P676566	3.38514	0.0322123	Repressed	-0.528469	-0.772489	-0.809585	-0.646041	0.0509825	-1.62751	0.509407	0.347841	-0.050982	-0.123052	1.7547	2.82793	3.15725	4.1866	0.414513	-1.5691	A_24_P676566	A_24_P676566		chr16	77538181	77538240	+	16q23.1
A_23_P143512	HSF2BP	3.37565	0.000884373	Increased	1.2715	0.624432	1.31533	0.797704	0.597134	-0.601748	0.369318	1.22659	-0.763648	-0.935887	-1.61588	-0.0336509	-0.758267	0.0336509	-1.26911	-3.09826	NM_007031	HSF2BP	Homo sapiens heat shock transcription factor 2 binding protein (HSF2BP), mRNA [NM_007031]	chr21	43874659	43874718	-	21q22.3
A_24_P539226	THC2697409	3.37305	0.0112002	Repressed	-0.614394	-0.305377	-0.754482	-0.425007	-0.387516	-0.845275	-0.268294	1.59866	1.57693	0.523625	0.42477	2.76487	2.74703	3.99352	0.0812075	-0.0812075	THC2697409	THC2697409	ALU1_HUMAN (P39188) Alu subfamily J sequence contamination warning entry, partial (15%) [THC2697409]	chr12	54468395	54468454	-	12q13.2
A_24_P667838	THC2548576	3.36603	0.00108781	Repressed	-1.4436	-0.999671	-0.989255	-0.215617	-0.597783	-0.735758	0.216916	-0.133657	0.888961	0.133657	0.820278	1.71726	1.53504	3.13167	1.3206	-0.437504	THC2548576	THC2548576		chr11	66816433	66816492	+	11q13.1
A_24_P392774	HSD17B12	3.36177	0.0125578	Increased	0.0395288	0.160467	-0.0395288	0.173128	3.32926	-0.717559	1.41319	1.71415	-1.37909	-2.77358	0.12763	-0.217835	-0.824523	-1.36878	0.574542	-2.0595	NM_016142	HSD17B12	Homo sapiens hydroxysteroid (17-beta) dehydrogenase 12 (HSD17B12), mRNA [NM_016142]	chr11	43776462	43776524	+	11p11.2
A_32_P124493	LOC642826	3.36147	0.00571857	Repressed	-0.23113	0.015224	-0.874125	-1.07116	-1.02745	-2.0849	-0.015224	-0.0733504	0.904451	0.134996	0.59106	2.01401	2.44854	2.98548	0.618447	-1.06638	AK096908	LOC642826	Homo sapiens cDNA FLJ39589 fis, clone SKMUS2008607. [AK096908]	chr10	47858624	47858681	+	10q11.22
A_24_P923922	RUNDC2B	3.36087	0.000102838	Repressed	-0.799135	-0.0197153	-1.14136	-1.24849	-1.47718	-0.559804	-1.05881	-0.591425	2.6335	0.0197148	0.925293	0.80032	1.16686	0.838918	0.418137	0.292012	AK023827	RUNDC2B	Homo sapiens cDNA FLJ13765 fis, clone PLACE4000128, weakly similar to Mus musculus putative transcription factor mRNA. [AK023827]	chr16	29325713	29325772	+	16p11.2
A_23_P128613	KDELC1	3.35826	0.0178461	Increased	3.14773	2.16056	1.95718	1.63386	2.21968	0.545547	-0.628712	-1.60208	-1.76893	-0.460479	-0.583154	-0.0528941	0.0528941	-1.78595	-0.791559	0.842136	NM_024089	KDELC1	Homo sapiens KDEL (Lys-Asp-Glu-Leu) containing 1 (KDELC1), mRNA [NM_024089]	chr13	102234689	102234748	-	13q33.1
A_23_P6818	SEMA3G	3.35678	0.023703	Increased	3.03032	2.76193	-1.0502	-0.0454106	-0.185208	0.0454106	1.25371	0.758761	0.361819	-2.13591	-0.927786	0.136432	-3.16166	-1.76461	0.146783	-0.0624013	NM_020163	SEMA3G	Homo sapiens sema domain, immunoglobulin domain (Ig), short basic domain, secreted, (semaphorin) 3G (SEMA3G), mRNA [NM_020163]	chr3	52443182	52443241	-	3p21.1
A_23_P358195	FLJ40113	3.35663	0.00121366	Repressed	-0.25227	-1.02566	-0.544004	-0.451546	-0.155956	-2.07554	-0.3459	-0.0751605	1.04337	0.83579	0.728592	1.98914	0.964174	3.22776	0.18608	0.0751605	NR_003246	FLJ40113	Homo sapiens golgi autoantigen, golgin subfamily a-like pseudogene (FLJ40113) on chromosome 15 [NR_003246]	chr15	80595262	80595321	+	15q25.2
A_23_P30755	PTCRA	3.3554	0.011205	Increased	1.55556	2.91598	0.0731564	1.00875	-0.0731564	2.19148	0.947276	-1.0793	-1.48073	0.311321	0.287576	-0.489202	-1.27869	-0.0932846	-0.739184	-2.94996	NM_138296	PTCRA	Homo sapiens pre T-cell antigen receptor alpha (PTCRA), mRNA [NM_138296]	chr6	43001398	43001457	+	6p21.1
A_24_P934565	THC2731105	3.35005	0.0273726	Repressed	-1.40101	-0.0468807	-0.948037	-1.24926	-1.95543	-1.61609	0.673953	0.526659	1.11593	0.227036	-1.39612	1.88364	2.74575	3.787	-0.472749	0.0468807	THC2731105	THC2731105		chr20	62013400	62013459	+	20q13.33
A_32_P37247	LOC642826	3.34938	0.0011002	Repressed	-0.148748	0.148748	-0.921363	-1.24791	-0.958997	-1.68572	-0.317701	-0.527667	1.28581	0.554612	0.301964	1.66922	1.91515	2.67559	0.449122	-0.559662	AK096908	LOC642826	Homo sapiens cDNA FLJ39589 fis, clone SKMUS2008607. [AK096908]	chr10	47858699	47858758	+	10q11.22
A_24_P265523	CR1	3.3459	0.0318434	Repressed	-3.47435	0.724804	-0.943868	-1.94829	-0.565995	1.71843	-0.51172	-3.32472	0.169318	0.473105	-0.169318	-0.625875	0.366628	1.73096	1.59139	2.07723	NM_000651	CR1	Homo sapiens complement component (3b/4b) receptor 1 (Knops blood group) (CR1), transcript variant S, mRNA [NM_000651]	chr1	205870518	205870577	+	1q32.2
A_23_P116414	HRASLS3	3.34363	0.0193638	Repressed	-0.38142	-1.32362	-2.25238	0.61302	-3.44802	-0.379369	0.258131	-0.118127	0.344178	0.118127	1.56456	-0.347683	1.15382	1.04404	-0.402849	3.42534	NM_007069	HRASLS3	Homo sapiens HRAS-like suppressor 3 (HRASLS3), mRNA [NM_007069]	chr11	63098898	63098957	-	11q12.3
A_23_P305198	STAT4	3.34326	0.01165	Repressed	-0.621382	0.0289445	-2.05688	-0.438178	-1.71767	0.468202	-0.0289445	-1.96659	-0.0408626	1.87474	1.63181	-1.3367	1.85039	0.52632	2.98253	0.109344	NM_003151	STAT4	Homo sapiens signal transducer and activator of transcription 4 (STAT4), mRNA [NM_003151]	chr2	191719626	191719685	-	2q32.3
A_24_P367454	AK124806	3.33594	0.00454037	Repressed	-1.66573	-0.361524	-0.854506	-0.686261	-0.168918	-1.8339	0.19323	-0.12022	1.58764	0.520921	0.668431	0.882343	1.61139	3.59915	-0.583164	0.12022	AK124806	AK124806	Homo sapiens cDNA FLJ42816 fis, clone BRCAN2014881. [AK124806]	chr2	144987285	144987344	-	2q22.3
A_32_P111306	C21orf109	3.33505	0.04262	Increased	-0.423527	1.04267	3.3566	-1.21357	0.507573	0.353761	-0.71924	3.07734	-2.65167	-2.36222	-1.81009	0.310199	0.177452	0.8624	-0.177452	-2.2687	AF490769	C21orf109	Homo sapiens chromosome 21 open reading frame 109 (C21orf109) mRNA, complete cds. [AF490769]	chr21	29488381	29488440	+	21q21.3
A_32_P55161	CENTG2	3.33429	0.00446759	Repressed	-0.21403	0.0665021	-0.895421	-1.07417	-0.989399	-2.04144	-0.117383	-0.0665021	0.983717	0.237436	0.562606	1.87269	2.37464	2.96048	0.492331	-0.916718	NM_001037131	CENTG2	Homo sapiens centaurin, gamma 2 (CENTG2), transcript variant 1, mRNA [NM_001037131]	chr2	236698724	236698782	+	2q37.2
A_24_P407645	SPN	3.3341	0.00359788	Repressed	-1.48896	-0.62763	-0.653918	-0.561202	-1.11977	-1.37501	-0.838358	1.26293	0.392239	0.0174904	0.893932	1.91889	2.30516	2.78437	-0.0174904	0.201879	NM_001030288	SPN	Homo sapiens sialophorin (leukosialin, CD43) (SPN), transcript variant 1, mRNA [NM_001030288]	chr16	29586061	29586120	+	16p11.2
A_23_P320578	RGS16	3.33296	0.0252363	Increased	2.8626	2.24474	2.14829	0.463675	0.47939	1.35523	-0.738621	0.0580292	-0.0580292	-2.78217	-0.399041	-0.396541	-1.88606	2.33962	-1.39841	-0.44046	NM_002928	RGS16	Homo sapiens regulator of G-protein signalling 16 (RGS16), mRNA [NM_002928]	chr1	180834494	180834553	-	1q25.3
A_23_P219117	EPB49	3.32673	0.0331758	Increased	-0.936965	2.01675	0.712669	1.10663	0.502679	2.46553	1.0249	-0.96477	-0.352863	-3.73067	1.32025	-0.25419	-2.79671	-1.85888	-0.526545	0.25419	NM_001978	EPB49	Homo sapiens erythrocyte membrane protein band 4.9 (dematin) (EPB49), mRNA [NM_001978]	chr8	21994631	21994846	+	8p21.3
A_32_P168812	AK094525	3.32556	0.00836593	Increased	2.3489	3.41016	0.21548	0.130012	0.662797	-0.130012	2.00059	-0.295127	0.566991	0.285591	-1.07368	-1.25121	-1.40699	-0.557965	-1.77317	-0.315572	AK094525	AK094525	Homo sapiens cDNA FLJ37206 fis, clone BRALZ2007545. [AK094525]	chr8	10751158	10751217	-	8p23.1
A_24_P9883	DKFZp761E198	3.32536	0.0114225	Repressed	-0.886708	1.17706	0.10334	0.186736	-2.70577	-2.46857	-2.18409	-0.847361	0.94783	2.23539	-0.451674	-0.10334	1.08112	1.07779	-0.107934	1.56356	NM_138368	DKFZp761E198	Homo sapiens DKFZp761E198 protein (DKFZp761E198), mRNA [NM_138368]	chr11	65300616	65300675	-	11q13.1
A_23_P30243	LRAP	3.3179	0.0217427	Repressed	0.128933	-2.53311	-2.6497	-0.128933	-2.36379	0.905463	-2.60338	-0.680118	1.09862	0.796785	0.594874	-0.253325	-2.05391	1.11107	2.0582	0.565206	NM_022350	LRAP	Homo sapiens leukocyte-derived arginine aminopeptidase (LRAP), mRNA [NM_022350]	chr5	96279013	96279072	+	5q15
A_24_P251841	SETD7	3.31526	0.00639012	Increased	1.68793	0.0358486	0.155375	-1.24587	1.85606	1.24579	0.522047	1.63186	-0.672517	-1.36785	-1.05476	-0.619567	-1.64351	-3.06625	-0.0358486	0.516368	NM_030648	SETD7	Homo sapiens SET domain containing (lysine methyltransferase) 7 (SETD7), mRNA [NM_030648]	chr4	140647142	140647201	-	4q31.1
A_24_P152582	AK027150	3.30825	0.000599273	Repressed	-0.691132	-0.0475397	-1.27616	-1.00002	-0.515306	-1.50534	-0.926793	0.518704	1.73781	0.946383	1.27508	1.17782	1.93055	1.81709	0.0475402	-0.567311	AK027150	AK027150	Homo sapiens cDNA: FLJ23497 fis, clone LNG02604. [AK027150]	chr16	29168279	29168338	+	16p11.2
A_24_P728115	AK024937	3.30655	0.0226133	Repressed	-0.0400796	-0.0245218	-1.50191	-0.366888	-0.800265	-0.465509	0.0245223	2.17916	2.18254	0.940637	0.98684	3.09981	2.71087	3.73911	-0.18912	-0.663554	AK024937	AK024937	Homo sapiens cDNA: FLJ21284 fis, clone COL01911. [AK024937]	chr7	98524057	98524116	-	7q22.1
A_32_P32195	THC2651958	3.30574	0.00155505	Repressed	-2.38554	-1.05349	-1.68717	0.0071497	-0.0071497	-1.3217	-0.693452	-1.05386	0.510448	1.85613	1.01431	-1.19908	1.74286	0.54965	0.39722	0.733029	THC2651958	THC2651958	BX324349 BX324349 Homo sapiens T CELLS (JURKAT CELL LINE) COT 10-NORMALIZED Homo sapiens cDNA clone CS0DJ008YO15 5-PRIME, mRNA sequence [BX324349]	chr4	15463102	15463161	+	4p15.32
A_32_P168342	C6orf25	3.30124	0.0519	Increased	1.31561	1.34013	-2.01613	-0.427122	-0.532786	2.84434	1.23898	1.20861	0.861044	-2.54942	-1.20599	-0.322089	-3.05158	0.322089	0.586163	-3.45263	ENST00000375806	C6orf25	G6b protein precursor. [Source:Uniprot/SWISSPROT;Acc:O95866] [ENST00000375806]	chr6	31802393	31802452	+	6p21.33
A_24_P324886	DOCK4	3.30029	0.0179506	Increased	0.806058	0.782409	0.215325	-1.29225	0.603108	1.71441	-0.215325	1.17348	0.890976	-0.503444	-1.54586	-1.81606	-2.84759	-2.03236	-3.12482	0.985647	NM_014705	DOCK4	Homo sapiens dedicator of cytokinesis 4 (DOCK4), mRNA [NM_014705]	chr7	111154229	111154288	-	7q31.1
A_23_P388900	SLC22A15	3.29995	0.0159745	Repressed	-1.59149	0.019218	-1.24314	1.11421	-4.05654	-0.499366	-0.362152	-1.78329	0.88226	-0.983246	0.183854	0.874326	1.39951	1.76592	-0.019218	1.27361	NM_018420	SLC22A15	Homo sapiens solute carrier family 22 (organic cation transporter), member 15 (SLC22A15), mRNA [NM_018420]	chr1	116413334	116413393	+	1p13.1
A_24_P917915	THC2550474	3.29774	0.0150787	Repressed	-1.22592	-0.124743	-0.326116	-2.68049	0.256514	-0.77644	-1.40697	-1.01104	0.261028	1.71008	0.124743	0.697868	1.54054	3.51723	0.281919	-1.65678	THC2550474	THC2550474		chr11	118378638	118378697	+	11q23.3
A_23_P368779	ZNF114	3.29724	0.00343411	Increased	1.86249	0.22136	0.994303	0.077244	0.964335	-1.30322	0.5804	0.877658	-0.706991	-1.33987	-0.55613	-0.077244	0.0802205	-1.89753	-2.37434	-2.62361	NM_153608	ZNF114	Homo sapiens zinc finger protein 114 (ZNF114), mRNA [NM_153608]	chr19	53481966	53482025	+	19q13.32
A_23_P319466	CYSLTR2	3.28994	0.0192366	Repressed	-1.62528	-0.500903	0.384904	-1.49566	2.29772	-1.00381	-1.89536	-1.17442	1.21716	2.62841	0.595524	-0.0111103	-0.364178	0.0111103	2.15256	2.50222	NM_020377	CYSLTR2	Homo sapiens cysteinyl leukotriene receptor 2 (CYSLTR2), mRNA [NM_020377]	chr13	48180898	48180957	+	13q14.2
A_24_P74070	PARD6G	3.28957	0.00116769	Increased	-0.0587487	1.17443	0.422931	1.0257	1.2637	-0.276916	0.118172	1.44811	-0.523788	-1.19908	-0.832367	0.0979056	0.0587487	-2.52221	-2.37853	-1.32648	NM_032510	PARD6G	Homo sapiens par-6 partitioning defective 6 homolog gamma (C. elegans) (PARD6G), mRNA [NM_032510]	chr18	76016336	76016395	-	18q23
A_23_P162142	TSKU	3.2855	0.048258	Increased	0.206944	2.15746	-0.206944	1.83947	1.72707	-1.46037	1.65739	2.27794	-1.66715	-2.42125	-1.35208	3.26625	-1.61823	0.292598	-0.584373	-1.44571	NM_015516	TSKU	Homo sapiens tsukushin (TSKU), mRNA [NM_015516]	chr11	76186511	76186570	+	11q13.5
A_23_P128919	LGALS3	3.28271	0.00465645	Repressed	-1.06123	-0.0989761	-1.00657	-1.63708	-0.853864	1.58987	-0.454743	-0.878138	2.34309	0.0989761	-0.136684	0.337765	0.539391	1.86713	1.77038	2.49833	NM_002306	LGALS3	Homo sapiens lectin, galactoside-binding, soluble, 3 (LGALS3), transcript variant 1, mRNA [NM_002306]	chr14	54679207	54681632	+	14q22.3
A_23_P307860	SVOPL	3.27773	0.00479162	Repressed	0.319435	-1.32505	-1.01856	0.399835	-0.474172	-1.82079	-1.10455	-2.59739	0.469856	2.08255	0.654863	0.963613	0.997512	2.06696	-0.835577	-0.319435	NM_174959	SVOPL	Homo sapiens SV2 related protein homolog (rat)-like (SVOPL), mRNA [NM_174959]	chr7	137929586	137929645	-	7q34
A_23_P101480	MAST1	3.27689	0.00575615	Increased	2.82212	0.736209	0.250398	1.61911	-0.255697	-0.250398	2.12694	2.05336	-0.54347	-1.29364	-0.340226	0.819259	-0.469175	0.468312	-1.62052	-1.61711	NM_014975	MAST1	Homo sapiens microtubule associated serine/threonine kinase 1 (MAST1), mRNA [NM_014975]	chr19	12846699	12846758	+	19p13.13
A_24_P773539	THC2705989	3.27543	0.0573702	Repressed	-1.36513	0.0884557	-0.0884562	-0.247248	-2.01669	-1.20114	-1.23099	0.788182	0.866766	1.94205	-1.2129	2.67367	0.829623	4.24278	-2.55436	1.63285	THC2705989	THC2705989	AL356953 leucine-rich repeat-containing G protein-coupled receptor 6 {Homo sapiens} (exp=0; wgp=1; cg=0), partial (4%) [THC2752981]	chr9	93950299	93950358	+	9q22.31
A_23_P344481	STOX1	3.27358	0.00287837	Increased	2.17964	1.33148	1.34764	0.219755	0.11039	-0.889564	-0.0635517	1.91506	-0.998861	-0.875408	-1.76871	0.0635517	0.282557	-2.03392	-0.955093	-1.25022	NM_152709	STOX1	Homo sapiens storkhead box 1 (STOX1), mRNA [NM_152709]	chr10	70322442	70322501	+	10q21.3
A_32_P170925	TXNRD3	3.26956	0.000702743	Increased	1.38102	0.630681	1.35417	0.903923	0.59365	-0.260146	0.558669	0.901243	-0.47319	-0.577421	-0.215695	0.215695	-1.09207	-2.89171	-1.82081	-0.754364	ENST00000360201	TXNRD3	Thioredoxin reductase 3 (Thioredoxin reductase TR2) (Fragment). [Source:Uniprot/SPTREMBL;Acc:Q86VQ6] [ENST00000360201]	chr3	127810118	127812580	-	3q21.3
A_32_P108396	THC2555234	3.26952	0.0443426	Increased	-0.054976	-0.259504	1.47633	-0.968519	1.06897	0.267396	2.1783	3.46758	-2.61843	-2.2993	-1.83002	1.71086	0.054976	0.920725	-0.262638	-2.17324	THC2555234	THC2555234	ALU2_HUMAN (P39189) Alu subfamily SB sequence contamination warning entry, partial (14%) [THC2555234]	chr15	59294876	59294935	-	15q22.2
A_24_P941167	APOL6	3.26858	0.0154705	Repressed	-2.62508	-1.01085	-0.0662227	0.0662227	-3.22786	-1.76672	-2.31021	1.10388	0.544568	0.560444	-1.05095	0.813715	1.57933	1.07604	-0.671793	0.981126	NM_030641	APOL6	Homo sapiens apolipoprotein L, 6 (APOL6), mRNA [NM_030641]	chr22	34387064	34387123	+	22q12.3
A_23_P93960	LOC136242	3.267	0.0546269	Repressed	-1.25643	-1.99255	-1.6769	-1.90628	-0.0966539	0.00457859	0.047574	0.382235	0.777165	-0.813624	-0.00457859	0.911871	2.19128	4.36125	2.19017	-2.44423	NM_001008270	LOC136242	Homo sapiens similar to RIKEN cDNA 1700016G05 (LOC136242), mRNA [NM_001008270]	chr7	141182648	141182707	-	7q34
A_23_P68851	KREMEN1	3.26088	0.0480592	Increased	0.198653	3.69113	-0.786781	-0.623138	1.6781	4.37997	0.134439	0.722677	-0.25518	-3.05263	0.620348	-0.67171	-0.247129	-0.676391	0.170099	-0.134439	NM_001039570	KREMEN1	Homo sapiens kringle containing transmembrane protein 1 (KREMEN1), transcript variant 3, mRNA [NM_001039570]	chr22	27872505	27872564	+	22q12.1
A_32_P151263	SLC2A4	3.25995	0.0273865	Increased	0.549774	0.141317	-0.607328	0.494728	0.316287	-0.233395	0.598821	2.93564	-2.31566	-3.59303	0.627607	1.00096	-0.141317	-0.562953	-1.92838	-2.53017	NM_001042	SLC2A4	Homo sapiens solute carrier family 2 (facilitated glucose transporter), member 4 (SLC2A4), mRNA [NM_001042]	chr17	7131834	7131893	+	17p13.1
A_24_P175156	CLEC5A	3.25802	0.050462	Repressed	0.0971594	-0.212964	-0.0261779	-2.22162	-2.22142	-0.220047	0.805288	-2.03833	2.03566	3.00357	0.201362	-2.14924	0.0261779	2.97087	2.28796	-0.782518	NM_013252	CLEC5A	Homo sapiens C-type lectin domain family 5, member A (CLEC5A), mRNA [NM_013252]	chr7	141276451	141278011	-	7q34
A_23_P81094	THC2603089	3.25481	0.000308464	Increased	0.943885	0.464499	2.03086	1.26325	0.269592	-0.358318	0.311263	1.24382	-1.73777	-0.651098	-1.0277	0.0584421	-0.0584421	-1.15089	-1.11084	-1.77344	THC2603089	THC2603089	BC047447 LOC133308 protein {Homo sapiens} (exp=-1; wgp=0; cg=0), partial (13%) [THC2603089]	chr4	104166622	104166681	-	4q24
A_24_P323610	MYO1F	3.25464	0.00133862	Repressed	-1.92618	0.0718613	-1.50394	-2.15488	-1.93685	0.339733	-1.60917	-2.30385	0.89801	0.480795	0.670502	-1.13189	-0.0718613	0.581848	0.442368	0.726947	NM_012335	MYO1F	Homo sapiens myosin IF (MYO1F), mRNA [NM_012335]	chr19	8524093	8524273	-	19p13.2
A_23_P82979	LAMC3	3.25315	0.0435167	Increased	2.46574	2.53121	-0.308091	1.70578	-0.239409	-0.423035	1.44165	3.23849	0.919677	-3.82424	-0.574119	1.63985	-0.754853	-0.1549	0.1549	-0.608688	NM_006059	LAMC3	Homo sapiens laminin, gamma 3 (LAMC3), mRNA [NM_006059]	chr9	132957105	132957162	+	9q34.13
A_24_P639441	CD59	3.24422	0.0188397	Increased	1.54218	0.645063	0.44275	-1.63533	0.18169	0.599383	1.55069	-0.0708137	0.0708137	-1.39173	-0.392097	0.375218	-2.16057	-3.86571	-0.287736	-2.67554	NM_203330	CD59	Homo sapiens CD59 molecule, complement regulatory protein (CD59), transcript variant 1, mRNA [NM_203330]	chr11	33684154	33684213	-	11p13
A_23_P501547	ADCY6	3.24207	0.0304723	Increased	1.46018	0.345678	0.701848	-1.17818	1.03881	-0.345678	0.712342	0.616287	1.82141	-1.25253	-0.950355	0.50101	-2.56041	-4.04353	-2.14533	-1.59431	NM_015270	ADCY6	Homo sapiens adenylate cyclase 6 (ADCY6), transcript variant 1, mRNA [NM_015270]	chr12	47446836	47446895	-	12q13.12
A_23_P152926	GP1BA	3.23976	0.0089507	Increased	0.654566	1.21761	1.09757	-0.15627	0.941029	2.41207	-0.650187	1.06971	0.15627	-2.04744	-0.399948	1.52646	-1.17271	-1.5478	-1.03165	-2.46416	J02940	GP1BA	Human platelet glycoprotein Ib alpha chain mRNA, complete cds. [J02940]	chr17	4778974	4779005	-	17p13.2
A_32_P215143	THC2598362	3.23935	0.0192635	Repressed	-1.21222	-0.333273	-0.153429	0.413505	-0.648892	-1.01362	-0.888834	2.09945	2.03992	1.0449	-0.141119	2.84273	2.90288	3.25802	-0.260132	0.141119	THC2598362	THC2598362	Q59F29_HUMAN (Q59F29) PI-3-kinase-related kinase SMG-1 isoform 1homolog (Fragment), partial (4%) [THC2598362]	chr16	28558428	28558487	+	16p11.2
A_23_P41789	SLC27A6	3.23302	0.00763734	Increased	0.567593	1.29102	-0.208508	0.208508	1.59778	0.771792	1.92043	-0.773525	0.805516	-1.24747	0.47065	-0.353538	-2.11164	-1.67227	-2.72192	-1.33731	NM_001017372	SLC27A6	Homo sapiens solute carrier family 27 (fatty acid transporter), member 6 (SLC27A6), transcript variant 2, mRNA [NM_001017372]	chr5	128392005	128393198	+	5q23.3
A_23_P391443	PPM1H	3.22459	0.0084663	Increased	0.189157	-1.16556	0.259071	0.873548	2.16388	0.157323	-0.157323	1.11678	-2.49282	-1.17399	0.52674	0.382125	-1.15038	-2.41602	-2.50993	-1.24177	AB032983	PPM1H	Homo sapiens mRNA for KIAA1157 protein, partial cds. [AB032983]	chr12	61324788	61324847	-	12q14.1
A_23_P386310	HRH4	3.22019	0.00967952	Repressed	-1.43756	-2.45612	0.569438	-0.432609	0.596526	-3.59378	-0.876129	-1.98787	0.208392	1.22195	0.0689144	-0.0689144	1.63359	0.345324	0.543274	-0.0734487	NM_021624	HRH4	Homo sapiens histamine receptor H4 (HRH4), mRNA [NM_021624]	chr18	20313802	20313861	+	18q11.2
A_23_P42718	NFE2L3	3.21877	0.0143222	Increased	0.0189004	1.4383	0.716669	-0.050941	0.642716	-0.017951	0.017951	2.34952	1.27292	-3.52572	-1.20697	0.0707226	-2.28715	-1.16512	-0.205335	-1.33027	NM_004289	NFE2L3	Homo sapiens nuclear factor (erythroid-derived 2)-like 3 (NFE2L3), mRNA [NM_004289]	chr7	26192222	26192281	+	7p15.2
A_23_P138492	NEURL	3.2171	0.0407524	Increased	-0.744924	2.66616	0.0253229	-0.201503	0.655023	3.71329	0.285701	3.18518	-0.992366	-0.623803	0.965943	-1.71406	-0.0253224	-1.08278	1.52482	-1.95425	NM_004210	NEURL	Homo sapiens neuralized homolog (Drosophila) (NEURL), mRNA [NM_004210]	chr10	105340205	105340264	+	10q24.33
A_32_P26464	ENST00000329015	3.21557	0.000407487	Increased	0.562857	0.543495	1.54289	1.49457	-0.497066	0.49201	0.360983	1.02749	-1.95938	-1.17962	0.133955	-0.133955	-0.802741	-0.506322	-1.81238	-1.69291	ENST00000329015	ENST00000329015	Uncharacterized protein C21orf128. [Source:Uniprot/SWISSPROT;Acc:Q8N2C9] [ENST00000329015]	chr21	42396421	42396480	-	21q22.3
A_23_P253762	MGC12935	3.21555	0.0272216	Repressed	-2.52883	-0.0411434	-2.14965	-1.53869	0.395803	0.0411434	-1.54421	-0.824477	1.20884	-2.25224	0.350404	-0.348195	3.32478	0.37828	1.26553	1.3631	BC004565	MGC12935	Homo sapiens hypothetical protein MGC12935, mRNA (cDNA clone IMAGE:4309284), partial cds. [BC004565]	chr6	26380825	26380884	+	6p22.1
A_23_P103787	HIPK1	3.21479	0.00858587	Repressed	-0.50956	-0.714156	-0.515433	0.267751	-1.96356	-1.056	-1.67457	0.509055	0.70595	0.498641	-0.0393581	1.98982	2.07107	3.1864	-0.63054	0.0393581	NM_198268	HIPK1	Homo sapiens homeodomain interacting protein kinase 1 (HIPK1), transcript variant 1, mRNA [NM_198268]	chr1	114317812	114317871	+	1p13.2
A_32_P101490	ANKRD18A	3.20842	0.0539692	Repressed	-2.8288	-1.00399	-0.0740786	1.27235	-3.42193	-2.3884	0.0740786	-0.8975	0.503716	1.82415	0.142365	-0.181275	2.09879	2.236	-2.60707	0.169958	AB095935	ANKRD18A	Homo sapiens mRNA for KIAA2015 protein. [AB095935]	chr9	38585750	38585809	-	9p13.1
A_32_P2730	BCAN	3.20217	0.0158991	Repressed	0.183224	-0.613873	1.99487	-0.461851	-0.367453	-0.183224	-0.518555	-0.535035	3.4549	-0.23255	1.64506	-0.211469	0.696939	3.16189	1.30465	3.11109	BC005081	BCAN	Homo sapiens brevican, mRNA (cDNA clone IMAGE:3618761), partial cds. [BC005081]	chr1	154878139	154878198	-	1q23.1
A_23_P216225	EGR3	3.20209	0.0380077	Increased	-0.0499823	1.64036	0.0353177	3.382	-0.591214	1.17047	2.55287	0.0523422	-1.51377	-2.9023	-0.0353177	2.1886	-1.11258	0.271179	-0.601895	-1.53385	NM_004430	EGR3	Homo sapiens early growth response 3 (EGR3), mRNA [NM_004430]	chr8	22601909	22601968	-	8p21.3
A_24_P210420	STARD13	3.20134	0.00420261	Increased	-0.0356088	0.452985	1.01771	0.109197	1.11059	1.27977	-0.256584	0.980571	-2.93919	-2.02752	-2.09376	0.0356092	-0.121023	0.577373	-0.462698	-1.73955	NM_178006	STARD13	Homo sapiens START domain containing 13 (STARD13), transcript variant alpha, mRNA [NM_178006]	chr13	32582040	32582099	-	13q13.1
A_23_P147326	SERINC2	3.20058	0.0582341	Repressed	-1.52703	0.574629	-2.80943	-2.40998	1.26313	-0.297139	-1.61603	-1.96363	3.23454	1.25243	-0.533972	0.29714	1.74673	0.845315	-2.87796	0.676977	NM_178865	SERINC2	Homo sapiens serine incorporator 2 (SERINC2), mRNA [NM_178865]	chr1	31678604	31679541	+	1p35.2
A_24_P315405	A_24_P315405	3.19148	0.0221838	Increased	-0.870043	0.17078	0.875841	0.225581	0.43461	0.370865	-0.0351906	0.0351906	-4.12101	-1.22787	-0.160808	-2.6425	0.041173	-1.44761	0.866425	-3.49397	A_24_P315405	A_24_P315405		chr3	17888473	17888534	-	3p24.3
A_23_P132079	C21orf62	3.17821	0.00756348	Increased	3.85759	2.09788	1.0581	2.72182	-0.13425	-0.0248785	1.94676	0.0711861	0.024879	-0.093483	-0.894311	-0.123801	-0.319469	0.488605	-0.622599	-0.211306	NM_019596	C21orf62	Homo sapiens chromosome 21 open reading frame 62 (C21orf62), mRNA [NM_019596]	chr21	33087971	33088030	-	21q22.11
A_23_P201706	S100A2	3.17615	0.0135909	Repressed	-3.9397	-1.54427	-1.1233	-0.644947	-0.0348873	-0.958335	0.0521054	0.316694	1.14249	0.0348873	-0.72663	0.697753	1.06026	2.403	-0.226997	1.07683	NM_005978	S100A2	Homo sapiens S100 calcium binding protein A2 (S100A2), mRNA [NM_005978]	chr1	151800490	151800549	-	1q21.3
A_23_P49499	ST6GALNAC2	3.17586	0.0253248	Repressed	-1.59764	1.24184	-0.0230041	-2.38009	-1.22262	1.43674	-0.867218	-1.90159	1.84899	2.64013	0.0230041	0.123263	-0.420026	1.93515	-0.215602	2.08867	NM_006456	ST6GALNAC2	Homo sapiens ST6 (alpha-N-acetyl-neuraminyl-2,3-beta-galactosyl-1,3)-N-acetylgalactosaminide alpha-2,6-sialyltransferase 2 (ST6GALNAC2), mRNA [NM_006456]	chr17	72073355	72073414	-	17q25.1
A_23_P7642	SPARC	3.17395	0.0232424	Increased	-1.29382	1.23226	1.39966	1.83513	-0.69955	1.09747	0.265804	1.16045	0.800649	-0.265804	-1.79684	0.772296	-0.846128	-3.33145	-2.56254	-1.103	NM_003118	SPARC	Homo sapiens secreted protein, acidic, cysteine-rich (osteonectin) (SPARC), mRNA [NM_003118]	chr5	151022378	151022437	-	5q33.1
A_23_P129005	KIAA1305	3.17089	0.0219088	Increased	1.57224	0.93057	-0.00794697	0.00794697	0.668379	-1.80437	0.026237	0.352655	-0.828812	-2.54013	-1.24639	0.0968914	-1.20632	0.36214	-1.73702	-4.47376	NM_025081	KIAA1305	Homo sapiens KIAA1305 (KIAA1305), mRNA [NM_025081]	chr14	23958096	23958155	+	14q12
A_23_P16915	QPCT	3.16976	0.0577131	Increased	0.867429	4.4041	-0.144511	-0.181632	-0.0274315	2.33416	0.718732	0.0274315	-0.564728	-2.80997	0.46637	-1.90693	-1.47519	-1.8119	1.03824	1.74738	NM_012413	QPCT	Homo sapiens glutaminyl-peptide cyclotransferase (glutaminyl cyclase) (QPCT), mRNA [NM_012413]	chr2	37453098	37453366	+	2p22.2
A_32_P194372	AK129547	3.15941	0.000764925	Repressed	-1.55133	-0.302304	-1.98156	-1.61071	-1.57965	-0.00641394	0.279748	-0.679133	1.81887	0.00641394	0.686525	0.743134	0.731076	1.61692	0.258981	-0.0160089	AK129547	AK129547	Homo sapiens cDNA FLJ26036 fis, clone PRS00145. [AK129547]	chr6	16502145	16502204	-	6p22.3
A_32_P456537	TCP1	3.15028	0.00154121	Increased	1.58182	0.650977	1.08979	1.29172	0.760159	-0.255626	0.75696	0.723104	-0.744377	-0.376293	-0.0281982	-0.322778	-1.48336	-3.18517	0.0281982	-0.53295	NM_030752	TCP1	Homo sapiens t-complex 1 (TCP1), transcript variant 1, mRNA [NM_030752]	chr6	160119510	160119537	-	6q25.3
A_32_P182186	BC041955	3.1502	0.0175073	Increased	2.39128	0.120482	1.6652	0.803247	-0.713526	0.56172	0.841288	-1.14193	-0.120482	-3.18173	-0.96912	0.468169	-1.13262	-1.45182	-2.54988	0.221714	BC041955	BC041955	Homo sapiens cDNA clone IMAGE:5301910. [BC041955]	chr10	21821633	21821692	-	10p12.31
A_24_P187817	MARK4	3.14723	0.0301908	Repressed	-1.20198	-2.15484	-1.50354	-1.76473	0.302622	0.179924	-0.753537	-0.0919256	-0.163428	1.63643	0.0919256	0.825193	3.86393	1.01348	1.11428	-2.13715	AK074578	MARK4	Homo sapiens cDNA FLJ90097 fis, clone HEMBA1005929, weakly similar to H.sapiens mRNA for serine/threonine protein kinase EMK. [AK074578]	chr19	50482929	50482988	+	19q13.32
A_23_P374315	C13orf31	3.14703	0.00622658	Repressed	-1.27931	-0.303236	0.606311	0.303236	-1.87939	-1.9341	-1.05836	-0.720463	1.73263	0.398641	-0.380899	1.06674	0.979227	2.64833	-0.773003	1.29496	NM_153218	C13orf31	Homo sapiens chromosome 13 open reading frame 31 (C13orf31), mRNA [NM_153218]	chr13	43364228	43364287	+	13q14.11
A_32_P106669	AI192327	3.14585	0.00851044	Repressed	0.0345607	-0.580255	-0.824952	-0.467918	-1.02015	-0.146154	-1.49188	0.970982	2.01023	0.694603	-0.0345607	2.8988	2.48361	2.12189	-0.74189	0.269132	AI192327	AI192327	qc97f07.x1 Soares_pregnant_uterus_NbHPU Homo sapiens cDNA clone IMAGE:1722181 3', mRNA sequence [AI192327]	chr11	127315721	127315780	+	11q24.2
A_24_P158314	GARNL3	3.14192	0.026492	Increased	-0.423033	0.674465	1.88374	0.714203	0.118262	0.140282	-0.407101	3.53002	-1.75264	-3.18179	-0.08951	1.12435	-0.420061	0.08951	-1.34559	-1.40662	NM_032293	GARNL3	Homo sapiens GTPase activating Rap/RanGAP domain-like 3 (GARNL3), mRNA [NM_032293]	chr9	129192853	129192912	+	9q33.3
A_32_P790284	KATNAL2	3.14112	0.000871973	Increased	0.13959	0.147871	0.818979	0.373031	0.604695	1.44252	0.977413	0.00761127	-1.31904	-1.31653	-0.11464	-0.989378	-0.219667	-0.00761127	-1.79427	-2.93738	NM_031303	KATNAL2	Homo sapiens katanin p60 subunit A-like 2 (KATNAL2), mRNA [NM_031303]	chr18	42881534	42881593	+	18q21.1
A_32_P197053	BC035417	3.1368	0.0198351	Increased	1.04364	0.113205	0.443727	-1.16419	0.708318	1.27299	1.40869	0.112362	-0.335708	-1.96447	-0.962436	-0.255979	0.994844	-3.16297	-0.112362	-3.45652	BC035417	BC035417	Homo sapiens, clone IMAGE:5167600, mRNA. [BC035417]	chr7	128939840	128939899	+	7q32.1
A_32_P147658	BX106190	3.13583	0.036708	Repressed	-1.61377	-0.979247	-2.42842	-1.74176	0.373405	-0.486414	-0.373405	1.46419	0.789591	-1.0701	1.22743	1.94995	1.9323	3.275	0.803231	-1.50203	BX106190	BX106190	BX106190 Soares melanocyte 2NbHM Homo sapiens cDNA clone IMAGp998M21584, mRNA sequence [BX106190]	chr6	38084531	38084590	+	6p21.2
A_23_P435183	ENST00000308482	3.13439	0.00248363	Repressed	-0.373302	-0.308939	-2.59384	-0.627538	-0.886532	-0.165926	-0.876977	0.363154	1.79182	0.266231	0.165926	2.10021	0.998225	2.05001	-0.26339	0.606545	ENST00000308482	ENST00000308482		chr2	238332125	238332184	+	2q37.3
A_23_P146512	GOLPH2	3.13312	0.0164464	Increased	0.361859	0.712449	0.776547	1.33019	-1.52889	-0.361859	1.26693	0.595867	-1.85343	-2.29626	0.691523	-0.687232	-1.57575	-3.16984	-1.98538	0.848668	NM_016548	GOLPH2	Homo sapiens golgi phosphoprotein 2 (GOLPH2), transcript variant 1, mRNA [NM_016548]	chr9	87831382	87831441	-	9q21.33
A_24_P358760	AK090481	3.12859	0.024788	Repressed	-2.91324	1.17623	-2.91418	-2.51044	-0.240854	0.879178	-0.78619	-0.139275	1.62781	-0.267972	1.01668	0.244865	1.91083	1.18315	0.0741053	-0.0741057	AK090481	AK090481	Homo sapiens mRNA for FLJ00403 protein. [AK090481]	chr17	76731212	76731271	-	17q25.3
A_24_P561341	hCG_1990170	3.12777	0.0565883	Increased	-2.94754	0.394864	0.88319	2.42537	-0.394864	0.944514	1.18097	3.54712	-1.75916	-2.83085	-1.49637	0.56438	-0.43534	0.412261	-0.481351	-1.10102	NM_001002919	hCG_1990170	Homo sapiens hypothetical protein LOC285016 (LOC285016), mRNA [NM_001002919]	chr2	269935	269994	-	2p25.3
A_32_P128368	H12329	3.12533	0.050451	Increased	2.86286	-0.931346	1.4423	-2.05467	1.6019	0.31702	2.33713	-0.282468	-2.41284	-2.35752	-1.86035	0.179167	0.10493	0.847597	-0.10493	-2.25541	H12329	H12329	H12329 yj11f04.s1 Soares placenta Nb2HP Homo sapiens cDNA clone IMAGE:148447 3', mRNA sequence [H12329]	chr6	10505470	10505529	+	6p24.3
A_23_P377860	ENST00000329015	3.12501	0.0144873	Increased	1.62444	1.88057	1.04674	0.765577	-0.614684	2.05863	0.872414	-0.201062	-1.37981	-0.713538	2.0993	0.201062	-1.80925	-0.418354	-1.73479	-1.96288	ENST00000329015	ENST00000329015	Uncharacterized protein C21orf128. [Source:Uniprot/SWISSPROT;Acc:Q8N2C9] [ENST00000329015]	chr21	42395660	42395719	-	21q22.3
A_23_P24555	PHLDB1	3.12409	0.017909	Increased	0.478199	2.18308	0.810927	-0.9477	1.94714	0.942423	-0.850073	2.60609	0.76216	-2.78839	0.139428	-0.139428	-1.66792	-0.825287	-1.0961	-0.361866	NM_015157	PHLDB1	Homo sapiens pleckstrin homology-like domain, family B, member 1 (PHLDB1), mRNA [NM_015157]	chr11	118032769	118032828	+	11q23.3
A_24_P459522	AK000144	3.12252	0.0105003	Repressed	-0.0561204	-0.286268	-0.0698786	0.00428724	0.0935564	-1.34881	-2.08253	-0.0159321	1.53517	-1.06089	1.16876	1.60058	1.22868	3.65328	1.25872	-0.00428772	AK000144	AK000144	Homo sapiens cDNA FLJ20137 fis, clone COL07137. [AK000144]	chr9	83477378	83477437	-	9q21.32
A_24_P100382	GK	3.11532	0.0150908	Increased	1.58058	1.22858	1.38735	0.791312	0.0693522	0.108145	-0.966982	-0.450475	-2.89848	-2.60182	-1.60032	0.116674	-0.0693522	0.63778	-0.442395	-2.50926	NM_203391	GK	Homo sapiens glycerol kinase (GK), transcript variant 1, mRNA [NM_203391]	chrX	30658539	30658598	+	Xp21.2
A_24_P49597	ENST00000299756	3.11415	0.0524805	Increased	0.644555	-0.176691	-0.642204	-0.229949	1.58785	1.02754	0.551725	1.6839	-2.1968	-3.62763	-0.401651	0.176691	0.614183	1.59061	-0.823489	-3.9959	ENST00000299756	ENST00000299756		chr18	55579981	55580040	+	18q21.32
A_24_P288848	CXorf36	3.11411	0.00639775	Repressed	-2.2046	-1.24497	-1.44564	-1.68878	0.274611	0.100846	-0.780504	-0.0612688	0.307861	2.05427	0.0612688	0.808632	0.739649	2.74778	-0.0672679	-0.591952	AK094877	CXorf36	Homo sapiens cDNA FLJ37558 fis, clone BRCOC1000087. [AK094877]	chrX	44894911	44894970	-	Xp11.3
A_23_P202501	C10orf59	3.11116	0.000141105	Increased	1.65703	0.890224	0.821929	1.11114	0.733826	0.364797	-0.179259	1.24717	-0.970473	-0.0706024	-0.244366	-1.59223	-1.84397	-1.07154	0.0706024	-0.730206	NM_018363	C10orf59	Homo sapiens chromosome 10 open reading frame 59 (C10orf59), transcript variant 2, mRNA [NM_018363]	chr10	90064275	90064334	-	10q23.31
A_24_P668974	LARP7	3.10974	0.00318905	Repressed	-0.850955	-0.409739	-0.970732	-0.744551	-1.20764	-1.21655	-1.73236	0.389842	0.0208793	0.150437	-0.0143414	1.13673	1.79451	3.09489	0.154235	0.0143414	CD247471	LARP7	AGENCOURT_14116683 NIH_MGC_172 Homo sapiens cDNA 5', mRNA sequence [CD247471]	chr4	113787476	113787535	-	4q25
A_32_P152999	THC2740013	3.1088	0.0518947	Repressed	-0.183344	-0.362279	-0.0922966	0.24029	-1.72892	-1.20341	-4.10933	1.13826	0.0727263	0.120584	1.15338	1.83094	1.71491	3.38287	-1.41285	-0.0727263	THC2740013	THC2740013	Q2U8W6_ASPOR (Q2U8W6) Predicted protein, partial (14%) [THC2740013]	chr4	85633076	85633135	+	4q21.23
A_23_P125056	BAI1	3.105	0.0147527	Increased	-0.492486	1.96676	1.48038	0.0744863	-0.3859	0.635273	0.420626	0.959704	-1.2439	-3.44258	-1.43623	0.701435	-0.0744863	0.327208	-0.722037	-2.5273	NM_001702	BAI1	Homo sapiens brain-specific angiogenesis inhibitor 1 (BAI1), mRNA [NM_001702]	chr8	143623148	143623207	+	8q24.3
A_32_P164477	AI379175	3.10492	0.0553118	Repressed	-0.709029	0.575304	-0.25581	-0.0266795	-3.01131	0.016026	-5.23334	0.316964	1.71248	1.28219	-0.016026	-0.59867	0.569281	0.241232	-0.154091	1.71217	AI379175	AI379175	AI379175 tc66c08.x1 Soares_NhHMPu_S1 Homo sapiens cDNA clone IMAGE:2069582 3', mRNA sequence [AI379175]	chr9	36152881	36152940	-	9p13.3
A_23_P42065	TNFRSF21	3.10455	0.00651865	Increased	1.21849	0.850993	0.177397	0.687193	1.91303	-1.49517	0.920703	1.58869	-0.48673	0.599417	-0.177397	-0.791901	-1.62248	-1.46091	-2.66586	-0.607889	NM_014452	TNFRSF21	Homo sapiens tumor necrosis factor receptor superfamily, member 21 (TNFRSF21), mRNA [NM_014452]	chr6	47308509	47308568	-	6p12.3
A_24_P928522	DST	3.10335	0.0499266	Repressed	-2.49193	0.103063	-3.95913	0.64744	-2.36205	-0.632329	-0.103063	-1.55612	-1.61771	0.52226	1.98863	1.16464	0.844765	1.32511	-2.21471	0.70351	AK025142	DST	Homo sapiens cDNA: FLJ21489 fis, clone COL05450. [AK025142]	chr6	56456393	56456452	-	6p12.1
A_24_P482017	C7orf44	3.10234	0.00872549	Repressed	-0.858359	-0.0784757	-1.10023	-2.31454	-0.514017	0.179361	-0.0189011	-0.832256	0.60991	0.0189011	1.33784	-0.36914	2.28733	3.33603	0.0570056	0.251536	BC001743	C7orf44	Homo sapiens cDNA clone IMAGE:3537461, **** WARNING: chimeric clone ****. [BC001743]	chr7	43644102	43644161	-	7p13
A_23_P34142	WBP5	3.09803	0.059962	Increased	0.551761	-0.226382	0.437095	0.438722	0.655293	-2.7352	0.328602	1.54913	0.226382	-4.76017	-2.84115	1.3201	-0.826263	-2.22617	-1.15005	-1.79447	NM_016303	WBP5	Homo sapiens WW domain binding protein 5 (WBP5), transcript variant 1, mRNA [NM_016303]	chrX	102499500	102499559	+	Xq22.1
A_24_P512054	DDX50	3.09288	0.0289739	Increased	0.0260515	-0.140566	-0.0260515	-0.186155	1.17017	0.0920501	1.57848	0.590942	-2.56566	-2.94482	0.390857	0.376989	-0.878769	-0.828041	0.638059	-4.1153	NM_024045	DDX50	Homo sapiens DEAD (Asp-Glu-Ala-Asp) box polypeptide 50 (DDX50), mRNA [NM_024045]	chr10	70364000	70364060	+	10q21.3
A_23_P25150	HOXC9	3.09208	0.0489109	Increased	1.11614	4.33308	0.24784	-0.88625	0.328992	0.323035	-0.190466	-0.284998	-2.64294	-2.37007	-1.83085	0.222156	0.158302	0.850176	-0.158302	-2.26972	NM_006897	HOXC9	Homo sapiens homeobox C9 (HOXC9), mRNA [NM_006897]	chr12	52682879	52682938	+	12q13.13
A_32_P34365	AA541413	3.08758	0.000229792	Repressed	-0.773127	-0.214966	-0.486938	-0.532259	-2.38841	0.214966	-0.942913	-1.16256	1.19479	0.579351	1.14212	0.80764	1.03484	1.37813	0.893833	-0.305101	AA541413	AA541413	ni77g08.s1 NCI_CGAP_Pr12 Homo sapiens cDNA clone IMAGE:982910, mRNA sequence [AA541413]	chr1	146387759	146387818	-	1q21.1
A_24_P919399	ATP10D	3.0853	0.0147653	Repressed	-2.12741	-0.423225	0.863848	-1.01661	1.56718	-1.23675	-2.44457	-0.101168	1.49979	1.21801	-0.0259941	1.96622	1.45895	2.03741	-0.0957878	0.0259941	NM_020453	ATP10D	Homo sapiens ATPase, Class V, type 10D (ATP10D), mRNA [NM_020453]	chr4	47209523	47209582	+	4p12
A_32_P105940	A_32_P105940	3.08219	0.016218	Repressed	-1.82912	-0.612791	-1.20507	-1.6564	-3.94858	0.294192	-0.00256824	0.55454	1.37532	0.00256824	0.471508	-0.847312	1.41849	1.07562	1.15947	-0.0698042	A_32_P105940	A_32_P105940		chr17	61732700	61732759	+	17q24.2
A_32_P100683	TTC28	3.082	0.00436733	Increased	1.45983	0.444574	1.16133	0.844588	1.20597	-1.43106	0.313296	0.886285	-0.394401	-1.32209	-0.313296	0.587353	-1.29789	-2.36865	-0.754197	-2.24294	AK092338	TTC28	Homo sapiens cDNA FLJ35019 fis, clone OCBBF2014541. [AK092338]	chr22	26704367	26704426	-	22q12.1
A_23_P213424	ENC1	3.07974	0.00305951	Repressed	-1.57677	-1.00053	0.453692	-0.68211	-3.02373	-0.657343	-1.68159	-0.0348153	1.48561	-0.698587	0.0348153	0.920994	0.224273	0.989094	0.804296	1.01878	NM_003633	ENC1	Homo sapiens ectodermal-neural cortex (with BTB-like domain) (ENC1), mRNA [NM_003633]	chr5	73966381	73966440	-	5q13.3
A_24_P48856	CBS	3.07732	0.00407435	Increased	1.4787	0.578841	1.33075	0.677531	-0.178835	1.55595	-0.478068	1.53834	1.05116	-1.43359	-0.319038	0.178835	-1.79854	-1.06059	-2.18651	-0.901884	NM_000071	CBS	Homo sapiens cystathionine-beta-synthase (CBS), mRNA [NM_000071]	chr21	43350054	43351370	-	21q22.3
A_23_P133293	MCTP1	3.07699	0.00821003	Repressed	-3.22513	-1.28451	-1.5805	0.261268	-2.25311	0.786835	-0.983336	-1.78281	1.14123	0.141086	0.514284	0.601221	-0.999746	-0.141086	0.338188	1.31569	AK025997	MCTP1	Homo sapiens cDNA: FLJ22344 fis, clone HRC06080. [AK025997]	chr5	94068109	94068168	-	5q15
A_24_P410516	LOC440295	3.07551	0.000419456	Repressed	-0.144178	-0.787557	-0.59498	-0.484548	-0.512133	-1.47409	-0.489679	-0.655326	1.2148	0.68345	0.25111	1.39242	0.983263	2.93646	0.218443	0.144178	NM_198181	LOC440295	Homo sapiens hypothetical protein LOC440295 (LOC440295), mRNA [NM_198181]	chr15_random	639386	639445	+
A_24_P315256	A_24_P315256	3.07394	0.0209596	Increased	1.40793	0.0496283	-0.305246	0.642008	-0.462007	3.79011	0.32656	0.911189	0.451714	-2.60031	0.337608	-0.615339	-1.50787	-2.04139	-0.575318	-0.0496283	A_24_P315256	A_24_P315256		chr12	7915170	7915233	+	12p13.31
A_23_P80008	MYLK2	3.0732	0.0338022	Increased	1.98786	1.90975	0.519111	-0.892278	1.59651	-0.601335	0.87263	0.132246	-0.132246	-3.34706	-0.582237	1.23357	-0.661493	0.526799	-1.48518	-2.98558	NM_033118	MYLK2	Homo sapiens myosin light chain kinase 2, skeletal muscle (MYLK2), mRNA [NM_033118]	chr20	29886071	29886130	+	20q11.21
A_32_P780623	BC026109	3.07094	0.0265908	Repressed	-2.43068	-1.84296	-1.85984	-1.8798	0.664162	0.0290084	0.761079	-0.472595	1.9738	1.21734	2.4989	-0.0350561	-0.0290089	1.23855	0.813499	-1.76021	BC026109	BC026109	Homo sapiens cDNA clone IMAGE:5267313, partial cds. [BC026109]	chr21	36182283	36182342	+	21q22.12
A_23_P373017	CCL3	3.07081	0.0447656	Repressed	-0.759109	0.870834	-1.91836	-0.511123	-2.47727	0.337604	-0.7447	-1.05961	0.898122	2.34033	0.339252	-0.337604	-2.53224	1.3267	1.33082	3.32184	D00044	CCL3	Homo sapiens mRNA for pLD78 peptide, complete cds. [D00044]	chr17	31440004	31440062	-	17q12
A_23_P48080	LOC283345	3.06195	0.000267252	Repressed	-1.26977	0.449976	-0.553345	-1.1347	-1.43692	-1.21897	-1.41436	-0.546157	1.40711	0.815064	-0.248377	0.248377	0.721373	1.96249	0.391863	0.493444	AY672103	LOC283345	Homo sapiens RRPL13L mRNA, partial sequence. [AY672103]	chr12	6863872	6863931	+	12p13.31
A_23_P71053	MPP6	3.05998	0.00168324	Increased	1.15449	1.34539	0.869166	1.8813	-0.425198	-0.110502	0.871342	1.52116	-0.789773	-2.29794	0.101186	-0.2417	0.097729	-1.62208	-0.097729	-0.950719	NM_016447	MPP6	Homo sapiens membrane protein, palmitoylated 6 (MAGUK p55 subfamily member 6) (MPP6), mRNA [NM_016447]	chr7	24685404	24685463	+	7p15.3
A_32_P73039	A_32_P73039	3.05908	0.00980795	Repressed	-2.65359	-0.455163	-0.852306	-1.66147	-1.12585	1.4528	0.180828	-0.507692	0.625251	-0.259339	0.89818	2.41974	1.47271	1.6683	0.638332	-0.180828	A_32_P73039	A_32_P73039		chr1	16032056	16032115	-	1p36.21
A_23_P91802	ECGF1	3.05639	0.00954931	Repressed	-1.56714	0.0225825	-0.266761	-0.57951	-0.438982	0.981236	-0.796706	-0.88747	1.73168	1.11505	-0.373044	-0.0225825	0.809697	3.54277	0.188889	2.36941	NM_001953	ECGF1	Homo sapiens endothelial cell growth factor 1 (platelet-derived) (ECGF1), mRNA [NM_001953]	chr22	49311210	49311351	-	22q13.33
A_24_P383609	NANOS1	3.05629	0.00479852	Increased	0.879482	1.5499	1.38252	1.08618	-0.204253	-0.403706	0.266917	1.43164	-1.34524	0.204253	-0.332069	-0.994864	-0.528771	-2.30905	-2.38112	0.781286	NM_199461	NANOS1	Homo sapiens nanos homolog 1 (Drosophila) (NANOS1), transcript variant 1, mRNA [NM_199461]	chr10	120780857	120780916	+	10q26.11
A_32_P143637	AW191706	3.04799	0.0269783	Repressed	-0.555468	0.171836	-1.32728	0.380111	-3.66397	-3.15888	-2.3354	-0.171836	1.82111	0.762001	-0.485393	0.568478	0.313184	0.462958	-1.58755	0.34717	AW191706	AW191706	AW191706 HIMA02.05.01 human islet cDNA differential display Homo sapiens cDNA, mRNA sequence [AW191706]	chr11	33264576	33264635	-	11p13
A_32_P53524	BC092429	3.04724	0.0357645	Increased	1.04869	-0.0118155	-0.371908	-0.20377	0.225674	1.61924	0.0118155	0.800055	1.29829	0.308032	-3.67086	-2.22175	-1.23067	-0.720811	-3.61485	0.110566	BC092429	BC092429	Homo sapiens cDNA clone IMAGE:30530513. [BC092429]	chr17	9087945	9088004	+	17p13.1
A_23_P149281	EPHA2	3.0452	0.0172191	Increased	0.572119	0.282689	2.01316	-0.77631	3.10419	0.0350981	-0.562945	2.0745	-1.55886	-1.77563	-1.79177	0.028883	-0.0288835	0.670509	-0.490939	-1.1631	NM_004431	EPHA2	Homo sapiens EPH receptor A2 (EPHA2), mRNA [NM_004431]	chr1	16324387	16328559	-	1p36.13
A_23_P427472	ENST00000329540	3.04345	0.0018737	Repressed	-0.326344	-0.841194	-0.412818	-1.55586	-1.17593	0.326344	-0.496158	-0.695636	0.748549	0.680425	1.18732	1.28523	0.933065	3.06234	0.43734	-0.666209	ENST00000329540	ENST00000329540	CDNA FLJ10404 fis, clone NT2RM4000486 (Hypothetical protein DKFZp313I142) (FLJ10404 protein). [Source:Uniprot/SPTREMBL;Acc:Q9NW00] [ENST00000329540]	chr5	176891728	176891787	-	5q35.3
A_23_P338919	SPEG	3.04304	0.00189773	Increased	2.00941	2.51361	0.909193	1.30365	-0.478095	-0.0868864	1.19253	1.06104	-0.351826	-1.40902	-0.672939	0.49595	-1.30291	-0.990797	0.0868864	-0.275011	AK055387	SPEG	Homo sapiens cDNA FLJ30825 fis, clone FEBRA2001706, highly similar to Human APEG-1 mRNA. [AK055387]	chr2	220039750	220039809	+	2q35
A_32_P87582	THC2766373	3.04169	0.0482096	Increased	-0.155842	0.360211	0.205635	0.155842	3.31261	1.56547	4.60827	-1.0371	-1.45617	-0.772165	-0.372793	-0.286335	0.624579	-1.78049	0.496119	-0.276612	THC2766373	THC2766373		chr6	124322601	124322660	+	6q22.31
A_23_P40096	PROC	3.0377	0.0179173	Increased	0.114412	0.860062	0.64829	-1.45208	1.63937	0.339607	0.102814	-0.102814	-1.42774	-2.69229	0.703828	-0.181228	-3.04783	-2.21918	-2.14379	0.334053	NM_000312	PROC	Homo sapiens protein C (inactivator of coagulation factors Va and VIIIa) (PROC), mRNA [NM_000312]	chr2	127903103	127903162	+	2q14.3
A_24_P390974	A_24_P390974	3.03729	0.028884	Repressed	-3.40822	-1.65281	-2.78793	-3.00471	0.278349	-0.882027	-0.204892	0.204892	1.20921	-1.80496	0.227765	0.793124	0.615603	0.967987	-1.2964	0.652603	A_24_P390974	A_24_P390974		chr19	7589538	7589597	-	19p13.2
A_32_P220152	CAPRIN1	3.03379	0.0523864	Increased	0.117784	-0.539198	0.24914	0.192446	0.0936155	-0.536705	0.418638	0.491728	-3.47141	-2.7916	-0.0430946	2.01005	-1.00836	-3.44894	0.0430946	-3.61125	NM_005898	CAPRIN1	Homo sapiens GPI-anchored membrane protein 1 (GPIAP1), transcript variant 1, mRNA [NM_005898]	chr11	34077883	34077942	+	11p13
A_32_P172545	BX095252	3.0315	0.00288668	Repressed	-1.47671	-0.564076	-0.571324	-1.92791	-0.711556	-1.20558	0.0695019	0.144177	1.28319	-0.41865	0.150251	0.667573	2.16494	2.37068	-0.0695019	0.408322	BX095252	BX095252	BX095252 Soares placenta Nb2HP Homo sapiens cDNA clone IMAGp998I12199, mRNA sequence [BX095252]	chr5	172364364	172364423	+	5q35.2
A_23_P8723	KLRG2	3.02919	0.036591	Increased	-0.158475	-0.617073	2.37557	1.46868	1.15864	0.698733	-1.64558	2.46406	-1.6784	-2.26859	-2.67087	0.226096	1.11975	0.158476	-1.09085	-0.842506	BC110858	KLRG2	Homo sapiens killer cell lectin-like receptor subfamily G, member 2, mRNA (cDNA clone MGC:131846 IMAGE:6139360), complete cds. [BC110858]	chr7	138785981	138786040	-	7q34
A_23_P156811	NM_001018022	3.02916	0.0379893	Repressed	-0.408841	-0.379118	-0.573491	-0.0375123	-0.384414	-0.146551	-0.949708	1.96143	1.25649	0.199501	0.0375123	3.14409	2.60315	4.59147	0.218771	-0.177825	NM_001018022	NM_001018022	Homo sapiens similar to FKSG62 (LOC389286), mRNA [NM_001018022]	chr12	68882961	68883020	-	12q15
A_24_P904845	AK021804	3.02666	0.030118	Repressed	-0.737982	-3.4409	-1.53633	0.480395	-0.980263	-2.4276	1.56763	-0.245572	0.743922	-0.859807	2.13657	1.04705	0.146562	0.575054	1.81842	-0.146562	AK021804	AK021804	Homo sapiens cDNA FLJ11742 fis, clone HEMBA1005508. [AK021804]	chr11	121472640	121472699	-	11q24.1
A_23_P256821	CR1	3.02454	0.02905	Repressed	-3.10306	0.0249655	-1.67869	-2.65799	0.0628064	1.66777	-0.590085	-2.84356	-0.15456	-0.409633	0.0895059	-0.0249655	0.420158	1.19079	1.74337	0.80122	NM_000651	CR1	Homo sapiens complement component (3b/4b) receptor 1 (Knops blood group) (CR1), transcript variant S, mRNA [NM_000651]	chr1	205879639	205879698	+	1q32.2
A_23_P170301	CTSE	3.02294	0.0329684	Increased	1.93627	2.58104	-0.372113	-0.0606136	2.40826	-0.239978	0.0606141	0.334122	-1.88245	-2.62497	0.885814	0.540161	-0.269832	0.541625	-0.703124	-2.60723	NM_001910	CTSE	Homo sapiens cathepsin E (CTSE), transcript variant 1, mRNA [NM_001910]	chr1	204495470	204495630	+	1q32.1
A_32_P30153	KIAA1430	3.0218	0.00631397	Increased	1.4083	-0.182438	1.49782	0.615106	0.881672	-0.545012	0.155757	1.2689	-1.92528	-1.28767	-1.02377	0.0540519	-0.832129	-0.0540519	0.521513	-3.11584	AK024878	KIAA1430	Homo sapiens cDNA: FLJ21225 fis, clone COL00719. [AK024878]	chr4	186317953	186318012	-	4q35.1
A_23_P134454	CAV1	3.02022	0.00417653	Repressed	-2.38369	-1.72451	-0.94596	0.159142	-1.14266	0.779947	-0.990038	-0.595389	2.39887	-0.0972593	0.861256	0.584775	0.638765	1.52767	-0.0830519	0.0830519	NM_001753	CAV1	Homo sapiens caveolin 1, caveolae protein, 22kDa (CAV1), mRNA [NM_001753]	chr7	115987978	115988037	+	7q31.2
A_32_P51524	LOC595101	3.01822	0.00315664	Repressed	-0.832489	-0.799067	-1.02984	-0.38161	-1.13792	-1.36104	-0.547712	1.5122	0.907889	0.362341	1.01631	1.99676	2.30676	1.58203	0.262135	-0.262135	CR627362	LOC595101	Homo sapiens mRNA; cDNA DKFZp686H21113 (from clone DKFZp686H21113). [CR627362]	chr16	29444007	29444066	-	16p11.2
A_32_P160670	A_32_P160670	3.0177	0.0177036	Repressed	-1.87215	-1.1768	-1.86843	-1.4141	-0.206901	0.10333	-0.10333	0.294779	0.702385	-0.476689	1.13925	1.68908	2.48406	2.21523	0.514243	-1.76354	A_32_P160670	A_32_P160670		chr2	24569595	24569654	+	2p23.3
A_24_P290481	VIL2	3.01447	0.000920044	Repressed	-1.64531	-2.00394	-1.56982	-1.44451	-1.29404	-1.31245	-0.256931	0.441833	1.19891	-1.04765	0.361974	0.256931	0.273453	1.11198	0.761024	0.733437	NM_003379	VIL2	Homo sapiens villin 2 (ezrin) (VIL2), mRNA [NM_003379]	chr6	159117505	159124579	-	6q25.3
A_23_P394562	ENST00000339363	3.0143	0.0129262	Repressed	-1.35283	-1.38905	-1.4521	-0.496392	-0.726084	-1.94915	0.273541	0.709656	1.26652	-0.0615025	0.849443	2.35657	1.30222	2.14258	0.0615025	-1.56518	ENST00000339363	ENST00000339363	X-linked retinitis pigmentosa GTPase regulator. [Source:Uniprot/SWISSPROT;Acc:Q92834] [ENST00000339363]	chrX	38031625	38031684	-	Xp11.4
A_23_P67864	ADCY3	3.01331	0.00165916	Increased	1.13335	1.70066	0.765109	-0.691192	0.909687	0.579878	0.368628	1.0169	0.174935	-1.53821	-0.943451	-0.501999	-0.174935	-2.79055	-0.638739	-0.534831	NM_004036	ADCY3	Homo sapiens adenylate cyclase 3 (ADCY3), mRNA [NM_004036]	chr2	24895777	24895836	-	2p23.3
A_24_P617818	BX111761	3.01331	0.000107727	Repressed	-0.772211	-0.357841	-0.332828	-0.778085	-0.419375	-0.129534	-1.32725	0.129534	1.45498	1.38872	1.08046	1.28456	1.13724	2.06702	0.737119	-0.406915	BX111761	BX111761	BX111761 Soares fetal liver spleen 1NFLS Homo sapiens cDNA clone IMAGp998H11652, mRNA sequence [BX111761]	chr5	14735307	14735366	+	5p15.2
A_23_P205713	STXBP6	3.01314	0.0393763	Increased	-0.545351	1.50221	0.839269	-1.18116	3.29432	0.391256	0.562532	2.29154	-2.59935	-0.85589	-0.391257	0.705193	-0.518605	1.34754	-0.932772	-2.33037	NM_014178	STXBP6	Homo sapiens syntaxin binding protein 6 (amisyn) (STXBP6), mRNA [NM_014178]	chr14	24351726	24358089	-	14q12
A_24_P941773	METTL7A	3.00788	0.0263357	Repressed	-2.76161	-1.15345	0.294436	-0.0250692	-1.03568	-1.32788	-0.946379	1.582	-0.316091	0.540528	0.0250692	1.98607	2.04763	3.02849	-0.368829	0.393484	NM_014033	METTL7A	Homo sapiens methyltransferase like 7A (METTL7A), mRNA [NM_014033]	chr12	49611262	49611321	+	12q13.13
A_23_P134085	CNKSR3	3.00654	0.00853232	Increased	0.562127	-1.37757	0.187248	1.18508	0.458527	0.101747	-0.101747	1.37778	-2.06969	-1.568	-1.98634	-0.539966	0.263796	-2.50743	-2.39948	0.495451	NM_173515	CNKSR3	Homo sapiens CNKSR family member 3 (CNKSR3), mRNA [NM_173515]	chr6	154768241	154768300	-	6q25.2
A_23_P46131	GRRP1	3.00455	0.0299948	Increased	0.630174	1.86838	-0.00634527	0.00634527	1.2667	-2.78947	0.0784636	1.40752	-2.6292	-1.21129	-1.88705	0.0976877	-0.605514	0.515729	-2.27254	-2.24323	NM_024869	GRRP1	Homo sapiens glycine/arginine rich protein 1 (GRRP1), mRNA [NM_024869]	chr1	26361581	26361640	+	1p36.11
A_24_P926875	A_24_P926875	3.00418	0.0246739	Repressed	-0.848485	-0.288069	-2.05624	-0.5712	-1.24133	-0.787188	0.200936	0.977733	1.8427	-0.200936	2.32884	2.45068	1.9308	1.29041	0.466418	-2.02698	A_24_P926875	A_24_P926875		chr3	153532018	153532077	+	3q25.2
A_32_P57057	USP15	3.00071	0.000889608	Repressed	-1.69441	-0.93495	-1.13205	-0.915585	-0.868475	-0.46921	-1.36409	0.142501	0.185845	0.365785	0.113761	0.749239	1.45308	2.57847	-0.0564399	0.0564399	NM_006313	USP15	Homo sapiens ubiquitin specific peptidase 15 (USP15), mRNA [NM_006313]	chr12	60974292	60974351	+	12q14.1
A_32_P96188	C18orf1	2.99935	0.0289339	Increased	1.90274	1.00824	0.351367	1.76254	1.23344	-1.01093	1.14031	-0.716109	-0.741231	0.647245	-0.351367	1.69349	-2.45423	-1.94712	-2.4155	-1.43689	AK023474	C18orf1	Homo sapiens cDNA FLJ13412 fis, clone PLACE1001745. [AK023474]	chr18	13605373	13605432	+	18p11.21
A_23_P30217	SCGB3A1	2.99889	0.0109165	Increased	2.42597	-0.441768	1.68235	2.67714	0.0917807	-0.602273	0.934246	0.243449	-1.55417	-0.993385	-0.942531	0.442336	-0.0917807	0.399684	-1.77036	-1.15435	NM_052863	SCGB3A1	Homo sapiens secretoglobin, family 3A, member 1 (SCGB3A1), mRNA [NM_052863]	chr5	179949806	179950210	-	5q35.3
A_23_P391275	DSCR1L2	2.99436	1.16782e-05	Repressed	-0.547858	-0.201643	-0.823272	-0.687551	-1.77938	-0.550177	-0.852303	-0.683594	1.43909	0.504699	0.473539	0.360016	0.201643	0.975153	1.49357	1.08449	NM_013441	DSCR1L2	Homo sapiens Down syndrome critical region gene 1-like 2 (DSCR1L2), mRNA [NM_013441]	chr1	24732290	24734187	+	1p36.11
A_23_P328022	SLC5A10	2.99387	0.0389635	Increased	4.14778	1.11714	2.75089	2.92234	0.871148	-1.00829	-0.188628	-0.207916	-0.313518	-1.06607	-0.0229998	-0.0890069	0.0229998	0.362839	-1.74251	0.596629	NM_152351	SLC5A10	Homo sapiens solute carrier family 5 (sodium/glucose cotransporter), member 10 (SLC5A10), transcript variant 1, mRNA [NM_152351]	chr17	18864608	18864667	+	17p11.2
A_24_P149314	ULBP2	2.99151	0.0330175	Repressed	-3.13075	-1.16691	-0.592753	-0.778008	-0.691673	-0.812647	0.0839028	1.7845	-0.596342	0.262559	0.447528	0.881661	-0.0839028	3.37913	2.34667	0.705364	NM_025217	ULBP2	Homo sapiens UL16 binding protein 2 (ULBP2), mRNA [NM_025217]	chr6	150308311	150308370	+	6q25.1
A_32_P201292	BU587941	2.99147	0.00371559	Repressed	-0.303154	0.26058	-0.416786	-0.167994	-0.356413	-0.289711	-0.0816488	-0.727239	0.0816483	2.30134	0.773493	-0.224941	1.35015	3.68246	1.65966	0.940646	BU587941	BU587941	AGENCOURT_8829785 NIH_MGC_141 Homo sapiens cDNA clone IMAGE:6386006 5', mRNA sequence [BU587941]	chr4	42355013	42355072	+	4p13
A_23_P42530	DST	2.9894	0.031511	Repressed	-2.66365	0.0749898	-1.9304	1.06393	-0.0749893	-0.0984263	-1.13095	-0.291759	-1.2003	0.844225	2.09437	2.54735	0.310892	2.70385	-0.582636	0.869823	NM_015548	DST	Homo sapiens dystonin (DST), transcript variant 1eA, mRNA [NM_015548]	chr6	56481345	56481404	-	6p12.1
A_24_P714618	BC011779	2.9838	0.00414971	Repressed	0.453752	-0.893103	-0.241544	-0.286935	-1.02222	-1.96713	-0.0180225	-1.50461	1.44079	0.0180225	1.09786	0.516593	0.810917	2.96649	-0.433167	0.719895	BC011779	BC011779	Homo sapiens cDNA clone IMAGE:3941306, partial cds. [BC011779]	chr9	66197446	66197500	-	9q12
A_23_P137504	ZBTB37	2.9816	0.00329434	Repressed	-0.708797	0.00720263	-1.02933	-0.00720215	-1.6254	-0.734579	-1.4008	-0.839086	0.917057	0.570318	0.297728	2.63964	0.509003	1.91277	-1.10923	0.533429	NM_032522	ZBTB37	Homo sapiens zinc finger and BTB domain containing 37 (ZBTB37), mRNA [NM_032522]	chr1	172106812	172106871	+	1q25.1
A_24_P299308	UNQ1887	2.98094	0.0104982	Repressed	-0.725868	-1.08436	-1.08891	-0.673417	-0.363458	-0.236046	0.236046	0.786043	0.806849	-0.780487	1.52715	2.03596	2.06938	3.23439	1.15561	-0.592676	AK097149	UNQ1887	Homo sapiens cDNA FLJ39830 fis, clone SPLEN2012846. [AK097149]	chr12	119694005	119694064	-	12q24.31
A_24_P150665	RUNDC2A	2.97925	0.00010731	Repressed	-0.633958	-0.239925	-0.531989	-0.332985	-1.8285	-1.20362	-0.11755	-0.0511823	0.960892	0.591415	0.741384	1.17384	1.50419	1.90139	0.0511823	0.73561	NM_032167	RUNDC2A	Homo sapiens RUN domain containing 2A (RUNDC2A), mRNA [NM_032167]	chr16	12044420	12047785	+	16p13.13
A_24_P195528	ENST00000320415	2.97861	0.0508132	Increased	0.717741	-1.42441	-0.724691	1.26046	0.586816	0.41356	0.846854	1.8013	-3.16024	-0.972886	0.418548	1.23006	-0.833486	-1.08155	-0.41356	-4.30636	ENST00000320415	ENST00000320415	PREDICTED: Homo sapiens similar to Bifunctional methylenetetrahydrofolate dehydrogenase [XR_019280]	chr3	180665609	180665668	+	3q26.33
A_23_P327156	LOC645431	2.97542	0.0114456	Increased	1.6595	0.232655	0.23745	-0.190281	1.30875	0.190281	0.309321	0.231543	0.550198	-0.325718	-0.531173	-0.632095	-3.48501	-2.96779	-0.743321	-0.470613	AK094893	LOC645431	Homo sapiens cDNA FLJ37574 fis, clone BRCOC2003100. [AK094893]	chr14	64947791	64947850	-	14q23.3
A_23_P342727	STARD13	2.97498	0.0203366	Increased	-0.218862	0.878279	1.04633	0.145483	-0.000524998	1.75322	-1.02316	2.28256	-2.78293	-2.53715	-1.79327	0.204284	0.000524998	0.745911	-0.48087	-1.07623	NM_178006	STARD13	Homo sapiens START domain containing 13 (STARD13), transcript variant alpha, mRNA [NM_178006]	chr13	32576256	32576315	-	13q13.1
A_32_P879150	THC2527842	2.96499	7.96952e-05	Repressed	-0.033411	-0.0802836	-0.907612	-0.544514	-0.458919	-1.00947	-0.0639372	-0.374703	1.91113	0.033411	1.00677	0.767593	1.4323	1.98009	1.5825	0.357566	THC2527842	THC2527842		chr6	111832902	111832961	+	6q21
A_23_P383764	OR52K3P	2.96498	0.0159464	Repressed	-3.54197	-0.278591	-1.57874	0.812839	-2.68664	0.102294	-0.774853	-2.79424	0.166594	0.443242	-0.102294	-0.649019	0.316396	0.339566	0.794788	0.494995	AF143328	OR52K3P	Homo sapiens clone IMAGE:110749 mRNA sequence. [AF143328]	chr11	4453912	4453971	+	11p15.4
A_32_P41099	THC2658419	2.96176	0.00997527	Repressed	-1.70464	-0.0925117	-1.47394	-1.40626	0.0143485	-0.0709252	-0.254589	0.616747	1.27787	-0.0143485	1.43363	1.68667	2.11136	2.06923	1.08918	-1.49374	THC2658419	THC2658419		chr2	24602819	24602878	+	2p23.3
A_32_P109949	BX641014	2.96149	0.0172078	Repressed	-0.071394	-0.948996	-2.24643	-1.02037	-0.0103106	-1.59463	0.321337	-0.432747	0.0103106	0.766079	0.540059	1.76503	2.12633	2.39993	0.868715	-1.94941	BX641014	BX641014	Homo sapiens mRNA; cDNA DKFZp686I19109 (from clone DKFZp686I19109) [BX641014]	chr9	45339098	45339157	+	9p11.2
A_32_P38782	BX113029	2.96047	0.0055619	Repressed	-0.485016	-0.520312	-1.28057	-2.46414	0.531312	-0.130399	-0.0347888	0.0347888	1.99782	-0.151386	1.47459	1.03696	0.810724	2.20079	1.38786	-0.57989	BX113029	BX113029	BX113029 Soares_fetal_liver_spleen_1NFLS_S1 Homo sapiens cDNA clone IMAGp998E061010, mRNA sequence [BX113029]	chr7	27868012	27868071	-	7p15.2
A_23_P26439	DBNDD1	2.95926	0.0089189	Increased	0.491947	2.10849	0.451797	-0.356966	2.1159	0.607822	1.01136	-0.622664	-1.29294	-2.23336	-0.109566	0.39192	-2.38787	0.109566	-0.261018	-0.930945	NM_024043	DBNDD1	Homo sapiens dysbindin (dystrobrevin binding protein 1) domain containing 1 (DBNDD1), transcript variant 2, mRNA [NM_024043]	chr16	88599499	88599558	-	16q24.3
A_24_P573224	AK025388	2.95848	0.0189826	Repressed	-2.79698	-1.56402	-2.00254	-2.32143	0.420056	-0.163803	1.13819	-1.26059	1.11929	0.0506768	0.923394	-0.0506768	1.31511	1.56761	0.264305	-1.22199	AK025388	AK025388	Homo sapiens cDNA: FLJ21735 fis, clone COLF3350. [AK025388]	chr12	60913569	60913628	-	12q14.1
A_24_P135322	NRP1	2.95823	0.0413888	Increased	2.16334	0.5966	2.63322	-0.143053	1.24445	0.714442	-1.62507	-0.415396	0.968583	1.02372	-1.90725	-2.0596	-2.22618	-1.36654	-1.92515	0.143053	NM_003873	NRP1	Homo sapiens neuropilin 1 (NRP1), transcript variant 1, mRNA [NM_003873]	chr10	33536628	33542356	-	10p11.22
A_32_P472968	BC047110	2.95728	0.00242723	Increased	1.76666	1.578	-0.773425	0.0296392	0.680496	0.422706	0.765278	0.757869	-0.748641	-1.57135	0.0237427	-0.586123	-2.29559	-1.84549	-0.0237422	-0.239743	BC047110	BC047110	Homo sapiens cDNA clone IMAGE:5312754. [BC047110]	chr12	32427270	32427329	+	12p11.21
A_23_P59138	POU5F1	2.95302	0.0202569	Repressed	-0.882333	-0.0388775	-1.15531	-1.72299	-0.0285063	-0.385149	0.0285063	0.193625	1.14598	-0.67054	1.01039	1.42243	1.9606	3.89161	0.841967	-1.09594	NM_002701	POU5F1	Homo sapiens POU domain, class 5, transcription factor 1 (POU5F1), transcript variant 1, mRNA [NM_002701]	chr6	31240157	31240216	-	6p21.33
A_24_P161655	A_24_P161655	2.95182	0.00298616	Increased	0.158971	-0.633572	0.0908971	0.531621	0.00498724	0.302768	0.32558	0.324356	-2.27351	-1.93768	0.0573649	-0.274786	-1.69071	-2.9897	-0.00498724	-2.27323	A_24_P161655	A_24_P161655		chr12	4078211	4078275	+	12p13.32
A_32_P109203	THC2676657	2.94918	0.0136975	Repressed	-0.0437779	-0.0539203	-0.10906	-2.26025	-0.379421	-0.227566	0.759204	-0.228026	2.80694	0.0437779	0.897549	1.39069	1.60208	3.05114	1.04182	-0.894297	THC2676657	THC2676657		chr21	29771764	29771823	+	21q21.3
A_23_P254212	RPA4	2.94601	0.0200796	Repressed	-1.59195	-1.04023	-1.53624	-0.572752	0.00988174	-0.699185	0.370532	-0.0855401	0.349916	0.249332	0.775172	1.19547	2.18822	3.79224	-0.00988174	-1.21586	NM_013347	RPA4	Homo sapiens replication protein A4, 34kDa (RPA4), mRNA [NM_013347]	chrX	96026928	96026987	+	Xq21.33
A_32_P107935	DB527271	2.946	0.0126793	Increased	0.169534	1.73405	0.331608	-0.169534	0.311605	2.75229	1.03776	-0.99272	-1.19366	-1.21136	0.320797	-1.69169	-1.0323	-0.998471	0.794345	-2.28313	DB527271	DB527271	DB527271 RIKEN full-length enriched human cDNA library, testis Homo sapiens cDNA clone H013095P12 3', mRNA sequence [DB527271]	chr7	56393134	56393138	-	7p11.2
A_23_P165414	KLHL23	2.94385	0.000496801	Increased	1.6684	-0.157578	1.12742	0.588211	1.62512	0.0344515	0.727086	1.88046	-0.639165	-0.523936	-0.0344515	-0.272594	0.237087	-1.6023	-0.970641	-1.16204	NM_144711	KLHL23	Homo sapiens kelch-like 23 (Drosophila) (KLHL23), mRNA [NM_144711]	chr2	170314230	170314289	+	2q31.1
A_23_P325339	ENST00000356572	2.94238	0.0150582	Repressed	-1.09753	-0.0892329	-0.499012	-1.16501	0.0700278	-1.96794	0.261972	0.436827	1.38687	-0.177591	0.336309	2.22824	1.7757	3.35443	-0.427966	-0.0700283	ENST00000356572	ENST00000356572	FAM39B protein. [Source:Uniprot/SPTREMBL;Acc:Q6GMS0] [ENST00000356572]	chr19	14112	14171	-	19p13.3
A_24_P923594	BC020877	2.94081	0.0436472	Repressed	-2.73868	-0.844306	-2.00381	-2.25798	0.749557	-0.111886	0.436743	0.0326109	0.851206	-0.0326114	-0.836996	2.35596	2.21237	2.32694	0.216525	-1.38145	BC020877	BC020877	Homo sapiens, clone IMAGE:4612147, mRNA, partial cds. [BC020877]	chr12	132031492	132031551	-	12q24.33
A_24_P636834	A_24_P636834	2.93886	0.0377068	Repressed	-1.57045	-1.27438	-1.24063	-0.754889	-0.196829	1.255	-0.120767	1.19875	0.120767	-0.543574	0.978655	2.26927	2.66666	3.42902	1.7501	-0.933066	A_24_P636834	A_24_P636834		chr13	27301216	27301659	-	13q12.2
A_23_P126649	PGBD5	2.93667	0.0236008	Increased	-0.059027	1.6756	0.672667	-0.109061	0.429488	-0.467698	1.44363	0.217116	-0.795665	-1.93575	0.059027	0.267111	-4.36133	-1.44523	-0.772394	0.353492	NM_024554	PGBD5	Homo sapiens piggyBac transposable element derived 5 (PGBD5), mRNA [NM_024554]	chr1	228524797	228524856	-	1q42.13
A_23_P416289	DIXDC1	2.93623	0.00831001	Increased	-0.204221	-0.252675	0.631445	0.204221	1.07445	0.313827	2.04373	1.16716	0.386401	-1.80872	-0.560077	0.39577	-1.02625	-3.30575	-0.763689	-0.77147	NM_033425	DIXDC1	Homo sapiens DIX domain containing 1 (DIXDC1), transcript variant 2, mRNA [NM_033425]	chr11	111396977	111397036	+	11q23.1
A_24_P145629	SERINC2	2.92982	0.0134149	Repressed	-2.70617	-0.770277	-1.88236	-1.88964	1.21269	-0.119069	0.206392	-0.517368	2.17179	0.341055	0.0630116	0.636719	1.05935	1.80971	-0.0779266	-0.0630112	NM_178865	SERINC2	Homo sapiens serine incorporator 2 (SERINC2), mRNA [NM_178865]	chr1	31674892	31674951	+	1p35.2
A_24_P403561	LRP4	2.92701	0.0536627	Increased	0.147186	-0.484894	1.33968	0.743318	1.20353	1.75001	-2.53116	3.92519	-0.390581	-1.90929	-1.54756	-0.147185	0.248686	-0.876249	-1.96099	0.280577	NM_002334	LRP4	Homo sapiens low density lipoprotein receptor-related protein 4 (LRP4), mRNA [NM_002334]	chr11	46835125	46835184	-	11p11.2
A_23_P90359	NRTN	2.92589	0.0146408	Increased	1.72328	1.18758	0.011385	0.963649	-0.0245709	0.83188	-0.0113845	2.45529	1.40246	-1.82148	-0.115288	-0.385834	-2.78872	-1.17488	-0.660222	0.290056	NM_004558	NRTN	Homo sapiens neurturin (NRTN), mRNA [NM_004558]	chr19	5779120	5779179	+	19p13.3
A_23_P85250	CD24	2.92232	0.0481232	Increased	1.35374	3.28555	0.249701	-0.394002	1.18139	-0.697954	0.916715	-0.829632	-1.11084	-1.00666	0.610279	-3.16997	0.425229	-0.0772107	0.0772107	-3.05945	L33930	CD24	Homo sapiens CD24 signal transducer mRNA, complete cds and 3' region. [L33930]	chrY	19612206	19612265	-	Yq11.222
A_23_P377882	KCNH2	2.92049	0.045475	Increased	-2.87803	1.60335	1.92712	1.33561	1.5649	-0.0125723	0.396676	0.0125723	0.353062	-2.74078	0.462045	-0.557412	-1.52299	-1.10152	-0.549998	-2.76248	NM_172056	KCNH2	Homo sapiens potassium voltage-gated channel, subfamily H (eag-related), member 2 (KCNH2), transcript variant 2, mRNA [NM_172056]	chr7	150277917	150277976	-	7q36.1
A_23_P59869	GJE1	2.92005	0.0128552	Increased	0.101869	0.292428	1.76212	1.37441	0.417695	-0.207459	2.165	-0.388318	-1.11326	-1.18404	0.14076	0.747934	-0.949441	-0.101869	-1.13757	-3.25273	BC043381	GJE1	Homo sapiens gap junction protein, epsilon 1, 29kDa, mRNA (cDNA clone IMAGE:5228728), partial cds. [BC043381]	chr7	99364256	99364315	-	7q22.1
A_23_P117694	CORO2B	2.91913	0.00894689	Increased	1.16961	1.46499	0.257911	-0.099798	0.520358	-1.02144	0.805209	0.756284	-1.23539	-2.68234	0.099798	0.481561	-0.346084	-0.783065	-1.17208	-2.8736	NM_006091	CORO2B	Homo sapiens coronin, actin binding protein, 2B (CORO2B), mRNA [NM_006091]	chr15	66806872	66806931	+	15q23
A_24_P241815	JUNB	2.91645	0.00334726	Increased	-0.397297	1.5063	0.904733	1.37423	-0.250572	1.28718	0.940726	0.503595	-1.52411	-0.979042	-0.021699	0.021699	-1.15635	-1.35715	0.809081	-2.27723	NM_002229	JUNB	Homo sapiens jun B proto-oncogene (JUNB), mRNA [NM_002229]	chr19	12763998	12764057	+	19p13.13
A_23_P163200	RIN3	2.91585	3.03259e-05	Repressed	-0.627875	-0.646319	-1.3499	-0.393517	-0.873563	-0.0776043	-0.983238	-1.72023	0.972907	1.59307	0.434955	0.0776043	0.213634	1.04446	0.833267	0.509171	AK021762	RIN3	Homo sapiens cDNA FLJ11700 fis, clone HEMBA1005050. [AK021762]	chr14	92192903	92192962	+	14q32.12
A_32_P218030	BU633383	2.91503	0.00865349	Repressed	0.111993	0.290835	-0.749944	-0.111993	-1.05543	-0.687353	-2.20616	-1.80592	1.25326	0.869173	-1.20201	1.07895	0.817761	2.31575	-0.504212	1.50542	BU633383	BU633383	BU633383 UI-H-FL1-bgu-h-03-0-UI.s1 NCI_CGAP_FL1 Homo sapiens cDNA clone UI-H-FL1-bgu-h-03-0-UI 3', mRNA sequence [BU633383]	chr11	63434716	63434775	-	11q13.1
A_24_P160466	GPRIN1	2.91437	0.0301489	Increased	3.87331	2.45513	3.10038	2.54345	-0.265509	1.29257	-0.627359	-0.491624	-0.139538	-0.801079	-0.0467291	0.0611973	-0.171091	0.632103	0.0361309	-0.0361309	NM_052899	GPRIN1	Homo sapiens G protein regulated inducer of neurite outgrowth 1 (GPRIN1), mRNA [NM_052899]	chr5	175955556	175955615	-	5q35.2
A_24_P366390	LOC440295	2.9134	0.0020353	Repressed	-0.746002	-1.34424	-0.852643	-0.654131	0.159077	-1.01484	0.12791	-0.291853	0.603886	-0.12791	1.04651	1.72805	1.21851	2.86213	0.729207	-0.335478	NM_198181	LOC440295	Homo sapiens hypothetical protein LOC440295 (LOC440295), mRNA [NM_198181]	chr15_random	637901	638997	+
A_24_P666340	ENST00000375606	2.91293	0.0573822	Repressed	-2.96479	-1.72979	-2.06676	-1.25615	-0.42043	1.23133	-0.0253344	0.845783	0.0253344	-1.31029	0.38069	1.81391	1.24237	3.64027	0.632463	-0.471101	ENST00000375606	ENST00000375606	Transmembrane protein 16M (Fragment). [Source:Uniprot/SPTREMBL;Acc:Q5TEV4] [ENST00000375606]	chr1	16415042	16415101	-	1p36.13
A_24_P86993	JAM3	2.91146	0.00411572	Increased	0.242002	0.138592	0.112068	0.0581985	-0.0581985	0.464716	1.00249	1.97673	-1.458	-1.81419	-0.435384	1.05387	-0.318594	-1.4903	-1.74139	-2.19338	NM_032801	JAM3	Homo sapiens junctional adhesion molecule 3 (JAM3), mRNA [NM_032801]	chr11	133526002	133526061	+	11q25
A_23_P404595	ZNF417	2.91061	0.047182	Repressed	0.0303106	-0.0647411	-0.0303111	-0.123615	-1.32239	-1.33932	-0.288779	1.4605	0.165146	-0.411267	0.594591	3.21523	3.52124	3.67282	0.138622	-0.24415	NM_152475	ZNF417	Homo sapiens zinc finger protein 417 (ZNF417), mRNA [NM_152475]	chr19	63110395	63110454	-	19q13.43
A_23_P42168	MDFI	2.9096	0.0297626	Increased	-1.6013	0.340325	0.693136	0.354772	0.301097	-0.301097	0.393866	1.27255	-3.28815	-1.28266	-0.983535	0.942368	0.732898	-1.38768	-2.68349	-2.92295	NM_005586	MDFI	Homo sapiens MyoD family inhibitor (MDFI), mRNA [NM_005586]	chr6	41729620	41729679	+	6p21.1
A_24_P192933	STS-1	2.89879	0.014628	Increased	1.77814	1.19306	-0.52495	-0.0657797	-0.436245	1.23785	0.522071	2.15878	0.57867	-0.293411	-0.664515	-2.2434	-2.17139	-2.05332	0.360908	0.0657797	NM_032873	STS-1	Homo sapiens Cbl-interacting protein Sts-1 (STS-1), mRNA [NM_032873]	chr11	122187745	122187804	+	11q24.1
A_24_P931443	GPR68	2.89736	0.0325261	Increased	0.0824828	0.960213	-0.477674	-1.65984	0.766735	-0.0659356	0.998478	1.23764	-0.67538	-3.34055	0.453543	0.0659356	-1.90657	-3.31934	0.258781	-1.97222	NM_003485	GPR68	Homo sapiens G protein-coupled receptor 68 (GPR68), mRNA [NM_003485]	chr14	90768682	90768741	-	14q32.12
A_23_P210425	MYL9	2.88955	0.0339833	Increased	1.88194	0.600123	-0.0468113	1.23345	-1.54236	3.47528	0.0468113	0.880479	1.06916	-1.88406	-0.133179	-0.761135	-1.40373	-1.85559	-1.25253	0.503229	NM_181526	MYL9	Homo sapiens myosin, light chain 9, regulatory (MYL9), transcript variant 2, mRNA [NM_181526]	chr20	34610955	34611014	+	20q11.23
A_23_P425932	VTI1A	2.88939	0.00363453	Repressed	-0.780344	-0.245097	-1.10344	-1.13231	-1.22345	0.01823	-1.37852	0.374645	1.23537	-0.01823	0.511125	1.33814	1.4929	2.64896	0.355292	-0.787708	ENST00000369399	VTI1A	Vesicle transport through interaction with t-SNAREs homolog 1A (Vesicle transport v-SNARE protein Vti1-like 2) (Vti1-rp2). [Source:Uniprot/SWISSPROT;Acc:Q96AJ9] [ENST00000369399]	chr10	114487394	114487453	+	10q25.2
A_24_P272389	LOC285216	2.8882	0.0231697	Increased	0.805417	-1.18978	-0.157428	-0.382839	1.13621	0.902581	1.09892	1.35444	-2.57992	-2.84059	0.52843	0.543466	-0.75015	-1.17994	0.157428	-2.55255	AK092228	LOC285216	Homo sapiens cDNA FLJ34909 fis, clone NT2RI2009301, moderately similar to BIFUNCTIONAL METHYLENETETRAHYDROFOLATE DEHYDROGENASE/CYCLOHYDROLASE, MITOCHONDRIAL PRECURSOR. [AK092228]	chr3	96856840	96856899	-	3q11.2
A_23_P31721	E2F5	2.88687	0.0195219	Increased	0.807582	-0.681455	1.20756	0.386923	0.885794	-0.386923	0.568374	0.85419	-1.16473	-3.52344	0.627351	-0.433949	-1.34263	-2.78908	0.752558	-0.720079	NM_001951	E2F5	Homo sapiens E2F transcription factor 5, p130-binding (E2F5), mRNA [NM_001951]	chr8	86313451	86313510	+	8q21.2
A_23_P384663	MPP7	2.88683	0.0511538	Repressed	-1.11191	0.8311	-1.95365	-0.305588	-3.03193	0.422451	-1.11598	-1.82973	2.21371	0.684664	-0.497871	-2.77508	0.305588	1.52161	1.35347	1.33456	NM_173496	MPP7	Homo sapiens membrane protein, palmitoylated 7 (MAGUK p55 subfamily member 7) (MPP7), mRNA [NM_173496]	chr10	28385480	28385539	-	10p11.23
A_23_P309545	MDM2	2.8862	0.00418121	Repressed	-0.106017	0.00938773	-0.128362	-0.381112	-1.71974	-1.31369	-1.53141	0.460795	1.29302	0.859084	-0.00938773	0.780315	0.976178	2.93629	-0.2998	0.987519	NM_006879	MDM2	Homo sapiens Mdm2, transformed 3T3 cell double minute 2, p53 binding protein (mouse) (MDM2), transcript variant MDM2b, mRNA [NM_006879]	chr12	67489279	67489338	+	12q15
A_24_P301195	ACOT2	2.88259	0.0139442	Increased	0.976017	0.796791	0.385177	0.72994	0.665831	-0.0706914	0.0706914	1.13199	0.270314	-0.292004	-0.654295	-0.160207	-2.00244	-4.1989	-0.351149	-0.14449	NM_006821	ACOT2	Homo sapiens acyl-CoA thioesterase 2 (ACOT2), mRNA [NM_006821]	chr14	73109995	73111371	+	14q24.3
A_23_P201778	PTPN7	2.88034	0.00700897	Repressed	-0.782546	-0.378245	0.286061	-0.945871	-0.463873	-0.201105	-1.80761	-2.38662	0.418285	1.79297	0.592049	-1.51441	1.48876	1.30311	0.201105	1.24821	NM_080588	PTPN7	Homo sapiens protein tyrosine phosphatase, non-receptor type 7 (PTPN7), transcript variant 2, mRNA [NM_080588]	chr1	200383068	200383127	-	1q32.1
A_23_P115902	A_23_P115902	2.87714	0.0016638	Repressed	-0.384623	-0.950003	-1.06308	-1.36844	-0.344207	-1.51948	0.444037	-0.158655	0.931893	0.158655	0.835268	1.56336	1.87364	1.55864	0.803296	-0.872113	A_23_P115902	A_23_P115902		chr10	48912526	48912585	-	10q11.22
A_24_P467073	AK131023	2.8759	0.0150519	Increased	-0.104602	0.258386	1.5312	1.91702	0.254964	-0.302809	0.104602	0.449204	0.635669	-0.355732	-2.62815	0.619429	-0.861812	-1.19516	-3.02574	-1.27265	AK131023	AK131023	Homo sapiens cDNA FLJ27513 fis, clone TST08509. [AK131023]	chr17	71155576	71155635	+	17q25.1
A_24_P264004	A_24_P264004	2.87573	0.0215929	Increased	0.487999	-0.380796	-0.010458	-0.176299	0.999321	0.483497	0.798993	1.0252	-2.77531	-2.6869	0.530807	0.010458	-0.696174	-1.60147	1.08871	-2.8341	A_24_P264004	A_24_P264004		chr4	165073723	165073786	+	4q32.3
A_24_P116587	SEZ6L2	2.87554	0.0269758	Increased	-0.289042	1.41546	1.27417	-0.195492	1.377	-0.40733	0.412976	3.76171	-1.09198	-0.739325	-1.1816	0.566773	-0.158625	0.158626	-2.69521	0.300123	NM_201575	SEZ6L2	Homo sapiens seizure related 6 homolog (mouse)-like 2 (SEZ6L2), transcript variant 2, mRNA [NM_201575]	chr16	29792116	29792175	-	16p11.2
A_32_P234849	THC2705456	2.87275	0.0393369	Increased	0.138927	-0.558197	1.02555	1.41937	4.69776	0.0857544	-0.374481	1.31648	-0.0857549	-0.733993	-1.21636	0.499896	0.475417	-0.151728	-1.44966	-1.76612	THC2705456	THC2705456	Q41L23_METBU (Q41L23) DedA, partial (8%) [THC2705456]	chr14	55089695	55089754	-	14q22.3
A_24_P375510	A_24_P375510	2.87167	0.000937572	Increased	1.44603	-0.41975	0.539004	0.174932	0.641782	0.441996	0.453074	0.749715	-1.89132	-1.91139	0.292322	-0.174932	-1.48594	-0.819064	-0.286607	-1.87141	A_24_P375510	A_24_P375510		chr5	42003304	42003405	-	5p13.1
A_24_P767972	A_24_P767972	2.86888	0.0587153	Repressed	-1.25062	-1.17773	-1.55672	-1.12783	1.8292	-0.873958	1.58717	0.214667	-0.214667	-0.390826	2.58345	3.20141	2.87155	1.7032	0.947933	-0.893947	A_24_P767972	A_24_P767972		chrY	26052657	26052716	-	Yq11.23
A_23_P13713	PRPH	2.86503	0.0322408	Increased	0.351357	-0.0409827	0.0732036	1.17041	0.0409827	-1.36042	0.120303	0.686264	-1.94429	-4.36865	-1.5597	1.0549	-2.071	0.060112	-1.93592	-0.342725	NM_006262	PRPH	Homo sapiens peripherin (PRPH), mRNA [NM_006262]	chr12	47978579	47978638	+	12q13.12
A_24_P316387	BC070490	2.85906	0.0555038	Repressed	-2.16765	-2.06556	-1.39792	-1.63392	0.320824	1.2848	-0.320824	0.836677	-0.65026	-0.357415	3.26812	2.42891	0.554432	1.77811	1.0142	-1.05534	BC070490	BC070490	Homo sapiens cDNA clone IMAGE:6138765, **** WARNING: chimeric clone ****. [BC070490]	chr18	41844704	41844763	-	18q21.1
A_23_P216693	MLLT3	2.85763	0.0334128	Increased	0.0931282	0.450016	0.195115	-0.371262	-0.0931282	2.21974	0.283451	0.237634	-2.00087	-0.804225	0.534789	-2.95561	-1.22499	-2.88119	1.79286	-1.5646	NM_004529	MLLT3	Homo sapiens myeloid/lymphoid or mixed-lineage leukemia (trithorax homolog, Drosophila); translocated to, 3 (MLLT3), mRNA [NM_004529]	chr9	20336480	20336539	-	9p21.3
A_23_P132468	SLC4A7	2.85756	0.0167079	Repressed	-0.0608525	-0.551818	0.0608525	-1.97067	-1.61697	0.862706	-0.950678	-1.10425	1.12673	-1.001	1.524	0.716023	1.08648	2.63201	1.68994	-0.987616	NM_003615	SLC4A7	Homo sapiens solute carrier family 4, sodium bicarbonate cotransporter, member 7 (SLC4A7), mRNA [NM_003615]	chr3	27399651	27399710	-	3p24.1
A_23_P217845	RGS16	2.85659	0.0261277	Increased	2.73069	1.83661	1.75172	0.334194	0.529845	1.59004	-0.60268	0.211391	-0.794932	-1.99216	-0.469064	-0.211391	-0.898666	2.55332	-1.07702	-0.842628	NM_002928	RGS16	Homo sapiens regulator of G-protein signalling 16 (RGS16), mRNA [NM_002928]	chr1	180837741	180837800	-	1q25.3
A_32_P122951	A_32_P122951	2.85575	0.034024	Repressed	-0.990424	-0.912814	-1.57677	-0.0401258	-0.736846	-0.778131	0.0180106	2.03814	-0.00623035	0.764813	0.00623035	2.66489	2.84143	3.00618	-0.507928	0.362645	A_32_P122951	A_32_P122951		chr5	150062865	150062924	-	5q33.1
A_24_P583330	THC2657163	2.85394	0.0193919	Repressed	-0.763269	-0.288582	-0.903572	0.209834	-1.19298	-1.25096	0.00177765	-0.432461	0.714261	1.24266	0.25211	2.07913	1.85123	3.18104	-0.00177765	-1.83521	THC2657163	THC2657163		chr8	68400038	68400097	-	8q13.2
A_32_P157402	SLC25A13	2.8496	0.00405397	Repressed	-0.521677	-0.00599718	-0.286816	-0.0643563	-1.4177	-2.36457	-1.19256	0.445505	0.67501	0.819221	1.07554	1.36523	1.5911	1.83217	-0.686347	0.00599718	NM_014251	SLC25A13	Homo sapiens solute carrier family 25, member 13 (citrin) (SLC25A13), mRNA [NM_014251]	chr7	95764148	95789197	-	7q21.3
A_24_P391531	COX11	2.84742	0.0319695	Increased	0.0864277	-0.623393	-0.0289187	0.276985	0.547092	-0.937661	1.11559	1.12838	-3.13943	-2.28626	0.242378	0.0289187	-0.502512	-2.85556	0.857323	-2.85761	NM_004375	COX11	Homo sapiens COX11 homolog, cytochrome c oxidase assembly protein (yeast) (COX11), nuclear gene encoding mitochondrial protein, mRNA [NM_004375]	chr17	50395702	50395761	-	17q22
A_24_P4171	FGFR1	2.84716	0.00108393	Increased	1.16193	0.46263	1.04316	1.13926	0.415203	-0.415005	0.810131	0.2163	-0.0629668	-0.973133	-0.314777	0.0629668	-1.53536	-2.1332	-2.00864	-0.277441	NM_023111	FGFR1	Homo sapiens fibroblast growth factor receptor 1 (fms-related tyrosine kinase 2, Pfeiffer syndrome) (FGFR1), transcript variant 9, mRNA [NM_023111]	chr8	38394554	38394613	-	8p12
A_24_P143653	LOC646674	2.84189	0.0475	Increased	0.755429	-0.600192	-0.255115	-0.336337	0.670259	0.674436	1.08946	0.255115	-3.35565	-3.33417	1.20712	0.448963	-0.804021	-1.39617	0.50438	-3.07221	XR_016918	LOC646674	PREDICTED: Homo sapiens similar to single stranded DNA binding protein 3 (LOC646674), mRNA [XR_016918]	chr2	130467921	130467982	+	2q21.1
A_24_P290737	AY143171	2.84154	0.00418419	Repressed	-1.30572	0.657191	-0.884263	-1.64402	-0.673902	-0.794529	-1.73921	0.196856	1.33733	1.17299	0.66374	-0.196856	-0.784232	2.20306	0.841878	0.627873	AY143171	AY143171	Homo sapiens testin-related protein TRG mRNA, complete cds. [AY143171]	chr7	115681543	115681602	+	7q31.2
A_23_P170761	PDLIM5	2.83974	0.00747992	Repressed	-2.85012	-0.747746	-0.206639	-0.924673	-1.72169	0.421281	-1.3984	-0.836862	0.382869	0.212676	0.206639	-1.13175	0.303672	2.11209	0.368024	1.32699	NM_006457	PDLIM5	Homo sapiens PDZ and LIM domain 5 (PDLIM5), transcript variant 1, mRNA [NM_006457]	chr4	95804198	95804257	+	4q22.3
A_23_P213527	AW901755	2.8357	0.00152402	Increased	-0.0464711	0.730637	0.234702	1.00271	0.918954	0.640475	0.545079	0.0464711	0.234144	-1.04943	-0.829802	-0.671985	-2.78253	-2.15751	-0.591565	-0.108418	AW901755	AW901755	AW901755 QV0-NN1020-170400-192-f12 NN1020 Homo sapiens cDNA, mRNA sequence [AW901755]	chr5	94983525	94983584	+	5q15
A_23_P25030	HSD17B6	2.8334	0.000692847	Increased	2.17347	1.27989	0.460061	0.476486	0.365348	0.312836	0.940793	0.0237744	-0.103896	-0.425486	-0.0237744	-0.738931	-2.1108	-0.98412	-0.345317	-1.25531	NM_003725	HSD17B6	Homo sapiens hydroxysteroid (17-beta) dehydrogenase 6 homolog (mouse) (HSD17B6), mRNA [NM_003725]	chr12	55467200	55467259	+	12q13.3
A_23_P113825	BTBD14A	2.83044	0.0294452	Repressed	-1.01497	0.390988	-1.24001	-0.323179	-1.57681	1.26137	-2.13728	-0.441155	2.26932	1.7547	-0.304618	-1.38187	0.419045	1.20839	0.304618	2.65758	NM_144653	BTBD14A	Homo sapiens BTB (POZ) domain containing 14A (BTBD14A), mRNA [NM_144653]	chr9	138043045	138043104	-	9q34.3
A_24_P205154	BC015370	2.83021	0.00567699	Repressed	-0.335154	-0.683362	-0.962703	-1.15521	-0.527458	-1.4253	0.567538	-0.0553713	1.16731	0.0553713	0.351649	1.17554	1.34556	3.24809	0.620137	-0.5334	BC015370	BC015370	Homo sapiens cDNA clone IMAGE:3916023, partial cds. [BC015370]	chr19	57919612	57919671	-	19q13.41
A_24_P201973	TEP1	2.82743	0.0316371	Repressed	-0.249818	-0.598564	-0.77368	-0.896936	-0.86236	-1.16694	0.094729	2.38012	0.461494	-0.094729	0.798677	2.66507	3.05891	2.58987	1.00016	-0.55696	NM_007110	TEP1	Homo sapiens telomerase-associated protein 1 (TEP1), mRNA [NM_007110]	chr14	19905939	19905998	-	14q11.2
A_24_P284093	DACT1	2.82451	0.0337452	Repressed	-2.23839	-1.00927	-2.329	-2.89666	0.138122	0.264534	-0.771631	0.644143	-0.138122	-1.10028	0.272322	0.751066	0.912423	2.48575	1.50092	-0.898253	NM_016651	DACT1	Homo sapiens dapper, antagonist of beta-catenin, homolog 1 (Xenopus laevis) (DACT1), transcript variant 1, mRNA [NM_016651]	chr14	58183519	58183578	+	14q23.1
A_24_P61520	MLH3	2.82341	0.00950877	Increased	0.427802	0.78529	1.22311	0.0714002	0.107517	-0.309217	0.106159	0.677563	-0.660824	-0.295034	-0.319038	0.329686	-2.37302	-3.31045	-0.0714002	-2.18979	NM_014381	MLH3	Homo sapiens mutL homolog 3 (E. coli) (MLH3), transcript variant 2, mRNA [NM_014381]	chr14	74559344	74567029	-	14q24.3
A_24_P65060	RKHD3	2.82133	0.0166599	Increased	1.61139	0.0298319	1.28668	-0.338718	1.41956	-0.458228	0.643683	-0.0127859	0.0127859	-0.708157	0.599545	0.0178118	-2.83969	-2.80434	-0.397442	-1.6701	NM_032246	RKHD3	Homo sapiens ring finger and KH domain containing 3 (RKHD3), mRNA [NM_032246]	chr15	80122033	80122092	-	15q25.2
A_23_P353014	CACNA2D4	2.82115	0.00959734	Repressed	-1.41413	-0.319673	0.306581	-0.896286	0.124341	-1.73798	-1.83841	-0.124341	2.38785	1.76816	0.489158	-0.753962	0.690019	0.61755	-0.70583	1.5774	NM_172364	CACNA2D4	Homo sapiens calcium channel, voltage-dependent, alpha 2/delta subunit 4 (CACNA2D4), mRNA [NM_172364]	chr12	1772278	1772337	-	12p13.33
A_23_P61623	AL109695	2.82072	0.0169012	Repressed	-0.56881	1.11946	-1.01974	-0.612667	-1.65168	0.729807	-0.686128	-2.39825	1.41083	1.59811	0.192077	-0.89613	-0.192077	1.63999	0.957463	2.17023	AL109695	AL109695	Homo sapiens mRNA full length insert cDNA clone EUROIMAGE 39820. [AL109695]	chr15	90516540	90516599	+	15q26.1
A_32_P518489	ZBTB46	2.81859	0.0562065	Repressed	-2.01484	-1.03425	-1.18914	-2.19367	-0.194382	-0.196455	-0.0419912	2.16402	2.28241	-2.20891	1.3408	1.85486	1.12194	2.28887	0.0419912	0.537119	NM_025224	ZBTB46	Homo sapiens zinc finger and BTB domain containing 46 (ZBTB46), mRNA [NM_025224]	chr20	61891691	61891750	-	20q13.33
A_32_P57465	FPGS	2.81846	0.00303279	Repressed	-0.241456	-0.366474	-0.25626	-0.708566	-1.36217	-0.695163	-1.00573	0.299713	0.636077	0.320671	0.55065	1.19659	1.80947	3.10971	-0.0588009	0.0588009	AY007211	FPGS	Homo sapiens folylpolyglutamate synthetase (FPGS) mRNA, partial cds, alternatively spliced. [AY007211]	chr9	129596823	129596882	+	9q34.11
A_23_P20035	GPR146	2.81762	0.00181002	Increased	-0.0218797	1.17045	0.911714	-0.3575	0.372111	1.19729	0.505632	0.0483613	-1.36661	-2.44076	0.306275	0.0218797	-1.73088	-1.33444	-0.307344	-1.27773	NM_138445	GPR146	Homo sapiens G protein-coupled receptor 146 (GPR146), mRNA [NM_138445]	chr7	1065083	1065142	+	7p22.3
A_32_P109604	ENST00000369381	2.8128	0.0184147	Repressed	-2.90827	-0.174234	-1.87914	-0.348042	0.669162	-0.241318	0.0269051	-0.396621	1.82434	0.84593	2.04395	0.12781	2.16075	0.489367	-0.780757	-0.0269051	ENST00000369381	ENST00000369381	Homo sapiens cDNA clone MGC:23978 IMAGE:4768142, complete cds. [BC022380]	chr1	141654572	141654631	-	1q12
A_24_P325025	BC017893	2.81265	0.0554624	Repressed	0.0171494	-0.765971	-1.38646	-0.372009	-1.20395	0.342516	-0.600754	1.49674	1.8733	-0.704866	1.09571	2.31284	2.6366	3.74393	-1.47766	-0.017149	BC017893	BC017893	Homo sapiens cDNA clone IMAGE:4248887, partial cds. [BC017893]	chr16	79219061	79219120	-	16q23.2
A_32_P71788	FKBP4	2.81239	0.00606312	Increased	1.20984	-0.279214	1.36444	1.0249	0.661375	0.524451	-0.18237	1.33888	-0.785995	0.266844	0.00787926	-0.153206	-0.00787926	-3.16821	-1.5166	-0.914895	NM_002014	FKBP4	Homo sapiens FK506 binding protein 4, 59kDa (FKBP4), mRNA [NM_002014]	chr12	2779317	2779474	+	12p13.33
A_23_P93722	SDK1	2.80633	0.0308063	Increased	0.676199	0.204159	-0.531546	1.24886	0.972273	-0.287735	1.67934	-0.0854864	-0.150401	-4.02341	-1.23845	0.561225	0.194869	0.0854864	-0.964655	-2.49806	NM_152744	SDK1	Homo sapiens sidekick homolog 1 (chicken) (SDK1), transcript variant 1, mRNA [NM_152744]	chr7	4274888	4274947	+	7p22.2
A_23_P120812	IGLL1	2.80532	0.0335031	Increased	0.968134	1.59159	1.44714	2.55261	0.0322866	-1.23895	-0.0322866	-0.90865	-1.59186	0.339298	0.0562992	0.509048	-2.14339	-0.354014	-1.69839	-2.61046	NM_020070	IGLL1	Homo sapiens immunoglobulin lambda-like polypeptide 1 (IGLL1), transcript variant 1, mRNA [NM_020070]	chr22	22247163	22247222	-	22q11.23
A_32_P204258	THC2688486	2.80461	0.0276244	Repressed	-2.03361	-0.285706	-1.42333	-1.62906	-0.0414219	-0.836373	0.672063	0.632604	0.806497	-0.429317	0.818895	1.42057	2.15192	3.16131	0.0414219	-1.01371	THC2688486	THC2688486		chr10	79324343	79324402	-	10q22.3
A_24_P860842	NR6A1	2.80448	0.00989827	Increased	0.421915	1.27884	0.188543	0.428293	0.498257	-0.338934	1.50643	0.908295	-0.76211	-0.539632	-0.222792	-0.687576	0.506405	-0.188543	-1.37272	-3.74325	ENST00000344523	NR6A1	Orphan nuclear receptor NR6A1 (Germ cell nuclear factor) (GCNF) (Retinoid receptor-related testis-specific receptor) (RTR). [Source:Uniprot/SWISSPROT;Acc:Q15406] [ENST00000344523]	chr9	126320659	126320718	-	9q33.3
A_32_P154956	A_32_P154956	2.80324	0.00281268	Repressed	-1.18461	-0.696426	-1.09327	-1.29149	-1.97769	0.33453	0.623462	-0.924726	0.544967	-0.588105	1.04228	1.30203	1.11711	1.02879	1.574	-0.33453	A_32_P154956	A_32_P154956		chr1	142516937	142516996	-	1q21.1
A_32_P46641	BQ448507	2.8029	0.0571362	Repressed	-1.96413	-0.875644	-1.1833	-0.677354	0.587157	0.509934	-0.46459	1.60213	-0.590669	-0.0944905	0.0944901	2.53911	3.29591	3.52424	0.833506	-0.172551	BQ448507	BQ448507	UI-H-EU1-bag-p-08-0-UI.s1 NCI_CGAP_Ct1 Homo sapiens cDNA clone UI-H-EU1-bag-p-08-0-UI 3', mRNA sequence [BQ448507]	chr1	166154092	166154151	+	1q24.2
A_23_P152082	SPTBN5	2.80264	0.0563278	Repressed	-1.30376	-0.879237	-2.31476	-1.01672	-0.785662	3.17445	-0.567237	-0.780711	1.58601	-1.92684	0.888814	1.78403	0.567237	1.18722	1.70823	1.62594	NM_016642	SPTBN5	Homo sapiens spectrin, beta, non-erythrocytic 5 (SPTBN5), mRNA [NM_016642]	chr15	39929382	39929441	-	15q15.1
A_24_P365901	TSPAN33	2.8017	0.0322487	Increased	0.868795	1.05283	1.03229	-0.72928	1.39488	1.56244	0.321535	-0.464175	-2.43863	-0.339967	-0.254572	0.941044	-0.00912643	0.00912643	-0.89114	-3.86784	NM_178562	TSPAN33	Homo sapiens tetraspanin 33 (TSPAN33), mRNA [NM_178562]	chr7	128595478	128595537	+	7q32.1
A_24_P255218	MYO5A	2.79734	0.00500843	Repressed	-0.167656	0.147823	-0.516408	-0.774321	-1.07654	-0.147823	-1.41286	-2.88213	0.390479	0.961947	0.575091	-0.595052	0.228289	2.25455	0.854056	0.373166	NM_000259	MYO5A	Homo sapiens myosin VA (heavy chain 12, myoxin) (MYO5A), mRNA [NM_000259]	chr15	50430755	50430814	-	15q21.2
A_23_P211878	FLNB	2.79583	0.0316867	Increased	-2.02131	1.26577	1.91015	-1.01124	1.46192	0.865979	1.8484	2.12579	0.418764	-2.09728	-0.863059	-0.418764	-0.785308	-1.62157	0.510764	-0.564273	NM_001457	FLNB	Homo sapiens filamin B, beta (actin binding protein 278) (FLNB), mRNA [NM_001457]	chr3	58132482	58132541	+	3p14.3
A_23_P133648	FAM8A1	2.79564	0.0166389	Increased	-0.121905	-0.194659	0.020947	0.32129	0.234552	0.192826	0.837718	0.303279	-2.16404	-2.66679	0.455249	-0.020947	-1.03898	-3.05381	0.711345	-2.49343	NM_016255	FAM8A1	Homo sapiens family with sequence similarity 8, member A1 (FAM8A1), mRNA [NM_016255]	chr6	17719394	17719453	+	6p22.3
A_32_P90615	A_32_P90615	2.79255	0.0180862	Repressed	-0.951292	0.530012	0.120852	-2.98125	-0.469807	-0.802129	0.0188012	-2.053	2.9369	-0.0917907	0.734333	-0.184253	-0.0188012	1.19649	0.276781	0.41518	A_32_P90615	A_32_P90615		chr12	88278154	88278213	+	12q21.33
A_23_P370830	KLHL14	2.78507	0.0200333	Repressed	-0.32105	0.123812	1.09998	-2.92626	-1.00204	-0.580559	-1.22867	-1.32985	0.311671	1.9098	1.02172	-0.84909	0.583271	-0.123812	2.45296	0.350535	NM_020805	KLHL14	Homo sapiens kelch-like 14 (Drosophila) (KLHL14), mRNA [NM_020805]	chr18	28507206	28507265	-	18q12.1
A_24_P934975	A_24_P934975	2.78492	0.0421668	Repressed	-1.94066	-0.769282	-1.24624	-1.7364	0.192245	0.441875	-0.288068	-0.136086	1.98315	-0.518045	2.40859	0.343201	0.136086	1.06627	2.93762	-2.01842	A_24_P934975	A_24_P934975		chr3	107007818	107007876	+	3q13.11
A_24_P239538	FAM124A	2.7849	0.0207271	Repressed	-2.22514	-1.94203	-1.46305	-1.67735	0.254758	0.086545	-0.794843	-0.0865445	0.523542	2.24552	-1.92927	0.405411	0.197886	1.09597	-0.234985	1.66926	BC034497	FAM124A	Homo sapiens family with sequence similarity 124A, mRNA (cDNA clone IMAGE:4836906), complete cds. [BC034497]	chr13	50725382	50725441	+	13q14.3
A_24_P238266	LOC402219	2.78436	0.00323669	Increased	0.826228	-0.144001	0.638633	1.61912	0.626736	0.0414286	0.913212	0.888649	-1.98097	-1.4864	-0.0786533	0.792427	-0.0414286	-1.4133	-0.210645	-1.98979	XR_018554	LOC402219	PREDICTED: Homo sapiens similar to ribosomal protein L5 (LOC402219), mRNA [XR_018554]	chr5	84796233	84796294	+	5q14.3
A_24_P187131	FRYL	2.78117	0.00477234	Repressed	-0.0462427	0.216621	-1.14881	-0.482424	-1.92723	-1.56906	-1.45522	0.601518	1.32111	-0.114825	0.314993	1.93076	1.32016	1.39607	-0.219804	0.0462427	NM_015030	FRYL	Homo sapiens FRY-like (FRYL), mRNA [NM_015030]	chr4	48331255	48381496	-	4p12
A_32_P4337	THC2694873	2.78074	0.0292255	Repressed	-0.269312	-0.407286	-0.877351	-0.525992	-0.375403	1.05468	-1.24592	1.0325	-0.35275	0.091207	1.49802	3.06313	3.00488	2.82838	-0.0912065	0.148004	THC2694873	THC2694873		chr16	77094647	77094706	+	16q23.1
A_24_P171549	CDCA7	2.77775	0.00223893	Increased	1.29008	0.386063	1.10307	1.79514	1.0683	-0.508412	0.367384	1.66217	-0.604891	-0.637627	-0.306391	-0.218423	-0.322321	-2.47815	0.218423	-0.27814	NM_031942	CDCA7	Homo sapiens cell division cycle associated 7 (CDCA7), transcript variant 1, mRNA [NM_031942]	chr2	173941139	173941198	+	2q31.1
A_32_P869717	AL157466	2.77444	0.0447865	Repressed	-1.5548	-0.711117	-2.14037	-2.3633	-0.430947	1.30768	-0.401322	0.401322	2.34184	-0.995142	1.2711	2.33608	0.705204	0.787911	1.0475	-1.60979	AL157466	AL157466	Homo sapiens mRNA; cDNA DKFZp761E2423 (from clone DKFZp761E2423) [AL157466]	chr9	3440760	3440819	-	9p24.2
A_24_P358462	AGRN	2.77424	0.00575402	Increased	-0.549621	1.6929	2.2539	1.01491	0.918405	-0.375528	0.550268	0.512555	-0.152665	-0.765189	-0.107011	0.107011	-1.8415	-1.67672	-1.55259	0.229723	NM_198576	AGRN	Homo sapiens agrin (AGRN), mRNA [NM_198576]	chr1	977034	979030	+	1p36.33
A_24_P135748	GRTP1	2.77333	0.00295999	Increased	-0.10798	2.21342	0.655252	1.65451	0.644965	0.10798	0.548022	0.864283	-0.908736	-0.434108	-0.278543	-0.350132	-1.75275	-1.40129	-1.12686	1.05994	NM_024719	GRTP1	Homo sapiens growth hormone regulated TBC protein 1 (GRTP1), mRNA [NM_024719]	chr13	113028388	113047218	-	13q34
A_23_P382654	ASCC3	2.7727	0.0322413	Repressed	-0.664873	-0.385711	-0.52559	0.979645	-0.632852	-0.623201	-1.39521	1.32606	0.646864	1.34121	-0.309044	1.94414	2.08353	4.1419	-0.251568	0.251568	NM_022091	ASCC3	Homo sapiens activating signal cointegrator 1 complex subunit 3 (ASCC3), transcript variant 2, mRNA [NM_022091]	chr6	101413712	101413771	-	6q16.3
A_24_P490911	AK023756	2.77071	0.0157557	Repressed	-1.4709	-1.18939	-2.12748	-1.51736	0.0195975	-1.08822	0.879724	-0.0195975	0.1732	-0.0971608	0.85719	1.54996	1.57021	2.07404	0.585083	-1.46412	AK023756	AK023756	Homo sapiens cDNA FLJ13694 fis, clone PLACE2000115. [AK023756]	chr19	43849831	43849890	+	19q13.2
A_23_P350249	GLIS3	2.76961	0.0383081	Repressed	-0.320374	1.00397	-1.55078	0.137727	-1.35651	-1.59393	-0.312335	-0.486601	2.08381	-2.23455	1.18316	1.77052	-0.137727	1.2743	0.460035	2.87907	NM_001042413	GLIS3	Homo sapiens GLIS family zinc finger 3 (GLIS3), transcript variant 1, mRNA [NM_001042413]	chr9	3815251	3815310	-	9p24.2
A_23_P105227	ME3	2.76868	0.0209924	Increased	1.2916	-0.664408	2.04872	1.52867	0.703713	-0.932062	1.61338	3.36549	1.00206	-0.790014	-0.251632	-0.304087	-0.977109	-0.122554	-1.47769	0.122554	NM_001014811	ME3	Homo sapiens malic enzyme 3, NADP(+)-dependent, mitochondrial (ME3), nuclear gene encoding mitochondrial protein, transcript variant 2, mRNA [NM_001014811]	chr11	85853841	85876036	-	11q14.2
A_32_P41461	WASF2	2.76833	0.000344531	Repressed	-1.4135	-0.646812	-0.739103	-0.315157	-1.1693	-0.757724	-0.993896	0.205055	0.714995	-0.00473309	0.569287	1.13122	0.967482	2.22029	0.318439	0.00473309	NM_006990	WASF2	Homo sapiens WAS protein family, member 2 (WASF2), mRNA [NM_006990]	chr1	27615108	27615167	-	1p36.11
A_32_P121537	A_32_P121537	2.76768	0.0136148	Repressed	-0.941577	-1.71002	-2.08038	-1.30027	-0.157526	-2.26929	0.461807	-0.594414	0.160449	0.157526	0.712047	1.27121	1.32732	0.884599	0.813748	-2.16916	A_32_P121537	A_32_P121537		chr9	42218005	42218064	-	9p12
A_24_P162485	ANK1	2.76574	0.0524959	Increased	-1.26852	2.41863	-0.00473332	0.858013	1.60051	2.63177	0.790084	-1.05142	0.348877	-1.83009	1.34367	-2.61272	-1.45444	-1.34736	-0.219687	0.00473332	NM_000037	ANK1	Homo sapiens ankyrin 1, erythrocytic (ANK1), transcript variant 3, mRNA [NM_000037]	chr8	41631397	41631456	-	8p11.21
A_32_P12703	THC2697162	2.7629	0.00467846	Repressed	-0.755205	-0.331643	-1.25028	-1.02281	-0.236829	-1.34417	0.187945	-0.0496521	1.25391	0.0496521	0.672112	1.63339	1.29907	2.53731	0.57875	-1.0974	THC2697162	THC2697162		chr3	115767597	115767656	-	3q13.31
A_32_P197060	AF086124	2.76006	0.0111723	Increased	1.18222	0.235274	0.503682	-1.02666	0.36931	0.519042	1.17269	0.0868983	-0.0868983	-1.791	-1.27353	-0.126784	0.411216	-2.49702	-0.359782	-2.95135	AF086124	AF086124	Homo sapiens full length insert cDNA clone ZA79C08. [AF086124]	chr7	128939670	128939729	+	7q32.1
A_23_P86855	LRP16	2.75777	0.00581984	Increased	0.675869	-0.357986	0.905102	0.769265	0.697866	0.0753965	0.179763	1.02628	-3.62038	-0.443841	-1.22385	-0.282064	0.0199876	-0.0199876	-1.15441	-1.01192	NM_014067	LRP16	Homo sapiens LRP16 protein (LRP16), mRNA [NM_014067]	chr11	63675314	63675373	-	11q13.1
A_32_P116685	THC2740766	2.75668	0.00917258	Repressed	-2.19757	-0.638584	-1.39407	-0.52952	-0.823952	-0.530963	0.267989	1.09571	0.882202	-0.560174	0.914694	1.18052	1.341	2.47965	0.982582	-0.267989	THC2740766	THC2740766		chr6	42424827	42424867	-	6p21.1
A_32_P179199	BE181768	2.75433	0.0208437	Repressed	-0.423148	-0.704452	-0.461287	0.901424	-0.486634	-0.551937	-1.59791	0.370555	-0.0194139	0.0194135	-0.451015	1.29874	1.77843	3.88663	1.7141	0.513323	BE181768	BE181768	BE181768 QV1-HT0639-150500-198-g05 HT0639 Homo sapiens cDNA, mRNA sequence [BE181768]	chr14	89940999	89941058	-	14q32.11
A_32_P200238	UCA1	2.75315	0.0140922	Increased	2.38199	0.508945	0.324244	1.14597	0.573538	-0.516509	1.0789	0.0262771	-0.95983	-2.89632	-0.417922	0.612775	-0.129611	-0.165956	-0.0262775	-2.18216	DQ249310	UCA1	Homo sapiens clone DU2 UCA1 protein (UCA1) mRNA, complete cds. [DQ249310]	chr19	15807035	15807092	+	19p13.12
A_24_P793228	LOC442517	2.7531	0.00188153	Increased	1.33486	0.87126	1.25948	1.282	0.586732	-0.312969	0.386857	0.928622	-0.957674	-0.130419	-0.106334	-0.204867	-0.618224	-2.78665	0.106334	-0.653783	XR_018050	LOC442517	PREDICTED: Homo sapiens similar to ATP-binding cassette sub-family E member 1 (RNase L inhibitor) (Ribonuclease 4 inhibitor) (RNS4I) (LOC442517), mRNA [XR_018050]	chr7	23568751	23568810	-	7p15.3
A_23_P356070	FLT4	2.74954	0.0584486	Increased	1.51986	0.745228	-0.308081	0.231298	-0.0280588	0.0280588	1.4285	0.564443	-0.205813	-4.50109	-1.86004	1.61091	-1.69736	0.741951	-0.128546	-1.45228	NM_002020	FLT4	Homo sapiens fms-related tyrosine kinase 4 (FLT4), transcript variant 2, mRNA [NM_002020]	chr5	179968651	179969561	-	5q35.3
A_23_P133457	IRX1	2.74918	0.0138939	Increased	0.432656	0.0598207	1.34988	-0.291393	1.5856	0.486829	0.793885	1.32694	-0.0598207	-3.1388	-0.261268	1.47072	-0.701549	-1.49471	-1.01019	-0.73219	NM_024337	IRX1	Homo sapiens iroquois homeobox protein 1 (IRX1), mRNA [NM_024337]	chr5	3653160	3653219	+	5p15.33
A_23_P391228	MANEAL	2.74884	0.0206507	Increased	0.940463	0.180778	1.09668	2.45728	-2.08287	0.491383	0.810754	1.40882	-2.73597	-0.382328	-0.567157	-0.95306	-0.180778	-0.537541	-1.22301	0.212574	NM_152496	MANEAL	Homo sapiens mannosidase, endo-alpha-like (MANEAL), transcript variant 2, mRNA [NM_152496]	chr1	38039230	38039289	+	1p34.3
A_24_P943143	C16orf70	2.74865	0.00179961	Repressed	-0.0242357	-0.00023365	-0.57721	-0.255159	-0.381839	-1.26612	-2.13888	-1.02571	0.641007	0.408772	0.00023365	0.571672	0.864933	2.48492	0.0327168	0.996129	AK022138	C16orf70	Homo sapiens cDNA FLJ12076 fis, clone HEMBB1002442, weakly similar to LIN-10 PROTEIN. [AK022138]	chr16	65727366	65727425	+	16q22.1
A_23_P96641	PRPS2	2.74667	5.74065e-05	Increased	-0.022512	0.562123	0.948294	0.57987	1.59451	0.710715	1.45108	0.778795	-1.36179	-0.281126	0.022512	-0.24156	-0.442146	-0.961478	-1.2919	-0.501098	NM_002765	PRPS2	Homo sapiens phosphoribosyl pyrophosphate synthetase 2 (PRPS2), transcript variant 2, mRNA [NM_002765]	chrX	12751164	12751223	+	Xp22.2
A_23_P157545	NKX3-1	2.74112	0.0217254	Increased	2.39449	-0.0627918	1.30404	0.330525	0.587955	-0.780916	-0.77587	0.0682354	0.215856	-3.07833	-1.3559	0.0627918	-1.61536	0.332956	-1.69121	-1.44324	NM_006167	NKX3-1	Homo sapiens NK3 transcription factor related, locus 1 (Drosophila) (NKX3-1), mRNA [NM_006167]	chr8	23592204	23592263	-	8p21.2
A_23_P256724	TNFRSF10C	2.73581	0.00990474	Increased	0.29026	2.63592	0.0541625	0.456168	-0.568004	1.59227	0.288517	0.218311	-0.665301	-2.21628	-0.0541625	0.251235	-2.23796	-0.53599	-0.253774	-0.9359	NM_003841	TNFRSF10C	Homo sapiens tumor necrosis factor receptor superfamily, member 10c, decoy without an intracellular domain (TNFRSF10C), mRNA [NM_003841]	chr8	23030428	23030487	+	8p21.3
A_32_P182458	A_32_P182458	2.73443	0.0159478	Repressed	-0.704633	-0.670917	-1.75305	-1.32503	0.00299096	-1.28525	-0.00299096	1.35444	1.09562	-0.187085	0.847016	2.13549	1.8865	2.12647	0.185021	-0.863552	A_32_P182458	A_32_P182458		chr16	21354306	21354365	-	16p12.2
A_23_P46470	ERRFI1	2.73374	0.00901964	Increased	-0.761897	2.74521	1.31871	-0.206189	0.0677209	1.27835	1.65979	1.5673	0.0838256	-0.570905	-0.0677209	0.578315	-0.581865	-1.37915	-0.511597	-1.48893	NM_018948	ERRFI1	Homo sapiens ERBB receptor feedback inhibitor 1 (ERRFI1), mRNA [NM_018948]	chr1	7994795	7994854	-	1p36.23
A_24_P912730	A_24_P912730	2.73208	0.0560501	Increased	1.01318	0.697862	1.36906	-0.123811	1.41649	-1.11444	0.12381	0.248416	-1.2574	-1.79045	0.764923	1.50747	-1.90735	-0.729353	-0.304944	-4.25234	A_24_P912730	A_24_P912730		chr9	35845887	35845946	+	9p13.3
A_24_P718672	AK024173	2.72933	0.0452298	Repressed	-1.27908	-0.0665946	-1.55464	-2.54284	-0.441437	0.298676	-1.17846	0.837496	1.54256	-1.45161	0.968976	1.56706	2.46359	1.9447	0.0665946	-1.44036	AK024173	AK024173	Homo sapiens cDNA FLJ14111 fis, clone MAMMA1001630. [AK024173]	chr10	74911405	74911464	-	10q22.2
A_24_P323395	CRIM1	2.72909	0.00133079	Repressed	-2.78126	-1.71663	-0.19058	-0.511241	-0.144627	-0.07233	-1.14383	-0.547281	0.258548	1.06946	0.952085	0.07233	0.194286	0.630203	0.362014	0.940651	NM_016441	CRIM1	Homo sapiens cysteine rich transmembrane BMP regulator 1 (chordin-like) (CRIM1), mRNA [NM_016441]	chr2	36629233	36629292	+	2p22.2
A_24_P932661	AJ297349	2.72764	0.0584788	Increased	-0.173079	-0.867538	0.647399	0.233475	0.500943	-0.365783	0.832021	0.916922	-3.63488	-3.54204	0.389842	0.563366	-0.344756	-0.20977	0.173079	-3.25171	AJ297349	AJ297349	Homo sapiens t(8;10)(p21.3;q11.2) translocation breakpoint for partial RET/PCM-1 fusion gene. [AJ297349]	chr8	17895364	17895423	+	8p22
A_23_P387856	NEDD4L	2.72534	0.053044	Increased	2.14437	0.0564122	-0.0564122	0.404222	-2.51638	1.64506	0.276225	2.11663	0.555048	-2.29729	-0.721245	-0.773475	-2.21548	-1.66412	-1.31665	0.931878	NM_015277	NEDD4L	Homo sapiens neural precursor cell expressed, developmentally down-regulated 4-like (NEDD4L), mRNA [NM_015277]	chr18	54214391	54214450	+	18q21.31
A_23_P59637	DOCK4	2.72133	0.0365516	Increased	1.2413	0.766555	0.551671	-1.00734	1.09101	2.31741	-0.0931375	0.0931375	1.04998	-0.184085	-0.810001	-1.88563	-2.77614	-1.2939	-1.9873	1.2932	NM_014705	DOCK4	Homo sapiens dedicator of cytokinesis 4 (DOCK4), mRNA [NM_014705]	chr7	111153502	111153561	-	7q31.1
A_24_P161018	PARP14	2.7208	0.00237135	Repressed	-0.538522	-0.385341	-0.790357	-2.02014	-0.80881	0.0711713	-0.251489	-0.0711713	0.274827	-0.662445	1.08106	0.824572	1.47712	2.24123	1.26504	0.256167	NM_017554	PARP14	Homo sapiens poly (ADP-ribose) polymerase family, member 14 (PARP14), mRNA [NM_017554]	chr3	123920134	123920193	+	3q21.1
A_24_P943283	FLJ20054	2.71996	0.0108138	Repressed	-0.557701	-0.260306	-0.694646	-0.213586	0.193106	-0.893795	-1.59585	0.973291	1.75039	1.34249	0.214452	2.13148	1.70883	2.33358	-0.193106	-0.788937	AL831839	FLJ20054	Homo sapiens mRNA; cDNA DKFZp547O0715 (from clone DKFZp547O0715). [AL831839]	chr1	195841277	195841336	-	1q31.3
A_32_P225870	THC2575688	2.71938	0.0209317	Repressed	-0.998994	-0.602757	-0.48729	0.138292	-0.843681	0.147574	-0.045176	-0.226029	-0.200912	0.045176	0.236889	2.44949	1.94468	3.86013	0.583884	-0.291183	THC2575688	THC2575688	AI076466 oz28a02.x1 Soares_total_fetus_Nb2HF8_9w Homo sapiens cDNA clone IMAGE:1676618 3' similar to gb:X61123_rna1 BTG1 PROTEIN (HUMAN);, mRNA sequence [AI076466]	chr12	91061434	91061493	+	12q21.33
A_24_P681250	THC2685994	2.71889	0.0496359	Repressed	-2.10469	-1.97095	-1.33367	-1.60375	0.473628	0.381781	-0.614508	0.0904093	0.073463	-1.96171	-0.23816	0.533772	1.20903	3.18933	-0.0734625	2.13014	THC2685994	THC2685994	Q26195_PLAVI (Q26195) Pva1 protein, partial (16%) [THC2685994]	chr1	190876446	190876505	+	1q31.2
A_24_P706901	BF895757	2.71774	0.000564156	Increased	1.49745	0.963917	1.61886	1.63893	0.535462	0.279581	-0.0123765	0.702824	-0.248011	0.0123765	-0.0961497	-0.263358	-0.836024	-2.06333	-0.437943	-0.382148	BF895757	BF895757	BF895757 RC3-MT0162-221100-012-h03 MT0162 Homo sapiens cDNA, mRNA sequence [BF895757]	chr19	63752122	63752181	-	19q13.43
A_32_P12388	THC2582291	2.71626	0.000682704	Repressed	-0.592943	-0.690876	-1.19511	-1.08455	-0.0557635	-0.625154	-1.44188	0.182911	1.88786	1.00065	0.0893128	0.561016	-0.200667	1.02391	0.0557635	1.61174	THC2582291	THC2582291	ALU7_HUMAN (P39194) Alu subfamily SQ sequence contamination warning entry, partial (13%) [THC2582291]	chr10	102790788	102790847	-	10q24.31
A_23_P111860	FLJ10324	2.71482	0.00856196	Increased	-0.49026	0.334794	0.149515	0.424207	1.02571	-0.373879	0.387383	1.15511	-0.149515	-1.70128	0.292822	0.18605	-0.499174	-2.32723	-2.0509	-2.66505	NM_018059	FLJ10324	Homo sapiens hypothetical protein FLJ10324 (FLJ10324), mRNA [NM_018059]	chr7	4805316	4805375	-	7p22.1
A_23_P328206	DNMBP	2.71334	0.0042995	Increased	0.0340624	1.85891	0.518943	0.310892	0.732678	1.15955	-0.186361	0.59731	0.3098	-0.273841	-0.463032	-1.88133	-1.29434	-2.58791	-0.269865	-0.0340624	BC041628	DNMBP	Homo sapiens dynamin binding protein, mRNA (cDNA clone MGC:52388 IMAGE:4329464), complete cds. [BC041628]	chr10	101625783	101625842	-	10q24.2
A_32_P221590	THC2643233	2.71258	0.00715397	Repressed	-1.70889	-0.466592	-2.05357	-1.46035	-0.724391	0.363534	0.841315	-0.46606	1.52546	-0.38614	0.920537	0.877317	0.931169	1.974	0.218968	-0.218968	THC2643233	THC2643233	Q3VNU0_9CHLB (Q3VNU0) DNA/RNA non-specific endonuclease precursor, partial (5%) [THC2643233]	chr6	16510578	16510637	-	6p22.3
A_24_P130363	C18orf1	2.71212	0.0014092	Increased	1.79905	1.73754	0.701728	0.687367	0.974134	0.029798	0.996501	-0.0355744	0.421775	-0.824974	-0.029798	-0.352594	-1.83302	-1.52933	-0.121109	-0.355771	NM_181482	C18orf1	Homo sapiens chromosome 18 open reading frame 1 (C18orf1), transcript variant a2, mRNA [NM_181482]	chr18	13642550	13642609	+	18p11.21
A_24_P935893	FAM46C	2.71142	0.0315639	Increased	0.445091	0.12366	-0.128119	-0.416741	1.36417	-0.070188	1.06241	0.108967	-2.79649	-0.849874	0.697427	0.070188	-1.77658	-3.31495	0.912025	-1.96489	NM_017709	FAM46C	Homo sapiens family with sequence similarity 46, member C (FAM46C), mRNA [NM_017709]	chr1	117970904	117970963	+	1p12
A_32_P89277	A_32_P89277	2.71133	0.0123015	Repressed	-2.03109	-0.16504	-2.66022	-2.183	-1.77973	-0.961653	0.552424	0.16504	0.886915	-0.637064	0.761469	0.630148	0.821374	0.230376	0.807378	-1.05188	A_32_P89277	A_32_P89277		chr17	27747904	27747963	+	17q11.2
A_32_P230537	A_32_P230537	2.70839	0.0192763	Repressed	-0.129919	-0.57351	-1.30855	-0.606432	-0.565882	-1.99187	0.459029	-0.601476	0.193259	0.727473	0.264586	1.5566	1.89568	2.9333	0.129919	-1.51995	A_32_P230537	A_32_P230537		chr9	45356526	45356585	+	9p11.2
A_23_P86751	ADARB2	2.70747	0.0140781	Increased	2.12079	0.941166	0.253855	2.18637	0.505413	-0.833814	1.4914	-0.346613	-0.698838	0.198371	-0.198371	-1.08812	-1.43885	-1.58342	-1.43514	1.06735	NM_018702	ADARB2	Homo sapiens adenosine deaminase, RNA-specific, B2 (RED2 homolog rat) (ADARB2), mRNA [NM_018702]	chr10	1218144	1218203	-	10p15.3
A_23_P209449	FZD7	2.70632	0.000385767	Increased	0.876358	0.289333	0.0836005	0.122235	1.28609	0.253644	1.03712	1.07712	-0.0836005	-1.83269	-0.177255	-1.7468	-1.31677	-0.217324	-0.776423	-0.314307	NM_003507	FZD7	Homo sapiens frizzled homolog 7 (Drosophila) (FZD7), mRNA [NM_003507]	chr2	202611175	202611234	+	2q33.1
A_23_P51718	PABPC4	2.70525	0.0032205	Increased	1.20199	-0.248764	0.229766	0.262985	1.16583	0.254722	1.07538	0.124794	-0.976035	-0.711617	0.449903	-0.328878	-1.51107	-2.79392	-0.124794	-1.42298	NM_003819	PABPC4	Homo sapiens poly(A) binding protein, cytoplasmic 4 (inducible form) (PABPC4), mRNA [NM_003819]	chr1	39803609	39806040	-	1p34.2
A_23_P325924	ENST00000288676	2.70117	0.0108489	Increased	-0.446649	2.43608	0.827496	2.53973	0.743347	-0.222157	0.866054	1.15969	-0.106731	-0.199306	0.870336	-1.02948	-1.32602	-1.77387	-0.0775113	0.0775108	ENST00000288676	ENST00000288676	Protein FAM59B (Fragment). [Source:Uniprot/SPTREMBL;Acc:Q75VX8] [ENST00000288676]	chr2	26265814	26265873	+	2p23.3
A_32_P142470	BX103328	2.70001	0.0505774	Repressed	-2.27257	-2.16984	-1.53918	-1.78875	0.305449	0.187655	-0.759858	0.346839	0.814781	-2.16065	-0.368629	0.401247	1.052	1.02468	-0.187655	3.1977	BX103328	BX103328	BX103328 Soares_testis_NHT Homo sapiens cDNA clone IMAGp998A012577, mRNA sequence [BX103328]	chr18	71009146	71009205	+	18q22.3
A_23_P167328	CD38	2.69856	0.00711062	Repressed	-1.32271	-0.315576	0.207102	-0.0528266	-1.24279	-0.554944	-1.43753	-1.26471	0.743769	2.05308	0.558205	-1.45088	1.26796	0.0528266	0.392754	1.8558	NM_001775	CD38	Homo sapiens CD38 molecule (CD38), mRNA [NM_001775]	chr4	15459283	15459342	+	4p15.32
A_24_P4054	TRIP6	2.69642	0.0332934	Repressed	-3.73342	0.413159	-2.08395	-0.0577397	-1.41962	-0.162198	0.860018	-1.87498	-0.378749	0.755945	0.692114	-0.436433	0.563673	1.90417	0.231156	0.0577397	NM_003302	TRIP6	Homo sapiens thyroid hormone receptor interactor 6 (TRIP6), mRNA [NM_003302]	chr7	100308243	100308302	+	7q22.1
A_32_P167076	CAPN14	2.69548	0.000743745	Increased	1.31717	0.13845	1.25306	-0.261673	2.33549	1.25899	1.78297	0.478753	-0.484846	-0.235364	-0.344838	-0.13845	-0.960563	-0.293056	0.186356	-0.870342	AK092257	CAPN14	Homo sapiens cDNA FLJ34938 fis, clone NT2RP7006457, weakly similar to CALPAIN P94, LARGE [CATALYTIC] SUBUNIT (EC 3.4.22.17). [AK092257]	chr2	31249705	31249764	-	2p23.1
A_24_P105933	VIPR1	2.69517	0.0510696	Increased	2.06039	0.368728	0.97622	-1.1969	-0.250607	2.3234	1.18088	0.250607	-1.13259	-2.39481	0.920272	-0.477039	-0.68748	-1.5624	1.87404	-2.27027	NM_004624	VIPR1	Homo sapiens vasoactive intestinal peptide receptor 1 (VIPR1), mRNA [NM_004624]	chr3	42553750	42553809	+	3p22.1
A_23_P28906	ENST00000251847	2.6933	0.0130524	Repressed	0.0517497	-0.32529	-3.33637	0.764484	-2.13381	-1.56862	-1.27238	-1.04068	0.218776	0.747859	-0.0517502	0.749687	0.4855	1.1089	-0.787306	0.102438	ENST00000251847	ENST00000251847	Kinesin-like motor protein C20orf23 (Sorting nexin-23). [Source:Uniprot/SWISSPROT;Acc:Q96L93] [ENST00000251847]	chr20	16295760	16295819	-	20p12.1
A_32_P40493	GUSBL2	2.69186	0.0159207	Repressed	-0.050952	-0.691819	-0.788635	0.050952	-0.160015	-1.44773	-0.704548	0.930079	1.33381	0.479414	0.915218	2.10937	2.31272	2.68771	-0.370106	-0.90201	NM_206908	GUSBL2	Homo sapiens glucuronidase, beta-like 2 (GUSBL2), mRNA [NM_206908]	chr6	58345014	58345073	-	6p11.2
A_23_P208450	SLC25A23	2.69102	9.06658e-05	Increased	0.493177	0.930669	0.501669	0.991549	-0.19742	0.849903	0.433186	1.4848	-1.45356	-0.568761	-0.207004	-1.15785	-0.577585	-1.17764	0.19742	-0.99273	NM_024103	SLC25A23	Homo sapiens solute carrier family 25 (mitochondrial carrier; phosphate carrier), member 23 (SLC25A23), mRNA [NM_024103]	chr19	6391206	6391265	-	19p13.3
A_23_P113656	TUBB4	2.6895	0.0236998	Increased	-0.173182	0.0911322	-0.0911322	0.76639	0.252282	-0.81268	0.705103	0.205241	-3.35209	-2.87169	-0.871268	0.139444	0.255858	0.382511	-1.56194	-2.59637	NM_006087	TUBB4	Homo sapiens tubulin, beta 4 (TUBB4), mRNA [NM_006087]	chr19	6445645	6445704	-	19p13.3
A_32_P216122	AK130891	2.68577	0.00242312	Repressed	-0.885739	-0.0293126	-1.59945	-0.765927	-0.69996	0.0293126	-0.0952077	-0.794995	0.900999	-1.02212	0.812098	0.972984	1.8217	1.95865	0.983588	0.133517	AK130891	AK130891	Homo sapiens cDNA FLJ27381 fis, clone UBA07680. [AK130891]	chr8	123967338	123967397	+	8q24.13
A_24_P196216	LOXHD1	2.68485	0.00409142	Repressed	-1.08224	-0.277505	-1.64578	-1.69459	0.0683489	-0.0683494	-0.162627	-0.25981	0.968996	1.68871	0.171378	0.243299	2.45238	0.906096	-0.415663	0.260996	NM_144612	LOXHD1	Homo sapiens lipoxygenase homology domains 1 (LOXHD1), mRNA [NM_144612]	chr18	42380994	42391350	-	18q21.1
A_24_P171058	TMEM64	2.68485	0.00868111	Increased	1.06588	0.364863	1.70079	1.36229	0.00271368	0.0272102	-0.506509	-0.00271368	-0.656749	-1.70259	0.311646	-0.598352	-1.69956	-2.67612	0.485942	-0.848442	NM_001008495	TMEM64	Homo sapiens transmembrane protein 64 (TMEM64), mRNA [NM_001008495]	chr8	91705624	91705683	-	8q21.3
A_24_P333341	SCAMP4	2.68408	0.0246815	Repressed	-0.380741	0.327766	-0.327766	-0.613851	-1.01714	-2.19008	-0.445337	0.664758	1.89271	-0.927043	0.383221	1.61911	1.98632	2.74963	-0.790353	0.499448	AK074586	SCAMP4	Homo sapiens cDNA FLJ90105 fis, clone HEMBA1006357, highly similar to Secretory carrier membrane protein 4. [AK074586]	chr19	1872624	1872683	+	19p13.3
A_23_P255263	STOM	2.68175	0.00486238	Increased	-0.868996	1.67156	0.047709	0.104043	0.135139	1.84487	0.253675	0.121337	-1.92295	-1.01935	0.389041	-1.33733	-1.01889	-1.71269	-0.047709	-1.40618	NM_198194	STOM	Homo sapiens stomatin (STOM), transcript variant 2, mRNA [NM_198194]	chr9	123142889	123142948	-	9q33.2
A_24_P192727	KAZALD1	2.68089	0.00495979	Increased	0.666137	2.76649	0.493259	0.112902	-0.141173	0.0952034	1.35467	1.08384	0.639048	-1.65818	-0.0952029	-0.931092	-0.274646	-0.777461	-1.48971	-0.363137	ENST00000224809	KAZALD1	Kazal-type serine protease inhibitor domain-containing protein 1 precursor. [Source:Uniprot/SWISSPROT;Acc:Q96I82] [ENST00000224809]	chr10	102817726	102817785	+	10q24.31
A_23_P104741	KIRREL3	2.67574	0.00792188	Increased	0.92778	0.705789	-0.241668	-0.110155	0.110155	0.758774	1.38085	0.967244	0.447296	-3.12617	-0.585259	0.595146	-1.38049	-0.755279	-1.2366	-0.819385	ENST00000278934	KIRREL3	Kin of IRRE-like protein 3 precursor (Kin of irregular chiasm-like protein 3) (Nephrin-like 2). [Source:Uniprot/SWISSPROT;Acc:Q8IZU9] [ENST00000278934]	chr11	125798621	125798680	-	11q24.2
A_23_P148600	INE1	2.67472	0.047587	Repressed	-1.19482	-0.589559	-1.60744	-1.31329	-0.736291	-0.739327	0.589559	1.72925	0.673505	-1.07006	0.818653	2.58332	1.83373	2.74451	1.0641	-1.15455	BC069772	INE1	Homo sapiens cDNA clone MGC:97335 IMAGE:7262587, complete cds. [BC069772]	chrX	46949676	46949735	+	Xp11.3
A_23_P40926	DGKG	2.67315	0.00439185	Repressed	-0.973547	0.14449	-1.88635	-0.215466	-1.49083	-1.37167	0.462333	-0.492418	1.19686	1.21348	-0.045105	0.518596	1.20253	1.947	-0.553597	0.045105	NM_001346	DGKG	Homo sapiens diacylglycerol kinase, gamma 90kDa (DGKG), transcript variant 1, mRNA [NM_001346]	chr3	187349793	187349852	-	3q27.2
A_32_P86820	THC2741548	2.67188	0.00952351	Repressed	-0.62344	0.355992	-1.21553	-0.762808	-1.13945	-0.469077	0.0713689	-0.0713689	1.26634	-0.13031	0.613175	2.04745	1.56081	2.79126	0.229232	-0.889449	THC2741548	THC2741548	Q3E7R6_ARATH (Q3E7R6) Protein At1g05300, partial (6%) [THC2741548]	chr1	143196665	143196724	+	1q21.1
A_32_P107821	NPIP	2.67127	0.0385381	Repressed	-1.03989	-0.108113	-1.23683	-1.96479	-0.468732	-1.07058	0.308736	0.274983	0.537532	-1.17915	0.772449	1.85681	1.77593	3.3622	0.108113	-1.1989	AB075516	NPIP	Homo sapiens neuroblastoma cDNA, clone:Nbla00537, full insert sequence. [AB075516]	chr16	14950820	14950879	+	16p13.11
A_32_P105694	THC2705431	2.66992	0.0515701	Repressed	-1.50617	0.166821	-0.230131	-0.224546	-1.31661	-0.947785	-0.0602174	2.3484	2.85671	0.173954	1.07055	3.61653	1.9156	0.0482092	-0.0691996	-0.0482097	THC2705431	THC2705431		chr10	20219788	20219847	-	10p12.32
A_32_P43959	THC2648584	2.66977	0.0398	Increased	2.46777	1.78423	1.33686	-0.144385	1.43209	-2.08651	1.3877	0.954024	-0.596146	-0.209186	-2.073	1.03011	-0.291145	-0.148083	0.144385	-2.05889	THC2648584	THC2648584		chr7	26132824	26132883	+	7p15.2
A_32_P62769	AK091784	2.66935	0.0130948	Repressed	-0.94751	-0.626195	-1.40971	-1.89576	-0.61358	-1.55974	0.632237	0.687759	1.51234	-0.237775	0.237775	1.12222	1.87076	1.7816	0.300676	-0.988194	AK091784	AK091784	Homo sapiens cDNA FLJ34465 fis, clone HLUNG2003061. [AK091784]	chr7	44011053	44011112	-	7p13
A_23_P127957	P4HA3	2.66845	0.0306489	Repressed	-2.24143	-1.15172	-1.5038	-1.73154	1.16507	0.113519	-0.648395	-0.113519	1.58429	-0.803332	-1.16965	0.34451	0.137932	1.06399	2.20399	1.85449	NM_182904	P4HA3	Homo sapiens procollagen-proline, 2-oxoglutarate 4-dioxygenase (proline 4-hydroxylase), alpha polypeptide III (P4HA3), mRNA [NM_182904]	chr11	73655605	73655664	-	11q13.4
A_24_P734308	AK001164	2.66634	0.0051091	Increased	1.18636	0.571263	0.266733	1.38632	0.153379	1.09193	-0.520397	1.63562	-0.513881	-0.429963	-0.151684	-0.523158	-0.0597529	0.0597529	-1.00208	-2.92692	AK001164	AK001164	Homo sapiens cDNA FLJ10302 fis, clone NT2RM2000042. [AK001164]	chr15	71996957	71997016	-	15q24.1
A_24_P110770	MYO1G	2.66625	0.000878462	Repressed	-1.36852	-0.87786	-0.788709	-1.30725	0.160033	-0.269849	-0.160033	-1.37758	1.27956	0.412584	1.27289	-0.874383	0.199338	0.96123	1.2079	0.869608	AK074050	MYO1G	Homo sapiens mRNA for FLJ00121 protein. [AK074050]	chr7	44975013	44975072	-	7p13
A_32_P66020	RUNDC2B	2.66539	0.00031457	Repressed	-0.932828	-0.514825	-0.85888	-0.63599	-1.54382	-0.955472	-0.181012	-0.112523	0.440441	0.182082	0.321452	0.774175	1.31239	2.14843	0.112523	0.28794	NM_001012391	RUNDC2B	Homo sapiens RUN domain containing 2B (RUNDC2B), mRNA [NM_001012391]	chr16	21300981	21301040	+	16p12.2
A_23_P49924	NT5C3L	2.66429	0.00357602	Increased	0.889362	-0.1368	1.24419	0.317671	0.463014	0.00442624	1.30919	1.2531	0.554951	-0.766844	-0.123516	-0.00442624	-1.33353	-2.67443	-0.612119	-1.00594	NM_052935	NT5C3L	Homo sapiens 5'-nucleotidase, cytosolic III-like (NT5C3L), mRNA [NM_052935]	chr17	37245008	37245653	-	17q21.2
A_24_P248122	AFAP1L1	2.66225	0.0343699	Increased	2.90994	0.201779	-0.0643115	-0.621608	1.80753	-0.300362	0.950807	1.84596	0.588754	-2.31757	-0.959486	0.064312	-0.174982	0.879603	-0.589294	-2.06277	NM_152406	AFAP1L1	Homo sapiens actin filament associated protein 1-like 1 (AFAP1L1), mRNA [NM_152406]	chr5	148660101	148660938	+	5q33.1
A_24_P20506	CRMP1	2.66197	0.030765	Increased	2.44499	1.46885	2.1157	-1.00287	1.42413	0.00993967	0.606166	-0.486525	-2.90897	-1.17398	0.0949335	-0.00993967	-0.13985	0.747798	-0.621004	-0.708556	NM_001014809	CRMP1	Homo sapiens collapsin response mediator protein 1 (CRMP1), transcript variant 1, mRNA [NM_001014809]	chr4	5881171	5881230	-	4p16.1
A_32_P120604	ENST00000219090	2.66189	0.000701896	Repressed	-1.07455	-0.215628	-0.933282	-0.213231	0.0962937	-0.034992	-0.500482	0.0295107	1.47197	1.1489	-0.0677106	1.3387	1.67433	2.23392	-0.0295107	0.682634	ENST00000219090	ENST00000219090	Homo sapiens similar to RIKEN cDNA 4933437K13, mRNA (cDNA clone IMAGE:5177668), partial cds. [BC029857]	chr16	12528635	12528694	+	16p13.12
A_24_P38363	MYC	2.66037	0.00731968	Increased	0.681845	-0.413475	0.448731	1.25656	1.6448	-0.106725	2.88316	1.91401	-1.10173	-0.417715	0.786026	-0.124159	0.106726	-1.17932	-0.615091	-0.438839	NM_002467	MYC	Homo sapiens v-myc myelocytomatosis viral oncogene homolog (avian) (MYC), mRNA [NM_002467]	chr8	128817639	128817698	+	8q24.21
A_24_P913930	BY798802	2.66019	0.0566395	Repressed	-2.68469	-0.0499301	-1.90598	-2.17081	0.0499301	0.677326	-0.167508	0.959636	2.08068	-0.745741	0.278906	-0.0829115	1.55056	2.95151	-0.649223	0.616413	BY798802	BY798802	BY798802 Homo sapiens eye Homo sapiens cDNA clone HE3861.seq 5', mRNA sequence [BY798802]	chr15	39977813	39977872	-	15q15.1
A_24_P699733	AK021745	2.65813	0.00613183	Repressed	-2.13408	-1.32393	-0.846525	-0.14468	-0.979999	-0.447222	0.554095	0.470925	0.85552	-0.219882	1.34661	1.4732	1.80885	1.38396	0.14468	-0.36106	AK021745	AK021745	Homo sapiens cDNA FLJ11683 fis, clone HEMBA1004900. [AK021745]	chr8	48752539	48752598	+	8q11.21
A_24_P929533	A_24_P929533	2.65788	0.0594353	Repressed	-3.33844	1.16096	-1.78993	-1.73194	-0.690299	0.380625	-0.244665	0.244666	-0.896886	0.601637	-0.499866	2.03151	1.29635	1.9523	-0.961376	1.7495	A_24_P929533	A_24_P929533		chr19	47749097	47749156	-	19q13.2
A_24_P114671	AL117599	2.65717	0.0261825	Increased	1.21771	0.680033	0.26389	-0.302611	0.964243	1.64416	0.722107	-1.07781	-0.940556	-0.26389	0.445389	-2.83778	-1.54762	-2.29349	1.1916	-0.921077	AL117599	AL117599	Homo sapiens mRNA; cDNA DKFZp564I0463 (from clone DKFZp564I0463). [AL117599]	chr4	170879460	170879519	+	4q33
A_23_P59950	SLC39A14	2.656	0.000254425	Increased	0.173751	0.497091	1.48	0.76286	0.271366	0.43028	-0.322915	0.791583	-1.37516	-0.752466	-0.801732	0.053102	-0.053102	-1.27893	-1.35396	-1.62777	NM_015359	SLC39A14	Homo sapiens solute carrier family 39 (zinc transporter), member 14 (SLC39A14), mRNA [NM_015359]	chr8	22335781	22335840	+	8p21.3
A_24_P401381	A_24_P401381	2.65515	0.00494527	Increased	0.0764866	-0.505899	0.212442	0.827851	1.16479	0.00157785	0.781971	1.84417	-1.81935	-0.760671	-0.00157785	0.440555	-0.327126	-2.36728	-0.776054	-1.25543	A_24_P401381	A_24_P401381		chr15	48497695	48497763	+	15q21.2
A_24_P923884	RNF213	2.65308	0.0238832	Repressed	-0.260383	-0.0260544	-0.475806	-0.653974	-2.65537	-0.734584	-3.71291	0.0260544	0.837735	0.304082	0.240613	0.392814	0.945768	1.06564	-1.407	0.388679	NM_020914	RNF213	Homo sapiens ring finger protein 213 (RNF213), mRNA [NM_020914]	chr17	75928741	75931575	+	17q25.3
A_23_P219105	FGFR1	2.65279	0.000691935	Increased	1.0575	0.365518	0.916928	1.09	0.34162	-0.312858	0.697787	0.41	-0.178747	-0.89424	-0.507191	0.178747	-1.33931	-1.74758	-1.98953	-0.215725	NM_023111	FGFR1	Homo sapiens fibroblast growth factor receptor 1 (fms-related tyrosine kinase 2, Pfeiffer syndrome) (FGFR1), transcript variant 9, mRNA [NM_023111]	chr8	38391296	38391504	-	8p12
A_24_P476081	AK098043	2.6491	0.0500493	Repressed	-1.31858	-0.756759	-1.63792	-1.27032	-0.499203	0.0643818	-0.0257237	1.42704	0.0257237	-0.435323	1.13777	2.36754	1.64583	3.01306	1.26768	-1.79534	AK098043	AK098043	Homo sapiens cDNA FLJ40724 fis, clone THYMU2028724. [AK098043]	chr2	196726119	196726178	-	2q32.3
A_24_P193295	RAB15	2.649	0.0340165	Increased	1.71425	1.1072	0.0597153	-1.86456	-0.00910187	0.00910187	0.40124	1.15247	1.26114	-0.901271	-2.02496	-1.12943	-1.98707	-2.50813	-1.73192	0.348376	NM_198686	RAB15	Homo sapiens RAB15, member RAS onocogene family (RAB15), mRNA [NM_198686]	chr14	64482309	64482368	-	14q23.3
A_24_P42264	LYZ	2.64826	0.0503065	Repressed	-2.45262	-0.00653744	0.297539	0.396835	-2.1735	-0.564975	-0.865467	-3.27242	0.00653744	1.8227	-0.52979	-1.99789	0.790869	0.0424042	0.869099	1.59531	NM_000239	LYZ	Homo sapiens lysozyme (renal amyloidosis) (LYZ), mRNA [NM_000239]	chr12	68030229	68030288	+	12q15
A_24_P566916	TncRNA	2.64738	0.0046105	Repressed	-2.97919	-0.157943	-1.17266	0.360875	-1.61568	-0.712853	-0.0824661	-0.874989	0.288729	1.13381	0.991031	0.367321	0.0824661	0.717565	0.881115	-0.460402	NR_002802	TncRNA	Homo sapiens trophoblast-derived noncoding RNA (TncRNA) on chromosome 11 [NR_002802]	chr11	64949850	64949909	+	11q13.1
A_24_P944928	BI047192	2.64677	0.00471952	Repressed	-0.443078	-0.646988	-0.852207	0.0900917	-0.764664	-0.636986	-0.759414	-0.0900922	0.701269	0.544679	0.172511	3.02663	1.4144	1.73261	0.129669	-0.591258	BI047192	BI047192	BI047192 RC5-FT0194-050101-015-D09 FT0194 Homo sapiens cDNA, mRNA sequence [BI047192]	chr8	30548403	30548462	-	8p12
A_24_P927166	AF085913	2.64535	0.0236812	Repressed	-0.261117	-0.493972	-0.672323	-1.621	-0.296469	-0.215731	-1.3098	0.215731	1.28992	0.426083	0.672948	1.59698	1.7705	2.12963	1.15583	-2.46891	AF085913	AF085913	Homo sapiens full length insert cDNA clone YR04D03. [AF085913]	chr7	138405398	138405457	-	7q34
A_24_P927254	A_24_P927254	2.64532	0.0158857	Repressed	-2.12565	-1.98634	-1.39176	-1.6563	0.4244	0.384409	-0.648834	0.0623188	-0.270097	-0.0362387	-0.253818	0.522701	0.440474	2.65579	0.0362387	1.19471	A_24_P927254	A_24_P927254		chr7	101339593	101339652	+	7q22.1
A_24_P212481	MCTP1	2.64476	0.00549094	Repressed	-1.42135	-0.565311	-1.70151	-0.838194	-0.65846	0.660995	-0.190574	-3.07047	0.644648	-0.0384674	0.26916	0.192224	0.706527	1.40022	0.0384674	0.22744	NM_024717	MCTP1	Homo sapiens multiple C2 domains, transmembrane 1 (MCTP1), transcript variant L, mRNA [NM_024717]	chr5	94234626	94234685	-	5q15
A_24_P15973	A_24_P15973	2.64169	0.0591727	Increased	-0.677875	-0.394837	-0.31867	0.244927	1.73631	1.87387	1.25689	0.472459	-3.03396	-2.51236	1.03504	0.729021	-0.244927	0.522615	-0.83517	-2.67887	A_24_P15973	A_24_P15973		chr4	103869764	103869825	-	4q24
A_32_P108436	ZBTB8	2.64119	0.0065918	Increased	1.31419	0.604535	1.40221	0.881999	1.50646	-0.85206	0.571753	0.287405	0.852065	-0.366428	-0.287405	-0.317068	-1.8338	-2.26839	-0.836475	-0.435524	NM_001040441	ZBTB8	Homo sapiens zinc finger and BTB domain containing 8 (ZBTB8), mRNA [NM_001040441]	chr1	32842645	32842704	+	1p35.1
A_23_P30972	ASCC3	2.64068	0.0132167	Repressed	-0.900833	-0.492117	-0.63589	-0.0856686	-0.93722	-0.602455	-1.31657	1.43614	0.0309896	0.411852	0.461338	1.55174	1.95631	3.06853	0.222878	-0.0309896	NM_022091	ASCC3	Homo sapiens activating signal cointegrator 1 complex subunit 3 (ASCC3), transcript variant 2, mRNA [NM_022091]	chr6	101422544	101422603	-	6q16.3
A_23_P380010	STARD9	2.6392	0.0514171	Increased	1.56306	0.0573001	-0.323162	-2.36507	1.58137	0.134289	1.16039	0.787545	-0.0572996	-2.2848	0.369948	0.502413	-1.55619	-1.29638	-0.961617	-3.32113	ENST00000290607	STARD9	StAR-related lipid transfer protein 9 (StARD9) (START domain- containing protein 9) (Fragment). [Source:Uniprot/SWISSPROT;Acc:Q9P2P6] [ENST00000290607]	chr15	40799518	40799577	+	15q15.2
A_32_P224522	SLC25A23	2.63901	0.000149357	Increased	0.447967	0.86917	0.499699	0.97257	-0.182096	0.74185	0.292347	1.48602	-1.62081	-0.782188	-0.0475426	-1.14138	-0.366829	-1.07685	0.0475426	-1.0844	NM_024103	SLC25A23	Homo sapiens solute carrier family 25 (mitochondrial carrier; phosphate carrier), member 23 (SLC25A23), mRNA [NM_024103]	chr19	6391226	6391285	-	19p13.3
A_32_P120454	THC2642550	2.6382	0.0530282	Repressed	0.488132	0.291106	-0.198736	-1.13877	-2.48449	-2.46788	-2.82507	0.892072	2.38582	0.39117	-0.0451064	0.92558	1.57981	0.0451064	-1.06531	-0.464255	THC2642550	THC2642550		chr19	43124020	43124079	-	19q13.13
A_23_P26358	SMG1	2.63488	0.00775277	Repressed	0.074997	-0.397057	-0.556322	-0.330473	-0.318139	-0.279506	-0.745769	0.751748	1.53473	0.656964	0.551596	1.81692	1.93702	3.26035	-0.301211	-0.074997	NM_015092	SMG1	Homo sapiens PI-3-kinase-related kinase SMG-1 (SMG1), mRNA [NM_015092]	chr16	18779513	18779572	-	16p12.3
A_24_P237896	LOC649056	2.6338	0.0155662	Increased	2.32983	0.282897	2.31837	0.0860376	2.28229	0.754535	-1.33499	0.763958	-0.0860372	-0.957605	-0.677729	-0.143908	-0.431924	0.272907	-0.114346	-1.55561	XR_018580	LOC649056	PREDICTED: Homo sapiens similar to Filamin-C (Gamma-filamin) (Filamin-2) (Protein FLNc) (Actin-binding-like protein) (ABP-L) (ABP-280-like protein) (LOC649056), mRNA [XR_018580]	chr7	128339950	128339982	-	7q32.1
A_24_P290286	P4HA3	2.63368	0.0579791	Repressed	-2.43106	-0.465288	-1.69055	-1.53349	0.119866	0.0425582	-0.964496	0.430906	1.7752	-0.0425587	-1.92322	0.19382	0.605569	3.59427	-0.425773	0.907784	NM_182904	P4HA3	Homo sapiens procollagen-proline, 2-oxoglutarate 4-dioxygenase (proline 4-hydroxylase), alpha polypeptide III (P4HA3), mRNA [NM_182904]	chr11	73656876	73658345	-	11q13.4
A_24_P42501	ACOT9	2.63231	0.030333	Repressed	-0.0314765	0.0314765	-2.9115	-2.89041	-1.83208	0.206763	-0.321997	-0.324951	1.59771	0.582659	-0.543435	-1.32071	0.284774	1.13114	0.184736	1.17957	NM_001037171	ACOT9	Homo sapiens acyl-CoA thioesterase 9 (ACOT9), transcript variant 1, mRNA [NM_001037171]	chrX	23649963	23650022	-	Xp22.11
A_24_P924371	AY358211	2.63152	0.0178841	Repressed	-0.0483556	-0.870261	-2.00748	-2.07504	-0.25075	-0.369371	0.548462	0.0483556	0.127564	-0.168814	0.644287	0.915242	1.72951	2.82058	0.811646	-0.737292	AY358211	AY358211	Homo sapiens clone DNA170192 AALS9165 (UNQ9165) mRNA, complete cds. [AY358211]	chr19	3993065	3993124	-	19p13.3
A_24_P279718	CLIP3	2.62994	0.0421102	Increased	3.08811	0.968777	1.5558	-1.20373	-0.541347	0.404845	0.102379	0.356304	0.506925	-1.95508	-1.29364	-0.102379	-0.435828	0.765173	-1.40307	-2.51123	NM_015526	CLIP3	Homo sapiens CAP-GLY domain containing linker protein 3 (CLIP3), mRNA [NM_015526]	chr19	41199694	41200159	-	19q13.12
A_23_P378690	TMEM64	2.62945	0.00253857	Increased	1.45227	0.104229	1.3326	1.52612	0.401129	-0.468139	0.290305	0.54456	-0.211653	-1.39944	-0.0671232	0.0671232	-1.35988	-2.16736	-0.299852	-0.536848	AK095472	TMEM64	Homo sapiens cDNA FLJ38153 fis, clone DFNES1000083. [AK095472]	chr8	91703824	91703883	-	8q21.3
A_32_P48198	RUNDC2B	2.62796	0.0013965	Repressed	-0.649669	-0.0544605	-1.85409	-1.39775	-0.714661	-0.99301	-0.146043	0.0832243	2.16182	-0.131935	0.367979	0.782551	0.492521	1.17751	0.520191	0.0544605	AK023827	RUNDC2B	Homo sapiens cDNA FLJ13765 fis, clone PLACE4000128, weakly similar to Mus musculus putative transcription factor mRNA. [AK023827]	chr16	29322936	29322995	+	16p11.2
A_24_P418816	GPX7	2.62511	0.0034616	Increased	1.44102	0.287986	1.7132	1.9257	0.349636	-0.541233	0.200215	1.24487	0.445532	-0.605844	-0.965728	-0.200215	-0.534669	-1.99547	-0.39506	-0.266161	NM_015696	GPX7	Homo sapiens glutathione peroxidase 7 (GPX7), mRNA [NM_015696]	chr1	52846929	52846988	+	1p32.3
A_32_P216970	THC2644855	2.62494	0.0516589	Repressed	-2.47461	-0.316286	-1.10113	-0.506622	0.060358	-0.060358	-1.00202	0.347731	0.90903	1.86097	0.598178	0.228172	1.19079	3.63091	-0.47256	-1.86016	THC2644855	THC2644855	AW137665 UI-H-BI1-adc-d-09-0-UI.s1 NCI_CGAP_Sub3 Homo sapiens cDNA clone IMAGE:2716456 3', mRNA sequence [AW137665]	chr13	44026579	44026638	+	13q14.11
A_23_P163235	CKMT1B	2.62387	0.0503047	Increased	0.478196	3.35871	0.507221	0.999804	0.0804129	0.0129418	-0.965255	-0.339841	-1.36973	-2.46424	-2.08934	0.727499	-0.0129414	0.756985	-0.430758	-2.11887	NM_020990	CKMT1B	Homo sapiens creatine kinase, mitochondrial 1B (CKMT1B), nuclear gene encoding mitochondrial protein, mRNA [NM_020990]	chr15	41675749	41675923	+	15q15.3
A_23_P85672	MASP2	2.62312	0.0184278	Repressed	-2.56811	-1.47525	-1.78353	-1.49094	1.25488	-0.185076	0.263836	-0.393141	0.473625	1.67686	0.185075	0.902273	1.52809	0.757184	-0.55184	-0.218319	NM_006610	MASP2	Homo sapiens mannan-binding lectin serine peptidase 2 (MASP2), transcript variant 1, mRNA [NM_006610]	chr1	11009405	11009459	-	1p36.22
A_23_P407132	KIRREL3	2.62235	0.0108102	Increased	0.844058	0.943432	-0.289899	-0.401802	0.113027	1.0228	1.65652	1.33694	-0.413183	-2.65429	-0.508924	0.158092	-0.113027	0.517237	-0.760813	-2.12689	NM_032531	KIRREL3	Homo sapiens kin of IRRE like 3 (Drosophila) (KIRREL3), mRNA [NM_032531]	chr11	125804332	125804391	-	11q24.2
A_23_P141856	ZNF544	2.62168	0.0354601	Repressed	-3.98566	1.11121	-1.19621	0.178066	-1.85187	-1.07828	-0.0257759	-1.22305	-0.777195	0.799639	0.581824	0.37604	1.13683	1.22813	0.0257759	-0.318681	NM_014480	ZNF544	Homo sapiens zinc finger protein 544 (ZNF544), mRNA [NM_014480]	chr19	63466671	63466730	+	19q13.43
A_24_P323682	LOC644462	2.61963	0.00361066	Increased	0.0631514	0.00928783	0.218511	-0.00928783	0.626811	0.387633	0.789883	0.475933	-0.800702	-0.451894	-0.568343	-1.76433	-2.07817	-2.93507	0.324101	-0.27856	XM_930312	LOC644462	PREDICTED: Homo sapiens similar to amyotrophic lateral sclerosis 2 (juvenile) chromosome region, candidate 2 (LOC644462), mRNA [XM_930312]	chr1	48674621	48674680	+	1p33
A_32_P124392	A_32_P124392	2.61758	0.0332141	Repressed	-0.255478	0.255478	-0.520231	-1.6871	-1.06104	-1.74598	1.2916	-0.342054	1.00441	-1.01562	1.84895	1.73184	1.71777	1.42903	1.72776	-1.40305	A_32_P124392	A_32_P124392		chr12	48815467	48815526	+	12q13.13
A_23_P58266	S100P	2.6099	0.0400177	Repressed	-2.67719	0.00937986	-2.39241	0.786285	-1.06004	-0.00937986	-0.846951	-2.43285	0.475922	0.541934	0.556907	-1.97693	1.94622	0.946824	-0.399662	0.357565	NM_005980	S100P	Homo sapiens S100 calcium binding protein P (S100P), mRNA [NM_005980]	chr4	6749720	6749779	+	4p16.1
A_23_P88351	SPG3A	2.60927	0.0476393	Increased	2.61079	1.46495	-1.46973	0.239606	-1.09204	-0.00275969	1.63984	0.394861	0.0307758	0.00275969	-2.12088	0.180299	-2.9458	-0.111688	-1.00655	-1.31258	NM_015915	SPG3A	Homo sapiens spastic paraplegia 3A (autosomal dominant) (SPG3A), transcript variant 1, mRNA [NM_015915]	chr14	50164800	50164859	+	14q22.1
A_32_P1657	AL832253	2.60885	0.0389139	Repressed	0.0112491	-0.157571	-2.94104	-3.28341	-0.0112491	0.453967	-0.440939	-1.59549	0.993863	1.0253	0.432799	0.0286798	-0.844354	0.442039	1.87558	-0.851097	AL832253	AL832253		chr1	205612895	205612954	+	1q32.2
A_24_P915734	AK026304	2.60597	0.0438799	Increased	1.30773	-0.190936	1.39778	-0.160117	2.98503	-0.0434051	2.11676	2.02419	1.86812	-0.898283	-0.387278	0.0434046	-0.167216	1.02332	-0.623203	-2.47639	AK026304	AK026304	Homo sapiens cDNA: FLJ22651 fis, clone HSI07429. [AK026304]	chr2	233450767	233450826	+	2q37.1
A_23_P73667	RIBC1	2.60313	0.00203435	Repressed	-0.574022	-0.619682	-0.82655	0.0143971	-0.74308	-0.395093	0.0753794	-1.40457	1.79462	1.01314	-0.560765	0.293643	0.470711	1.65543	-0.0143971	1.91637	NM_001031745	RIBC1	Homo sapiens RIB43A domain with coiled-coils 1 (RIBC1), transcript variant 1, mRNA [NM_001031745]	chrX	53474696	53474755	+	Xp11.22
A_24_P290623	KIAA0913	2.60093	0.0235619	Repressed	-0.460184	0.000125885	-0.467626	-0.968529	-0.661616	-0.644695	1.06074	-0.000125885	0.573239	-1.33813	2.78951	2.04673	1.92126	1.73802	1.61343	-0.453762	AK091621	KIAA0913	Homo sapiens cDNA FLJ34302 fis, clone FEBRA2007620. [AK091621]	chr10	75217670	75217729	+	10q22.2
A_24_P366967	FNBP1L	2.60076	0.00947177	Repressed	-0.211235	-1.73006	-0.461552	-0.366727	-0.267611	-1.23453	-0.772952	1.57907	1.43151	-0.00161886	0.458131	2.12969	1.28248	1.96279	0.00161886	0.30127	NM_017737	FNBP1L	Homo sapiens formin binding protein 1-like (FNBP1L), transcript variant 2, mRNA [NM_017737]	chr1	93737637	93737696	+	1p22.1
A_24_P624263	THC2684625	2.59881	0.0283626	Increased	-1.64814	2.11485	1.64157	1.8579	0.366749	0.711181	-0.381577	1.86763	-1.7351	-0.173256	-1.68162	-0.0513701	0.703436	0.0513706	-0.365708	-1.24038	THC2684625	THC2684625	Q8WXS3_HUMAN (Q8WXS3) BAALC 1-5-6-8, partial (12%) [THC2684625]	chr20	42757235	42757294	-	20q13.12
A_24_P812543	THC2567642	2.59778	0.0585241	Repressed	-0.109149	-0.307937	-0.695376	-1.38546	-1.09073	-1.18926	1.03043	0.316432	1.28544	0.109149	0.785282	2.42605	3.40053	2.10515	-1.46476	-1.05966	THC2567642	THC2567642		chr10	50919382	50919441	+	10q11.23
A_24_P344961	AMOT	2.59708	0.0313237	Increased	-0.297335	-1.11689	0.331218	0.14468	0.69891	0.323274	0.62866	0.710856	0.311513	-3.9907	0.434078	-0.14468	-2.26436	-1.99252	-0.725837	-1.21924	NM_133265	AMOT	Homo sapiens angiomotin (AMOT), mRNA [NM_133265]	chrX	111905170	111905229	-	Xq23
A_23_P386030	SNTB1	2.5957	0.00103829	Repressed	-1.17505	-0.803879	-1.03507	-0.0225072	-1.32368	-1.32083	-0.692245	0.300107	1.16226	0.468202	0.0225072	0.975903	0.752097	1.87784	0.0225692	-0.345548	AF028828	SNTB1	Homo sapiens Tax interaction protein 43 mRNA, partial cds. [AF028828]	chr8	121651685	121651744	-	8q24.12
A_32_P13565	THC2683527	2.59407	0.0113657	Repressed	0.0332522	-0.902926	-0.477719	-2.21145	0.0810895	-0.964619	-0.0332522	-0.843914	2.12019	-0.464689	0.984725	0.585144	0.812531	2.287	0.100246	-0.742963	THC2683527	THC2683527		chr7	28179852	28179911	+	7p15.1
A_24_P82155	ANKDD1A	2.594	0.0336693	Repressed	-2.04541	-1.81226	-1.53788	-1.51903	0.289423	0.212435	-0.569574	-0.109537	-0.115441	-2.20215	0.619605	0.304992	0.109537	1.93006	2.01455	1.24844	NM_182703	ANKDD1A	Homo sapiens ankyrin repeat and death domain containing 1A (ANKDD1A), mRNA [NM_182703]	chr15	63037082	63037141	+	15q22.31
A_23_P374844	GAL	2.59231	0.0172232	Increased	1.68314	0.260179	0.206588	-0.036397	-1.06392	1.37474	-0.29529	1.54515	-1.88778	-2.39283	-0.352013	0.036397	0.294956	0.117542	-1.50659	-1.6294	NM_015973	GAL	Homo sapiens galanin (GAL), mRNA [NM_015973]	chr11	68215109	68215168	+	11q13.2
A_23_P114185	TSPAN7	2.59022	0.0170496	Increased	1.36954	1.63925	0.334151	2.63426	0.378121	-0.530862	0.0136685	0.101287	-0.240641	0.694542	-2.68288	-0.578007	-0.757015	-0.0136685	-1.07787	-0.389654	NM_004615	TSPAN7	Homo sapiens tetraspanin 7 (TSPAN7), mRNA [NM_004615]	chrX	38431825	38432148	+	Xp11.4
A_24_P109417	C1orf187	2.59004	0.0341905	Repressed	-2.44934	-1.13937	-0.808399	-1.577	-0.016901	0.366847	-0.0355725	0.54701	0.016901	-0.445123	0.4892	1.02531	2.05322	3.0943	0.333344	-0.696093	NM_198545	C1orf187	Homo sapiens chromosome 1 open reading frame 187 (C1orf187), mRNA [NM_198545]	chr1	11702352	11702411	+	1p36.22
A_24_P270424	DPF3	2.58992	0.0461557	Increased	3.01057	3.09214	0.804106	-0.403112	-0.598386	1.20953	-0.134047	-0.0154653	0.304513	-0.394991	-0.045568	-2.12691	0.0154653	-2.01133	0.2082	0.0326929	AK124946	DPF3	Homo sapiens cDNA FLJ42956 fis, clone BRSTN2009899. [AK124946]	chr14	72197571	72197630	-	14q24.2
A_23_P158997	LOC729806	2.58524	0.00467128	Repressed	-2.01962	-0.91983	-1.03611	-0.811672	-0.111231	0.260425	-0.602979	0.381818	0.61193	-0.124654	1.39439	1.3649	1.27966	1.90635	0.111231	-0.440625	XM_001131376	LOC729806	PREDICTED: Homo sapiens similar to Zinc finger protein 492 (LOC729806), mRNA [XM_001131376]	chr1	245419968	245420027	-	1q44
A_23_P207414	AARSD1	2.5847	0.0174265	Increased	0.920971	0.808236	0.10991	0.761978	-0.436539	-0.532302	0.0165868	0.612683	-0.0165868	0.284411	-1.2057	-0.522361	-2.32424	-2.86663	-2.45574	0.408406	NM_025267	AARSD1	Homo sapiens alanyl-tRNA synthetase domain containing 1 (AARSD1), mRNA [NM_025267]	chr17	38375867	38377190	-	17q21.31
A_23_P252125	THC2516487	2.58403	0.0410157	Repressed	-3.37208	0.690186	-1.88782	-0.039032	-1.89955	-0.150345	1.00212	-2.01017	-0.233892	0.74104	0.804895	-0.610928	0.418301	1.86574	0.26612	0.039032	THC2516487	THC2516487		chr7	100308967	100309026	+	7q22.1
A_23_P88404	TGFB3	2.58314	0.0130041	Increased	-0.507104	1.43446	0.205029	-0.894767	1.50271	0.723457	1.26676	1.52191	-1.64007	-1.61845	0.150109	-0.624472	-0.150109	-1.77503	0.909709	-0.952218	NM_003239	TGFB3	Homo sapiens transforming growth factor, beta 3 (TGFB3), mRNA [NM_003239]	chr14	75494657	75494716	-	14q24.3
A_24_P118489	WHDC1L1	2.58251	0.00332153	Repressed	-0.458079	0.0312877	-1.71757	-1.00238	-0.461389	-0.621173	-0.744186	0.646211	-0.152081	0.609464	0.346674	1.4531	1.47221	2.30771	0.61712	-0.0312877	NM_001045545	WHDC1L1	Homo sapiens WAS protein homology region 2 domain containing 1-like 1 (WHDC1L1), mRNA [NM_001045545]	chr15	20751695	20751754	-	15q11.2
A_32_P62145	BC013423	2.58194	0.0508922	Increased	0.499744	4.04202	-0.612355	0.857912	-0.0307517	0.0307517	0.869346	0.762706	-1.33247	-2.59743	-1.2829	0.813065	-0.0674128	0.710043	-0.529935	-0.241219	BC013423	BC013423	Homo sapiens, clone IMAGE:3892140, mRNA. [BC013423]	chr5	131554020	131554079	-	5q31.1
A_24_P928052	NRP1	2.58144	0.0325456	Increased	1.99804	1.34102	2.64801	0.747202	2.1509	0.611294	-1.62167	-0.828422	-1.28321	0.646039	-0.843468	-0.260613	-0.518944	0.260614	-1.13828	-0.761167	NM_003873	NRP1	Homo sapiens neuropilin 1 (NRP1), transcript variant 1, mRNA [NM_003873]	chr10	33506942	33507001	-	10p11.22
A_23_P327643	SMC4	2.5798	0.00145501	Repressed	0.735241	-0.504946	-1.69394	-0.16284	-1.34294	-1.4919	-1.09137	-0.443978	0.195182	-0.145721	0.879919	1.43792	1.15299	0.845723	0.429669	0.145721	AK002200	SMC4	Homo sapiens cDNA FLJ11338 fis, clone PLACE1010720, highly similar to Homo sapiens mRNA for chromosome-associated polypeptide-C. [AK002200]	chr3	161613266	161613325	+	3q26.1
A_32_P139367	BC038749	2.57845	0.00361514	Repressed	-0.401355	-1.59242	-1.69502	-0.391619	-1.89326	0.495072	-0.0719268	0.0291312	1.53513	-0.0291312	0.995406	0.69782	-0.389215	0.932597	1.19113	0.476892	BC038749	BC038749	Homo sapiens cDNA clone IMAGE:5269084. [BC038749]	chr7	115637343	115637402	-	7q31.2
A_32_P33213	THC2718728	2.57758	0.00489386	Repressed	0.026721	-0.605175	-1.6489	-0.61086	-0.846295	-1.90567	0.0856895	-1.71958	0.30273	0.771238	0.258657	0.817914	1.15335	1.62943	-0.026721	-1.20251	THC2718728	THC2718728		chr9	42213446	42213505	-	9p12
A_24_P700210	THC2675272	2.57719	0.00179823	Repressed	-0.447517	-1.13878	-1.04245	-0.856791	-0.0510728	-0.0024159	0.0024159	-0.579685	0.644458	0.687378	0.183578	1.02969	0.752515	2.83221	-0.178225	0.858465	THC2675272	THC2675272	XM_814443 mucin-associated surface protein (MASP) {Trypanosoma cruzi strain CL Brener} (exp=-1; wgp=0; cg=0), partial (9%) [THC2632568]	chr7	142787008	142787067	+	7q34
A_23_P87982	ATP12A	2.5771	0.00596665	Increased	-0.124541	-0.28013	0.979819	1.07746	1.45578	1.13799	1.06394	1.3213	-0.333327	-2.56171	-0.0662911	0.883585	-0.948149	-0.745868	-0.588888	0.0662911	NM_001676	ATP12A	Homo sapiens ATPase, H+/K+ transporting, nongastric, alpha polypeptide (ATP12A), mRNA [NM_001676]	chr13	24183517	24183660	+	13q12.12
A_24_P161367	AK027158	2.57602	0.0427522	Repressed	-2.4362	0.414317	-2.09347	-1.70029	-1.85038	-0.00781774	-0.201957	0.00781774	1.71395	0.51524	0.0752711	1.20303	1.62718	1.00288	-1.48255	-1.60181	AK027158	AK027158	Homo sapiens cDNA: FLJ23505 fis, clone LNG03017. [AK027158]	chr1	243356876	243356935	+	1q44
A_23_P49686	AF090926	2.57585	0.00273306	Repressed	-0.890298	-1.2424	-1.50959	-0.502421	-1.35242	-0.537058	0.254207	-0.00368118	0.455023	0.296145	0.38278	1.57012	1.3087	1.80591	0.00368118	-0.685632	AF090926	AF090926	Homo sapiens clone HQ0456 PRO0456 mRNA, complete cds. [AF090926]	chr17	55063733	55063792	+	17q23.1
A_23_P160934	ANP32E	2.57565	0.000329706	Repressed	-0.632106	-0.726997	-0.843914	-0.281736	-0.643054	-1.70897	-0.579053	0.214915	-0.0296636	0.668154	0.508141	1.19006	1.32908	1.63802	0.385128	0.0296636	NM_030920	ANP32E	Homo sapiens acidic (leucine-rich) nuclear phosphoprotein 32 family, member E (ANP32E), mRNA [NM_030920]	chr1	148469603	148470748	-	1q21.2
A_24_P50950	CCDC88	2.57563	0.0482886	Repressed	-0.9258	0.546229	-0.482732	-1.45082	-0.271373	0.00977802	-2.08715	-4.01153	1.00589	0.816117	0.727746	-2.1089	0.754133	0.0197535	1.04104	-0.00977802	AK095289	CCDC88	Homo sapiens cDNA FLJ37970 fis, clone CTONG2009955. [AK095289]	chr11	63874110	63874169	+	11q13.1
A_23_P83339	RNF183	2.57544	0.0586757	Repressed	-1.75789	-1.04158	-1.71808	-1.29154	-0.66036	-0.894525	0.552786	0.591564	0.700064	0.97726	0.896559	2.41525	0.490315	2.39705	-2.68724	-0.490315	NM_145051	RNF183	Homo sapiens ring finger protein 183 (RNF183), mRNA [NM_145051]	chr9	115099213	115099272	-	9q32
A_24_P542364	BM468783	2.57468	0.0180814	Repressed	-2.38291	-2.14974	-1.60284	-1.83881	0.156063	0.194687	-0.896737	-0.152449	-0.238032	1.76606	0.376138	0.374457	0.152449	0.988337	0.483205	-1.66021	BM468783	BM468783	AGENCOURT_6445989 NIH_MGC_92 Homo sapiens cDNA clone IMAGE:5587119 5', mRNA sequence [BM468783]	chr14	89938743	89938802	+	14q32.11
A_32_P503015	AF116666	2.57227	0.0142959	Repressed	0.271675	-0.0348458	-0.916443	-0.587109	-1.20826	-1.12067	-2.07819	0.0348458	0.294416	0.345365	-0.569144	1.40128	1.29084	2.78277	-0.645928	0.365732	AF116666	AF116666	Homo sapiens PRO1741 mRNA, complete cds. [AF116666]	chr10	28912404	28918693	-	10p11.23
A_23_P158933	GPR125	2.57167	0.00527482	Increased	0.794358	-0.380492	0.630776	0.0483084	1.78584	-0.156305	0.446378	1.51604	-1.69464	-1.13272	0.293922	0.258878	-0.0483084	-1.3826	-0.596892	-1.91438	NM_145290	GPR125	Homo sapiens G protein-coupled receptor 125 (GPR125), mRNA [NM_145290]	chr4	21998922	21998981	-	4p15.31
A_23_P391926	LPHN1	2.57052	0.0475473	Increased	-1.12775	1.66639	-0.17317	0.91458	1.26054	-0.449205	3.83584	1.33903	-0.387966	-1.82636	0.211401	0.17317	-0.301293	-0.280625	0.528452	-1.74699	NM_001008701	LPHN1	Homo sapiens latrophilin 1 (LPHN1), transcript variant 1, mRNA [NM_001008701]	chr19	14119758	14119817	-	19p13.12
A_32_P92101	BC034623	2.57015	0.0318868	Repressed	0.0775289	0.169827	-1.96964	0.0489221	-0.546509	-0.451588	-0.0720634	-0.201831	0.61326	1.55427	-0.585656	2.28822	1.52107	3.39184	-0.784619	-0.0489221	BC034623	BC034623	Homo sapiens cDNA clone IMAGE:4837603. [BC034623]	chr1	119484919	119485931	+	1p12
A_23_P145657	STAG3	2.5686	0.0156874	Repressed	0.0462811	0.113205	-1.21332	-1.04216	-1.91742	-0.143463	-0.835546	-1.28065	0.337668	0.440098	0.787473	2.86849	1.41884	0.0216587	-0.0216587	-1.23779	NM_012447	STAG3	Homo sapiens stromal antigen 3 (STAG3), mRNA [NM_012447]	chr7	99649848	99649907	+	7q22.1
A_24_P827738	A_24_P827738	2.56688	0.0145466	Increased	1.25852	0.312402	0.800676	1.49662	0.621547	-0.516211	0.624688	0.0097065	-0.29608	0.323231	-0.0097065	-0.614324	-1.74681	-3.39685	-0.257609	-0.274027	A_24_P827738	A_24_P827738		chr14	81452937	81452996	+	14q31.1
A_24_P331704	KRT80	2.56684	0.0278564	Repressed	-0.0821443	-0.705029	-1.30816	-2.32158	0.887639	-0.406844	-1.3699	0.53595	2.34401	0.334149	0.0821447	-0.1181	-0.385607	0.471421	0.623499	2.75837	NM_182507	KRT80	Homo sapiens keratin 80 (KRT80), transcript variant 1, mRNA [NM_182507]	chr12	50849752	50849811	-	12q13.13
A_24_P350437	THAP2	2.56642	0.0101639	Increased	0.994979	0.534614	1.11941	0.835113	0.70429	1.3622	-0.423631	-0.431293	0.0271304	-0.0463121	-0.0271304	-1.34756	-1.88586	-2.81866	-0.128471	0.0445087	NM_031435	THAP2	Homo sapiens THAP domain containing, apoptosis associated protein 2 (THAP2), mRNA [NM_031435]	chr12	70360278	70360337	+	12q21.1
A_32_P231547	THC2591726	2.56598	0.0294033	Repressed	-1.28161	0.293119	-0.209072	1.20131	-3.1213	-2.04101	-0.690888	-1.14605	0.209072	-0.959028	0.399096	0.948991	0.815291	1.46607	-0.318621	1.31971	THC2591726	THC2591726		chr1	143172757	143176246	-	1q21.1
A_24_P930337	THC2503773	2.56444	0.0228825	Repressed	-0.696147	-0.784355	-1.26037	-0.887341	-0.561039	-0.354061	0.0774608	0.836223	1.37485	-0.0774608	0.36148	1.78512	2.31443	2.66283	0.133524	-1.31528	THC2503773	THC2503773		chr3	71604294	71604353	-	3p14.1
A_23_P207476	SPAG9	2.56432	0.00105967	Repressed	-1.00387	-0.717955	-1.36462	0.034035	-1.06769	-0.758813	-1.04753	0.448591	0.645288	0.3591	-0.034035	2.0098	1.08245	1.11584	0.298481	-0.0861909	BC007524	SPAG9	Homo sapiens sperm associated antigen 9, mRNA (cDNA clone IMAGE:3351321), complete cds. [BC007524]	chr17	46463924	46463983	-	17q21.33
A_32_P158376	A_32_P158376	2.56334	0.00227236	Increased	0.674551	0.367469	0.579388	1.77152	0.5217	-0.965938	1.41312	0.547849	-0.867063	-0.382995	0.436633	-0.367469	-0.803795	-1.4033	-0.968965	-1.59759	A_32_P158376	A_32_P158376		chr8	47626971	47627016	-	8q11.1
A_23_P339633	CCDC75	2.56009	0.00220899	Repressed	-0.0124531	-0.572853	-0.0499458	0.549238	-0.618341	-0.774303	-0.953525	0.0124531	1.07847	0.963649	-0.0853615	1.2748	1.30643	2.61648	-0.191702	1.46704	NM_174931	CCDC75	Homo sapiens coiled-coil domain containing 75 (CCDC75), mRNA [NM_174931]	chr2	37172878	37174763	+	2p22.2
A_32_P55414	THC2529512	2.55845	0.0272973	Repressed	-1.57966	-0.432044	-1.41593	-0.306965	-0.0628076	-1.4346	0.856347	0.0628076	0.289436	0.908489	0.374427	1.20495	2.62772	2.54952	-0.496624	-0.928628	THC2529512	THC2529512	ALU3_HUMAN (P39190) Alu subfamily SB1 sequence contamination warning entry, partial (19%) [THC2529512]	chr19	39567384	39567443	+	19q13.11
A_24_P169896	TIMP2	2.55797	0.0414442	Repressed	-1.333	-0.299763	-2.19636	-2.15594	0.869905	-0.36111	-0.504209	0.491852	0.95394	0.299763	0.554698	1.90295	2.37219	1.44059	-0.960182	-1.21258	AK057217	TIMP2	Homo sapiens cDNA FLJ32655 fis, clone TESTI1000025, weakly similar to M.musculus mRNA for testis-specific protein, DDC8. [AK057217]	chr17	74398565	74398624	-	17q25.3
A_32_P44210	BC037328	2.55733	0.0197158	Increased	0.93059	1.18036	0.107061	-0.107061	1.2102	1.55784	0.719978	-1.52174	-0.469286	-1.3913	0.186279	-0.499467	-1.86819	-1.56906	0.936562	-2.0854	BC037328	BC037328	Homo sapiens cDNA clone IMAGE:5263455. [BC037328]	chr17	65061085	65061144	+	17q24.3
A_24_P350261	ENST00000332902	2.5543	0.055245	Increased	-0.802469	1.48402	0.383367	0.0331478	0.384547	-0.0331483	-1.00966	0.635857	-2.27994	-2.70714	-2.78626	0.666318	-0.279268	0.672305	0.0694671	-3.10324	ENST00000332902	ENST00000332902		chr9	139185391	139185699	-	9q34.3
A_24_P59439	LOC389634	2.55294	0.0390262	Repressed	-0.304106	-0.824131	-1.31371	-2.54076	-0.543865	-1.63996	0.863156	0.858517	1.24881	0.129604	0.494854	0.924451	1.55036	2.56219	-0.129604	-1.40825	AK074886	LOC389634	Homo sapiens cDNA FLJ90405 fis, clone NT2RP2006099. [AK074886]	chr12	8340183	8340242	-	12p13.31
A_24_P944541	PREPL	2.5522	0.00312021	Increased	0.496438	0.611669	0.868156	0.678772	0.055979	0.0494592	0.183543	-0.0237119	-0.807364	-0.269754	-0.629552	-1.09475	-1.97703	-2.96331	0.0237119	-0.175587	NM_006036	PREPL	Homo sapiens prolyl endopeptidase-like (PREPL), transcript variant C, mRNA [NM_006036]	chr2	44400846	44400905	-	2p21
A_32_P120534	BC019044	2.54817	0.0322712	Repressed	-0.47965	-0.638021	-0.589567	-0.0213618	-1.0298	0.0844474	-1.20598	1.12535	0.0162196	-0.0162196	0.0777106	2.0224	2.20654	3.64075	0.252543	-0.158835	BC019044	BC019044	Homo sapiens cDNA clone IMAGE:4635339, **** WARNING: chimeric clone ****. [BC019044]	chr19	18546698	18546757	-	19p13.11
A_23_P138985	CD3D	2.54605	0.0339358	Increased	2.00463	0.300991	-0.0901756	-0.590589	-0.0132265	0.716111	0.970656	1.07207	1.19886	-3.02841	-0.431147	0.0132265	-1.33939	-2.05257	0.556812	-1.333	NM_000732	CD3D	Homo sapiens CD3d molecule, delta (CD3-TCR complex) (CD3D), transcript variant 1, mRNA [NM_000732]	chr11	117715821	117716348	-	11q23.3
A_23_P320829	C14orf145	2.54434	0.00841279	Repressed	-0.620455	-0.923705	-0.981676	-0.494888	0.12455	-2.53216	-0.498931	0.515731	0.545547	0.546747	0.736116	0.859213	1.43172	2.06735	-0.695353	-0.12455	NM_152446	C14orf145	Homo sapiens chromosome 14 open reading frame 145 (C14orf145), mRNA [NM_152446]	chr14	80436073	80440915	-	14q31.1
A_24_P912439	AKNA	2.5441	0.00173997	Repressed	0.0395529	-0.602571	-1.30037	-1.60991	-1.45477	0.0737517	-0.747248	-1.03704	0.796872	-0.722318	0.901212	0.318727	-0.0395529	1.4624	1.36423	0.0570891	AB075848	AKNA	Homo sapiens mRNA for KIAA1968 protein. [AB075848]	chr9	116161587	116161646	-	9q32
A_32_P38445	THC2651534	2.54332	0.00310731	Repressed	0.211652	-0.559662	-0.539592	-0.748944	-1.06304	-0.181545	-0.16406	-0.297141	1.13339	1.6349	0.332474	0.16406	1.32485	2.47372	-0.755603	1.1236	THC2651534	THC2651534		chr9	107194650	107194709	-	9q31.1
A_24_P205025	LAYN	2.54313	0.0259019	Increased	-1.29774	0.542713	0.632864	0.0563569	1.52799	-0.238337	1.0953	1.08487	-2.40253	-2.25822	-0.865474	0.129823	-0.0563569	0.859297	-0.607604	-2.16774	AK096925	LAYN	Homo sapiens cDNA FLJ39606 fis, clone SKNSH2006234. [AK096925]	chr11	110915385	110915444	-	11q23.1
A_23_P90419	PBX4	2.54231	0.0182712	Repressed	-1.52022	-0.0708909	-1.54364	-0.481298	-1.2623	1.76037	0.0708909	-1.31734	-0.323679	0.94849	1.41924	-0.564703	0.470477	1.78481	1.51152	1.15854	NM_025245	PBX4	Homo sapiens pre-B-cell leukemia homeobox 4 (PBX4), mRNA [NM_025245]	chr19	19533538	19533597	-	19p13.11
A_24_P100266	ST13	2.54187	0.00102466	Increased	0.886382	0.372335	0.540198	0.996714	0.527645	-0.0428257	0.788572	0.0428257	-0.819752	-0.750637	0.179682	-0.0522776	-1.21101	-2.47293	-0.279828	-1.24851	NM_003932	ST13	Homo sapiens suppression of tumorigenicity 13 (colon carcinoma) (Hsp70 interacting protein) (ST13), mRNA [NM_003932]	chr22	39551772	39551831	-	22q13.2
A_24_P513669	THC2646626	2.5417	0.0302815	Repressed	-0.41563	-0.159971	-1.18	-0.214324	-0.332527	-0.29778	-1.17761	1.38398	1.00307	0.38981	1.23672	2.44851	2.24167	2.40479	0.159971	-1.51206	THC2646626	THC2646626		chr2	225090957	225091016	-	2q36.2
A_24_P54390	RASGRP3	2.54136	0.0402101	Repressed	0.241021	-1.69869	0.225872	-1.85589	0.940804	-0.638876	-1.10537	-4.03196	1.09062	1.18896	-0.0122938	0.596631	-0.210139	0.0122938	0.567901	-0.392248	NM_170672	RASGRP3	Homo sapiens RAS guanyl releasing protein 3 (calcium and DAG-regulated) (RASGRP3), mRNA [NM_170672]	chr2	33642798	33642857	+	2p22.3
A_24_P289265	ABCA1	2.54104	0.0195224	Repressed	-1.50679	-0.989623	-1.99719	0.546571	0.246713	-2.44301	-1.47216	-0.220257	0.220257	-0.720098	1.82982	1.60353	0.312052	0.272767	0.300407	-0.891133	AK024328	ABCA1	Homo sapiens cDNA FLJ14266 fis, clone PLACE1002437, highly similar to ATP-BINDING CASSETTE TRANSPORTER 1. [AK024328]	chr9	106658010	106658069	-	9q31.1
A_24_P55437	TES	2.539	0.00350148	Repressed	-0.0661249	-0.61134	-0.77857	-1.39748	-2.04	0.676612	-1.18248	0.0250282	1.36038	0.739697	0.442386	-0.0250282	-0.33801	1.5755	0.8071	0.817689	NM_152829	TES	Homo sapiens testis derived transcript (3 LIM domains) (TES), transcript variant 2, mRNA [NM_152829]	chr7	115684692	115684751	+	7q31.2
A_24_P931030	LOC283624	2.53698	0.0484644	Repressed	-2.10598	-1.44013	-1.32737	-1.55882	0.414597	0.323839	-0.628532	0.111296	0.164299	-1.49222	1.64853	3.03497	0.963687	1.27007	-0.111296	-0.944256	BC035145	LOC283624	Homo sapiens cDNA clone IMAGE:5264647. [BC035145]	chr14	20743295	20743354	-	14q11.2
A_24_P332941	C14orf103	2.53592	0.0215448	Repressed	0.179512	-0.0815225	0.197096	0.0346832	-0.953403	-1.09314	-0.936646	-0.24412	1.86624	-0.0346837	-0.0720992	0.417503	-0.996541	3.13131	1.84357	1.68723	NM_018036	C14orf103	Homo sapiens chromosome 14 open reading frame 103 (C14orf103), mRNA [NM_018036]	chr14	95861778	95861837	-	14q32.2
A_24_P686014	LOC651929	2.53472	0.00869968	Increased	0.772333	-0.324531	0.532148	1.03696	0.67447	-1.15528	1.16034	1.14883	-1.02392	-1.86903	0.324531	0.733379	-0.806898	-1.65707	-0.988763	-1.60157	XR_019186	LOC651929	PREDICTED: Homo sapiens similar to Keratin, type I cytoskeletal 18 (Cytokeratin-18) (CK-18) (Keratin-18) (K18) (LOC651929), mRNA [XR_019186]	chr6	34266010	34266069	+	6p21.31
A_24_P350124	KIAA1618	2.53396	0.000547795	Repressed	-0.292723	-0.241284	-0.425596	-0.608891	-1.43471	-0.286555	-1.70568	-0.00583982	0.312177	0.00583982	0.558484	0.860899	0.721375	1.91812	1.06662	0.28636	NM_020954	KIAA1618	Homo sapiens KIAA1618 (KIAA1618), mRNA [NM_020954]	chr17	75852169	75861690	+	17q25.3
A_24_P917744	DCTN1	2.53337	0.058265	Repressed	-0.24318	-1.4254	-1.35303	-0.51568	0.453203	0.367969	-0.626845	0.0956082	1.20106	-0.888967	0.326655	2.8432	0.604382	4.00111	-0.0956082	-0.510711	U73799	DCTN1	Human dynactin mRNA, partial cds. [U73799]	chr2	74453732	74453791	-	2p13.1
A_24_P371628	ANKH	2.53249	0.0310839	Increased	0.126816	0.0172639	0.192822	0.175426	0.520766	0.0329785	0.404267	-0.248271	-0.0172639	-4.36442	-0.157807	-0.831551	-1.80187	-1.98091	0.668408	-1.01699	NM_054027	ANKH	Homo sapiens ankylosis, progressive homolog (mouse) (ANKH), mRNA [NM_054027]	chr5	14762799	14762858	-	5p15.2
A_24_P912684	AHNAK	2.53171	0.0117734	Repressed	-0.478342	-0.471321	-0.429764	-0.43212	-0.397671	-0.0408721	-0.383586	1.35409	3.06659	1.0961	0.267655	1.03341	-0.120936	2.47378	0.0408721	1.58382	NM_001620	AHNAK	Homo sapiens AHNAK nucleoprotein (desmoyokin) (AHNAK), transcript variant 1, mRNA [NM_001620]	chr11	62045141	62045200	-	11q12.3
A_24_P108262	SDK2	2.52953	0.020627	Increased	2.86267	0.609016	-0.243018	0.916551	-0.05898	0.0653591	0.691466	-0.0162988	-0.973077	-1.93699	-1.82328	0.187351	0.0162992	0.854894	-0.468125	-1.74127	NM_019064	SDK2	Homo sapiens sidekick homolog 2 (chicken) (SDK2), mRNA [NM_019064]	chr17	68846645	68856362	-	17q25.1
A_32_P173582	AA677001	2.52881	0.0103057	Repressed	-0.296714	-0.278845	-0.940126	0.188227	0.0165272	-0.0165272	0.303723	-0.499027	-0.235884	-0.164804	1.42569	2.50588	1.36903	2.69575	1.8063	-0.217033	AA677001	AA677001	zj54d08.s1 Soares_fetal_liver_spleen_1NFLS_S1 Homo sapiens cDNA clone IMAGE:454095 3' similar to SW:ASF1_YEAST P32447 ANTI-SILENCING PROTEIN 1. ;, mRNA sequence [AA677001]	chr6	119268666	119270298	-	6q22.31
A_24_P788772	THC2582296	2.5284	0.0410006	Increased	2.1957	0.870628	-0.421866	0.510936	1.82699	-0.557455	0.00757694	3.29515	-1.01697	-1.26951	1.6167	-0.219768	0.141428	-0.955387	-0.00757647	-1.26704	THC2582296	THC2582296	1EA8_A Chain A, Apolipoprotein E3 22kd Fragment Lys146glu Mutant. {Homo sapiens} (exp=-1; wgp=-1; cg=-1), partial (64%) [THC2582296]	chr19	50103635	50103694	+	19q13.32
A_24_P565430	BQ778202	2.52767	0.0047246	Repressed	-0.312888	0.135111	-1.38669	-2.3374	-0.140753	-0.269594	0.0531039	-0.571997	1.71376	-0.538887	1.11859	1.16687	0.664756	1.29101	0.508355	-0.0531039	BQ778202	BQ778202	il43c11.x1 HR85 islet Homo sapiens cDNA clone IMAGE:6032660 3', mRNA sequence [BQ778202]	chr19	19302838	19302897	-	19p13.11
A_23_P45536	MCF2	2.52713	0.0416153	Repressed	-0.141228	0.141228	-2.45958	-2.73128	-0.736747	2.0852	-0.233463	-1.06217	0.98284	1.11282	1.23405	-0.516088	0.85134	0.582697	1.53414	-0.219831	NM_005369	MCF2	Homo sapiens MCF.2 cell line derived transforming sequence (MCF2), mRNA [NM_005369]	chrX	138491818	138491877	-	Xq27.1
A_24_P50937	AK094155	2.52672	0.0111372	Repressed	-1.7818	-0.768515	-0.75207	-1.93393	-0.172787	-0.394197	0.247812	0.172787	1.21594	-1.25578	0.892572	0.990698	0.888024	1.97427	0.947297	-0.337612	AK094155	AK094155	Homo sapiens cDNA FLJ36836 fis, clone ASTRO2011149. [AK094155]	chr1	1183585	1183644	-	1p36.33
A_24_P633825	A_24_P633825	2.52614	0.0550712	Increased	0.553954	0.916553	0.895671	-0.23433	1.47113	-1.72541	0.644426	0.276468	-0.962789	-1.20613	-0.141877	0.0799775	0.653424	-0.079978	-2.20202	-4.03761	A_24_P633825	A_24_P633825		chr10	79709904	79709963	+	10q22.3
A_24_P340659	AF268613	2.52515	0.0126158	Repressed	-1.12129	0.0755749	-2.14262	-1.92025	0.147809	-1.39094	-0.0544958	-0.200555	0.0544958	-0.310091	1.19699	0.840193	1.2256	1.46021	0.877784	-1.261	AF268613	AF268613	Homo sapiens POU 5 domain protein (POU5FLC1) mRNA, complete cds. [AF268613]	chr1	153670251	153670310	+	1q22
A_24_P668572	THC2746807	2.5251	0.014966	Repressed	-0.841257	-0.653684	-1.36373	-1.04644	-0.0124698	-0.961846	-0.22411	0.987714	0.210975	0.0124698	0.470799	2.06115	1.68408	2.47491	0.521571	-0.861068	THC2746807	THC2746807	ALU5_HUMAN (P39192) Alu subfamily SC sequence contamination warning entry, partial (12%) [THC2746807]	chr11	9271137	9271196	-	11p15.4
A_24_P50829	TRPM7	2.52481	0.0125927	Repressed	-0.282278	-0.348316	-1.28626	-0.360861	-0.426371	-0.334881	-0.160701	1.26463	0.766533	0.160701	0.868625	2.11241	2.20419	2.73696	0.25258	-0.34763	NM_017672	TRPM7	Homo sapiens transient receptor potential cation channel, subfamily M, member 7 (TRPM7), mRNA [NM_017672]	chr15	48693625	48693684	-	15q21.2
A_24_P933108	S57296	2.52478	0.0311689	Increased	1.11378	0.743788	0.981532	0.697254	-0.0042181	0.00421858	-1.04167	-0.238686	-2.64482	-2.39077	-1.84306	0.326728	0.0859833	0.881903	-0.55494	-2.29431	S57296	S57296	HER2/neu receptor {3' region, alternatively spliced} [human, breast cancer cell line, mRNA Partial, 175 nt]. [S57296]	chr17	35127366	35127424	+	17q12
A_23_P324340	DISP2	2.52462	0.00456377	Increased	0.858232	1.36581	1.71354	-0.269155	0.787381	-0.136981	1.82252	0.434969	-0.89295	0.763618	-0.988142	-0.114491	-0.0251942	0.0251942	-1.57095	-1.30931	NM_033510	DISP2	Homo sapiens dispatched homolog 2 (Drosophila) (DISP2), mRNA [NM_033510]	chr15	38450473	38450532	+	15q15.1
A_23_P25060	FLJ13769	2.52089	0.0530488	Repressed	-3.72791	-1.88285	-1.2754	-1.79571	0.140534	-0.567907	0.00444722	1.21249	0.659719	-0.65723	1.11924	-0.00444722	1.4283	0.86081	0.652733	-1.27995	AK023831	FLJ13769	Homo sapiens cDNA FLJ13769 fis, clone PLACE4000222. [AK023831]	chr12	122138481	122138540	-	12q24.31
A_24_P112087	ASF1A	2.51916	0.0158178	Increased	0.335911	0.0570507	0.150273	0.691833	0.480556	-0.0570507	0.500094	-0.421076	-2.01694	-1.22146	0.813222	-1.01044	-1.76145	-2.70377	0.916971	-1.94205	NM_014034	ASF1A	Homo sapiens ASF1 anti-silencing function 1 homolog A (S. cerevisiae) (ASF1A), mRNA [NM_014034]	chr6	119271181	119271240	+	6q22.31
A_23_P160136	ZBTB40	2.51851	0.0276991	Repressed	-1.56974	1.33963	-1.23891	-0.838778	-0.777618	-2.26004	-0.812686	0.882091	-0.147282	0.147282	0.359654	1.81825	1.18193	1.78451	1.081	-0.840814	NM_014870	ZBTB40	Homo sapiens zinc finger and BTB domain containing 40 (ZBTB40), mRNA [NM_014870]	chr1	22708190	22708249	+	1p36.12
A_23_P421843	ENST00000285206	2.51806	0.028005	Increased	1.11237	0.350881	-0.193239	-1.0383	0.23119	1.85451	-0.0427179	0.184192	-0.939566	-3.37447	0.306453	0.0427179	-1.63697	-1.28362	0.379698	-1.69388	ENST00000285206	ENST00000285206	Sterile alpha motif domain-containing protein 14. [Source:Uniprot/SWISSPROT;Acc:Q8IZD0] [ENST00000285206]	chr17	45543753	45543812	-	17q21.33
A_32_P233834	THC2686813	2.51735	0.00260531	Repressed	-1.44845	-0.825686	-1.55101	-1.41403	-0.143493	-0.557282	0.7184	-0.511526	0.818107	0.273944	0.143493	0.640742	1.08901	1.92415	0.348254	-0.315515	THC2686813	THC2686813		chr16	12426820	12426879	+	16p13.13
A_23_P68006	IL1R1	2.5162	0.0183588	Repressed	-1.82354	-0.0335524	0.00459456	-0.65821	-0.11618	0.482025	-0.795576	-0.00459456	1.24384	2.45759	-0.547469	1.01359	0.499798	0.940617	-0.61851	2.7155	NM_000877	IL1R1	Homo sapiens interleukin 1 receptor, type I (IL1R1), mRNA [NM_000877]	chr2	102158420	102158479	+	2q12.1
A_23_P204170	AW291149	2.51596	0.00534668	Increased	1.22428	0.622252	0.609515	0.424095	0.898769	0.625441	-0.470539	0.229881	-0.532435	-0.0401089	-0.254618	-0.838667	-1.2662	-3.12994	0.0401089	-0.463307	AW291149	AW291149	UI-H-BI2-agb-c-11-0-UI.s1 NCI_CGAP_Sub4 Homo sapiens cDNA clone IMAGE:2723709 3', mRNA sequence [AW291149]	chr12	97452768	97452827	+	12q23.1
A_23_P134609	WASL	2.51556	0.0325431	Repressed	-1.36246	-0.547651	-1.13016	-1.38338	-0.131222	-0.145658	0.131222	1.55859	0.982262	-0.349189	1.01898	1.18688	2.53621	2.58143	0.715233	-1.03549	NM_003941	WASL	Homo sapiens Wiskott-Aldrich syndrome-like (WASL), mRNA [NM_003941]	chr7	123122157	123123883	-	7q31.32
A_23_P124438	ZNF718	2.515	0.00583182	Repressed	-0.0804789	-0.889922	-0.563059	-0.123664	-1.4849	0.733368	-2.17159	-1.93608	-0.0281026	0.0281026	0.284468	0.409841	1.01146	1.711	0.210856	0.500525	NM_001039127	ZNF718	Homo sapiens zinc finger protein 718 (ZNF718), mRNA [NM_001039127]	chr4	146150	146209	+	4p16.3
A_24_P345081	NBPF3	2.51403	0.00423581	Repressed	-1.00754	-0.373999	-0.355689	-0.122443	-0.879928	-1.43246	0.0162444	-0.0162444	0.213463	0.189136	0.490073	1.30787	1.37647	2.7329	0.524774	-0.366743	NM_032264	NBPF3	Homo sapiens neuroblastoma breakpoint family, member 3 (NBPF3), mRNA [NM_032264]	chr1	21682257	21682316	+	1p36.12
A_32_P138557	AK055742	2.5134	0.019138	Repressed	-0.561276	-0.988353	-1.13504	-1.96341	0.10644	-0.10644	0.874038	-0.160079	0.894293	-0.412833	0.526598	1.03206	1.49817	3.08305	0.469391	-0.38771	AK055742	AK055742	Homo sapiens cDNA FLJ31180 fis, clone KIDNE2000266. [AK055742]	chr16	22338558	22338617	-	16p12.1
A_32_P29442	AI911989	2.51305	0.0121923	Repressed	-0.747477	-0.527695	-1.00708	-1.31018	-0.649139	-1.30069	0.0931468	0.87645	1.2937	-0.0931468	0.81455	1.71856	1.8738	1.47195	0.271932	-1.2885	AI911989	AI911989	AI911989 wd78e07.x1 NCI_CGAP_Lu24 Homo sapiens cDNA clone IMAGE:2337732 3', mRNA sequence [AI911989]	chr20	31550911	31550970	+	20q11.22
A_24_P919995	L17326	2.51234	0.00134823	Repressed	-0.443568	-0.364715	-0.577469	-1.02656	-0.519329	-0.99904	0.225389	-0.225389	1.54149	-0.451981	0.417191	0.960652	0.905758	2.3961	0.518265	0.414117	L17326	L17326	Human pre-T/NK cell associated protein (1F6) mRNA, 3' end. [L17326]	chr3	50252222	50252281	+	3p21.31
A_32_P64688	AB011149	2.51186	0.0292965	Repressed	-0.548321	-0.353635	-0.280945	0.29617	-1.82676	-0.179946	-3.0132	0.6713	0.853606	0.139131	0.192008	1.50077	1.9318	1.71242	-0.795885	-0.139131	AB011149	AB011149	Homo sapiens mRNA for KIAA0577 protein, partial cds. [AB011149]	chr6	30750123	30750182	-	6p21.33
A_32_P76122	THC2527474	2.51123	0.0373223	Repressed	-0.0612795	0.117069	-0.472256	0.0371039	-2.59492	-1.45407	-0.418699	0.183253	1.08646	0.335833	-0.0371039	1.62368	1.39423	3.07113	-0.969228	-0.541644	THC2527474	THC2527474	Q5A0D3_CANAL (Q5A0D3) Likely translation initiation factor eIF2 beta subunit, partial (6%) [THC2527474]	chr1	149685167	149685226	+	1q21.3
A_23_P137786	ADAMTSL4	2.51073	0.0264366	Repressed	-2.20051	-1.2589	-1.17907	-0.849685	-0.128373	-0.0634007	0.198726	0.914158	-0.219537	-0.761984	0.0634007	1.75717	1.57214	2.62374	0.185789	0.83706	AK023606	ADAMTSL4	Homo sapiens cDNA FLJ13544 fis, clone PLACE1006815. [AK023606]	chr1	148790799	148790858	+	1q21.2
A_32_P35603	A_32_P35603	2.50947	0.0116353	Repressed	-1.59593	-1.01982	-0.393283	0.073091	-0.511076	-0.0970545	0.850822	-0.825126	-0.073091	0.534825	1.0156	1.45734	2.10851	1.96687	1.13903	-1.04837	A_32_P35603	A_32_P35603		chr8	38889363	38889422	+	8p11.23
A_24_P276808	PTPN7	2.50909	0.00281316	Repressed	-0.677423	-0.226787	0.37797	-0.655617	-0.519547	-0.485672	-1.5252	-1.83052	0.226787	1.41047	0.799296	-0.889693	1.45534	0.886289	0.230585	0.955452	NM_080588	PTPN7	Homo sapiens protein tyrosine phosphatase, non-receptor type 7 (PTPN7), transcript variant 2, mRNA [NM_080588]	chr1	200389500	200389559	-	1q32.1
A_32_P34522	BC010544	2.50757	0.0054564	Repressed	-1.31522	0.0790968	-0.758736	-1.13584	-0.109108	-0.0668316	-0.0327396	-0.895741	1.15614	0.74502	0.125826	0.0327396	1.42679	2.80404	-0.301476	0.386115	BC010544	BC010544	Homo sapiens cDNA clone IMAGE:3462401, partial cds. [BC010544]	chr19	926522	926581	+	19p13.3
A_32_P207294	THC2578835	2.50595	0.0122271	Repressed	-0.0657878	-0.327528	0.0275564	-1.13554	-0.0275564	-2.09662	-0.228994	0.500436	2.14194	0.186003	-0.253447	1.48683	1.97337	1.55767	-0.442558	0.599047	THC2578835	THC2578835		chr10	21874264	21874323	-	10p12.31
A_32_P127200	THC2518705	2.50514	0.0280463	Repressed	-1.33521	0.208769	-0.254395	1.11179	-2.85943	-1.94507	-0.51726	-1.44098	0.207529	-1.17145	0.432066	0.71808	0.820726	1.54612	-0.207529	1.22179	THC2518705	THC2518705		chr1	147899280	147902769	+	1q21.1
A_23_P414654	RAB37	2.50411	0.0182343	Repressed	-1.29517	-0.686935	0.0215077	-0.679492	-0.089232	0.184765	-1.03609	-3.17172	0.343875	0.889616	0.289261	-1.12384	0.969303	2.02399	0.47132	-0.0215077	NM_175738	RAB37	Homo sapiens RAB37, member RAS oncogene family (RAB37), transcript variant 3, mRNA [NM_175738]	chr17	70254817	70254876	+	17q25.1
A_24_P589266	SH3MD4	2.50082	0.0386203	Increased	1.39904	1.80948	-0.081975	-0.613747	0.0424094	-0.0424094	0.700767	1.28957	1.0024	-3.0777	0.368301	-1.30601	-2.04113	-1.2314	-0.172559	0.38204	AL831825	SH3MD4	Homo sapiens mRNA; cDNA DKFZp547G0613 (from clone DKFZp547G0613). [AL831825]	chr2	109618391	109618450	+	2q13
A_24_P532180	LOC90246	2.49847	0.0112936	Repressed	-0.196432	0.0397306	-1.44429	0.626527	-0.589339	-1.96088	-0.0397306	-0.0826678	0.63816	2.22257	-0.280463	0.459982	0.840812	1.6425	-0.399018	1.79676	AK023635	LOC90246	Homo sapiens cDNA FLJ13573 fis, clone PLACE1008584. [AK023635]	chr3	129711532	129711591	+	3q21.3
A_24_P221092	AF289615	2.49384	0.0221791	Repressed	-1.86223	-0.0231104	-1.23972	-0.422969	-1.00979	-0.637351	-0.219822	1.43001	0.545523	0.0231104	0.903596	2.05501	1.62627	1.97179	0.541797	-1.10511	AF289615	AF289615	Homo sapiens clone pp9953 unknown mRNA. [AF289615]	chr13	97987008	97987067	-	13q32.2
A_32_P38268	BF335933	2.4936	0.0178092	Repressed	0.0482826	0.0856729	-0.505979	-0.293074	-2.15898	-2.14628	-2.19679	0.10789	1.39593	0.248784	-0.0482831	1.23471	1.59151	0.142165	-0.793742	-0.284467	BF335933	BF335933	BF335933 CM4-CT0486-050900-289-c01 CT0486 Homo sapiens cDNA, mRNA sequence [BF335933]	chr9	133295415	133297831	-	9q34.13
A_24_P824592	RBMX	2.49297	0.0499514	Increased	0.0937285	-0.58816	-0.0937285	0.253419	1.67893	-0.367557	1.57962	1.55426	-2.4588	-2.38217	0.478348	1.11398	-0.77961	-0.311101	0.374508	-2.46755	NM_002139	RBMX	Homo sapiens RNA binding motif protein, X-linked (RBMX), mRNA [NM_002139]	chrX	135785182	135785328	-	Xq26.3
A_24_P937319	HGS	2.49265	0.00957625	Repressed	-1.29328	-0.709689	-0.757634	-1.75086	-1.50087	0.146966	-0.813908	0.0978234	0.654945	-1.60312	0.42059	0.528751	1.68054	1.58393	-0.0978234	0.792203	AK097197	HGS	Homo sapiens cDNA FLJ39878 fis, clone SPLEN2016045, moderately similar to Homo sapiens mRNA for Hrs. [AK097197]	chr17	77276162	77276221	+	17q25.3
A_32_P103776	THC2734788	2.4922	0.0581109	Repressed	-0.0965981	-0.486103	-0.108399	-0.0186725	-0.318361	-0.0552344	-1.67083	1.96607	0.0186725	0.136859	0.622058	3.14746	2.50576	3.24416	0.608041	-0.531787	THC2734788	THC2734788	T28605 EST48922 Human Spleen Homo sapiens cDNA 5' end similar to proto-oncogene junD (GB:X51346) (HT:1498), mRNA sequence [T28605]	chr19	18251791	18251850	+	19p13.11
A_32_P132766	THC2671036	2.49172	0.0121571	Repressed	-0.0871904	-0.0933502	-0.990246	-0.842761	-1.10961	-0.882211	0.0871904	0.544838	1.67177	-0.1013	0.804374	1.86525	0.744817	2.74246	0.153529	-0.717099	THC2671036	THC2671036	Q6C1M3_YARLI (Q6C1M3) Similarity, partial (6%) [THC2671036]	chrX	73356346	73356405	+	Xq13.2
A_24_P42495	BC010544	2.49135	0.00815548	Repressed	-1.43987	-0.0356593	-0.781181	-1.30579	-0.0180831	-0.103936	0.0706391	-0.843281	0.933137	0.442976	0.384536	0.0180831	1.60771	2.89154	-0.247738	0.0480094	BC010544	BC010544	Homo sapiens cDNA clone IMAGE:3462401, partial cds. [BC010544]	chr19	926490	926549	+	19p13.3
A_24_P187154	A_24_P187154	2.49062	0.0265514	Increased	0.311701	-0.86776	-0.616344	-0.0391479	0.837996	0.0391479	0.452041	0.513735	-2.75665	-2.5369	0.491531	0.097374	-0.765889	-1.75653	0.10686	-2.78045	A_24_P187154	A_24_P187154		chr7	42802054	42802119	+	7p14.1
A_23_P391485	AF119888	2.48913	0.00784844	Repressed	-0.512247	-0.364306	-0.760762	-1.24106	-1.85226	-1.07435	-0.120102	1.08515	0.778359	0.120103	1.35888	1.2677	0.435628	1.98217	0.392959	-0.650598	AF119888	AF119888	Homo sapiens PRO2613 mRNA, complete cds. [AF119888]	chr5	96370460	96370519	-	5q15
A_32_P33434	LOC730498	2.48695	0.0369086	Increased	0.12153	-0.554296	0.547352	0.211731	1.07163	-0.121604	2.01714	0.952045	-3.08443	-0.875366	-0.12153	0.607756	-0.281273	0.5218	-0.308903	-2.72757	XR_015158	LOC730498	PREDICTED: Homo sapiens similar to Zinc finger protein 561 (LOC730498), mRNA [XR_015158]	chr19	9662538	9662597	-	19p13.2
A_32_P217750	IL3RA	2.48675	0.00844279	Repressed	-0.83146	-0.487187	-0.461536	-1.47695	0.530283	0.48277	-0.340554	-1.12452	1.4948	0.93818	-0.142181	0.608109	-0.255516	2.69445	0.142181	1.32492	NM_002183	IL3RA	Homo sapiens interleukin 3 receptor, alpha (low affinity) (IL3RA), mRNA [NM_002183]	chrY	1461487	1461546	+	Yp11.32
A_32_P227657	BX114900	2.48606	0.0254962	Repressed	-0.78509	-0.121672	-1.82648	0.640139	-1.05248	0.479646	-0.731815	-0.888357	0.121672	-0.851653	0.409363	2.06426	1.57703	2.67157	0.730537	-0.497989	BX114900	BX114900	BX114900 Soares_fetal_liver_spleen_1NFLS_S1 Homo sapiens cDNA clone IMAGp998L191010, mRNA sequence [BX114900]	chr8	123879009	123879068	+	8q24.13
A_24_P403928	PAPLN	2.48506	0.0218074	Increased	0.687713	1.16985	-0.0633302	-1.47157	0.842133	0.065248	0.0633302	0.0770392	0.467806	0.403203	-2.77304	-1.94673	-1.60974	-1.43168	-1.96522	-0.280436	NM_173462	PAPLN	Homo sapiens papilin, proteoglycan-like sulfated glycoprotein (PAPLN), mRNA [NM_173462]	chr14	72803230	72803289	+	14q24.2
A_23_P143034	ACOXL	2.48383	0.0236248	Repressed	-2.04461	-1.9068	-1.31397	-1.57964	0.501522	0.464369	-0.571637	0.135859	-0.135859	-0.406462	-1.05931	0.592818	0.520506	1.34069	1.59014	1.7431	NM_018308	ACOXL	Homo sapiens acyl-Coenzyme A oxidase-like (ACOXL), mRNA [NM_018308]	chr2	111568275	111568334	+	2q13
A_23_P327183	FLJ40606	2.48358	0.0412485	Repressed	-1.49436	0.896084	-0.734852	-2.06825	0.0854349	0.0623889	-0.947575	-0.373848	-0.106423	-0.0623884	0.364235	2.37336	1.68124	2.61716	0.333451	-1.27624	AK097925	FLJ40606	Homo sapiens cDNA FLJ40606 fis, clone THYMU2011939. [AK097925]	chr20	43994874	43994933	-	20q13.12
A_23_P313828	PRR6	2.48329	0.000999365	Increased	0.609433	0.603421	0.751478	1.78092	0.016854	0.0975544	0.536928	1.5714	-0.016854	-0.389449	-0.160849	-0.143421	-0.34077	-1.96946	-0.941595	-0.56762	NM_181716	PRR6	Homo sapiens proline rich 6 (PRR6), mRNA [NM_181716]	chr17	16192676	16193980	-	17p11.2
A_24_P769096	AK024938	2.47996	0.00639044	Repressed	-0.657282	0.0177093	-0.204494	-1.10715	-1.08534	-1.24661	-0.479599	0.299734	1.04915	-0.0177088	1.28886	1.21566	1.86318	1.21688	0.767727	-1.36427	AK024938	AK024938	Homo sapiens cDNA: FLJ21285 fis, clone COL01912. [AK024938]	chr7	132293160	132293219	-	7q32.3
A_32_P80678	ADAM9	2.47992	0.00308586	Repressed	-0.885336	-1.35864	-1.39316	0.00706816	-0.900914	0.155144	-1.20336	-0.147464	0.592927	0.792335	-0.00706816	1.3569	1.25147	1.54193	-0.904894	0.132091	NM_001005845	ADAM9	Homo sapiens ADAM metallopeptidase domain 9 (meltrin gamma) (ADAM9), transcript variant 2, mRNA [NM_001005845]	chr8	38999948	39002484	+	8p11.23
A_24_P485105	THC2632823	2.47991	0.0265473	Repressed	-1.13757	-0.407322	-1.12789	-1.2364	-1.31222	-1.06336	0.559993	0.407322	0.838769	-0.916712	0.804866	1.50259	1.76416	1.99532	0.821748	-1.6459	THC2632823	THC2632823	ALU1_HUMAN (P39188) Alu subfamily J sequence contamination warning entry, partial (7%) [THC2632823]	chr9	131737456	131737515	-	9q34.11
A_23_P1782	CD82	2.47986	0.000164173	Repressed	-0.258479	-0.652722	-0.0677624	0.0677624	-0.807188	-0.610985	-1.0356	-1.0851	1.18366	1.38536	0.536461	-0.25837	0.29716	1.04515	0.472981	1.3696	NM_002231	CD82	Homo sapiens CD82 molecule (CD82), transcript variant 1, mRNA [NM_002231]	chr11	44597472	44597531	+	11p11.2
A_24_P350683	SLC9A1	2.47958	0.00410255	Repressed	-2.40688	0.190215	-1.1604	-0.587791	-1.47592	-0.39805	-1.08558	0.459686	0.504129	-0.485809	0.890136	0.700067	0.577521	0.976529	1.04368	-0.190215	BC012121	SLC9A1	Homo sapiens solute carrier family 9 (sodium/hydrogen exchanger), member 1 (antiporter, Na+/H+, amiloride sensitive), mRNA (cDNA clone MGC:20164 IMAGE:4652523), complete cds. [BC012121]	chr1	27304719	27304778	-	1p36.11
A_32_P221569	THC2590490	2.47861	0.0337932	Repressed	-0.540321	-0.201475	-2.75554	-1.42747	0.345318	-0.485776	-0.246277	1.03111	0.292478	0.157735	-0.0845203	1.27805	1.85134	2.78951	0.0845199	-0.173281	THC2590490	THC2590490	IRX6_HUMAN (P78412) Iroquois-class homeodomain protein IRX-6 (Iroquois homeobox protein 6) (Homeodomain protein IRXB3), partial (54%) [THC2590490]	chr15	76626062	76628212	-	15q25.1
A_32_P151782	THC2623129	2.47788	0.00668446	Increased	1.41537	2.6746	1.20357	0.915698	-0.969372	0.026376	0.308045	1.00027	-0.0738671	-0.993177	-0.911396	-0.00441146	-0.231062	-0.763749	-0.92504	0.00441146	THC2623129	THC2623129	ALU2_HUMAN (P39189) Alu subfamily SB sequence contamination warning entry, partial (32%) [THC2623129]	chr13	99538903	99538962	-	13q32.3
A_32_P51014	THC2556305	2.47441	0.00529093	Repressed	-2.29154	-1.42146	-1.54025	-1.82372	0.341912	0.309553	-0.705012	-0.133538	1.24442	-0.00365973	0.569104	0.343324	0.240603	0.948892	-0.153749	0.00365925	THC2556305	THC2556305	ALU5_HUMAN (P39192) Alu subfamily SC sequence contamination warning entry, partial (9%) [THC2556305]	chr1	16044580	16044639	+	1p36.21
A_24_P401174	KIAA0556	2.47352	0.00764695	Repressed	-0.650546	-0.0938983	-0.534718	-0.449357	-0.778661	-2.17847	-0.236675	0.6483	1.39139	0.173725	0.0938988	1.29934	0.96291	2.24781	-0.512303	0.521726	NM_015202	KIAA0556	Homo sapiens KIAA0556 (KIAA0556), mRNA [NM_015202]	chr16	27627625	27627684	+	16p11.2
A_23_P415652	GALNT12	2.47343	0.0359835	Increased	0.91168	1.05059	-0.0188522	0.0188522	-0.741882	0.844699	0.0965114	1.42301	-1.35109	-2.8368	0.549334	-0.553554	-2.27626	-1.47444	1.43726	-0.361966	NM_024642	GALNT12	Homo sapiens UDP-N-acetyl-alpha-D-galactosamine:polypeptide N-acetylgalactosaminyltransferase 12 (GalNAc-T12) (GALNT12), mRNA [NM_024642]	chr9	100648200	100651087	+	9q22.33
A_23_P147331	SERINC2	2.47342	0.059918	Repressed	-1.42952	-0.183847	-2.72223	-1.6644	-0.902118	-0.395495	0.500451	1.37205	3.07982	0.918394	-0.408742	0.378774	0.183847	1.3399	-1.15841	0.693368	NM_178865	SERINC2	Homo sapiens serine incorporator 2 (SERINC2), mRNA [NM_178865]	chr1	31674499	31674886	+	1p35.2
A_24_P24263	PDLIM5	2.473	0.0512647	Repressed	-2.56318	-0.713103	-0.208233	-1.70216	-0.406295	2.01103	0.296211	-0.00374913	0.947898	0.00374913	0.974671	-0.0648363	1.52118	3.03293	1.0197	-0.274657	NM_001011515	PDLIM5	Homo sapiens PDZ and LIM domain 5 (PDLIM5), transcript variant 4, mRNA [NM_001011515]	chr4	95726616	95727219	+	4q22.3
A_32_P59673	C7orf46	2.4709	0.03932	Repressed	-0.21176	-0.268533	0.292423	-2.74239	-2.63946	-0.0113845	0.39557	-2.27823	0.289934	0.0113845	1.34431	0.559048	-0.32984	1.77318	0.302332	-0.973813	NM_199136	C7orf46	Homo sapiens chromosome 7 open reading frame 46 (C7orf46), mRNA [NM_199136]	chr7	23708501	23708560	+	7p15.3
A_23_P64611	P2RY6	2.46766	0.0480081	Repressed	-2.73375	-1.19283	-0.139205	-0.502932	0.828703	-0.770796	0.0747547	0.0342979	-0.903184	-0.0342979	-0.320859	0.463143	2.46771	2.76336	1.3593	0.228242	NM_176798	P2RY6	Homo sapiens pyrimidinergic receptor P2Y, G-protein coupled, 6 (P2RY6), transcript variant 2, mRNA [NM_176798]	chr11	72686273	72686332	+	11q13.4
A_24_P119391	AK094327	2.46705	0.0507352	Repressed	-0.875848	-0.139782	-1.80707	-0.494091	0.000320911	-0.000320911	-1.12727	1.08131	0.510912	-1.34811	1.199	0.446013	1.04352	2.90558	2.85768	-0.555045	AK094327	AK094327	Homo sapiens cDNA FLJ37008 fis, clone BRACE2009654. [AK094327]	chr20	32848431	32848490	-	20q11.22
A_23_P369201	SCARB1	2.46636	0.00957669	Increased	0.299923	0.518605	1.43243	1.436	0.576546	-1.39459	0.0461631	0.959769	-1.41572	-0.320224	0.29067	-0.0461631	-0.871254	-2.25504	-1.30005	-0.626462	NM_005505	SCARB1	Homo sapiens scavenger receptor class B, member 1 (SCARB1), transcript variant 1, mRNA [NM_005505]	chr12	123833234	123833293	-	12q24.31
A_23_P390621	C4orf28	2.46453	0.0259301	Increased	-0.208187	-0.312968	-0.245228	0.253164	1.34576	0.215436	0.469587	0.375691	-3.2271	-1.52959	0.374396	0.670463	0.208187	-1.42874	-1.31049	-2.27436	NM_145048	C4orf28	Homo sapiens chromosome 4 open reading frame 28 (C4orf28), mRNA [NM_145048]	chr4	20338281	20338340	+	4p15.31
A_24_P102283	AK098835	2.46307	0.0579309	Repressed	-1.9242	-0.493519	-1.25733	-0.948883	0.584634	-0.0333176	0.0333176	1.07356	1.41969	-0.654232	1.25269	1.38361	2.11094	3.30748	-0.59883	-0.783411	AK098835	AK098835	Homo sapiens cDNA FLJ25969 fis, clone CBR02250. [AK098835]	chr2	144935279	144935338	-	2q22.3
A_24_P362540	DDEF2	2.46221	0.0257955	Increased	1.23731	0.07622	-0.365542	-0.07622	0.840807	0.782488	0.952477	1.52708	0.605885	-0.260005	-1.42668	1.15504	-0.69218	-3.1708	-1.02276	-0.613527	NM_003887	DDEF2	Homo sapiens development and differentiation enhancing factor 2 (DDEF2), mRNA [NM_003887]	chr2	9462757	9462816	+	2p25.1
A_23_P124427	NEK1	2.46122	0.0164471	Increased	0.326874	0.290219	0.209758	-0.0044415	0.543845	0.199556	0.662285	-0.916223	-1.33746	-0.471319	0.0044415	-1.37156	-1.56276	-3.6458	0.529924	-1.22857	NM_012224	NEK1	Homo sapiens NIMA (never in mitosis gene a)-related kinase 1 (NEK1), mRNA [NM_012224]	chr4	170551927	170551986	-	4q33
A_23_P204958	LATS2	2.46116	0.0012411	Repressed	-0.0315213	-1.12618	-1.3007	-0.454994	-2.00915	0.375756	-1.40043	-0.464838	0.726429	0.236492	0.016397	0.58712	0.519067	1.399	-0.016397	0.514513	NM_014572	LATS2	Homo sapiens LATS, large tumor suppressor, homolog 2 (Drosophila) (LATS2), mRNA [NM_014572]	chr13	20446786	20446845	-	13q12.11
A_24_P479510	SLC44A1	2.46102	0.00103229	Repressed	-0.0980344	-0.557464	-0.993434	-1.25469	-1.72261	0.319982	-0.691983	-1.54859	0.0567861	0.785622	0.607863	0.359957	1.6331	0.0862565	-0.0567861	0.374459	ENST00000374720	SLC44A1	Choline transporter-like protein 1 (Solute carrier family 44 member 1) (CD92 antigen) (CDw92). [Source:Uniprot/SWISSPROT;Acc:Q8WWI5] [ENST00000374720]	chr9	107199155	107199214	+	9q31.1
A_24_P230009	A_24_P230009	2.4604	0.00164505	Increased	0.280614	-0.213979	1.22438	1.51101	0.233296	0.785325	-0.0242236	0.689453	-1.72274	-0.879123	0.0888011	-0.369035	-0.256457	-1.73441	0.0242236	-1.05654	A_24_P230009	A_24_P230009		chr4	10089392	10089452	-	4p16.1
A_24_P625683	LOC647580	2.45744	0.0217722	Repressed	-1.17422	-0.480967	-0.284322	0.0274539	-0.439922	-1.07871	0.436553	0.63004	-0.0274539	-0.193194	1.11328	1.9098	1.84445	3.09275	0.944657	-0.671133	XR_018208	LOC647580	PREDICTED: Homo sapiens hypothetical LOC647580 (LOC647580), mRNA [XR_018208]	chr1	147359707	147359766	-	1q21.1
A_32_P860362	AA908257	2.45585	0.00345718	Repressed	-1.38446	-0.880349	-0.533282	-1.33602	-0.440647	-0.149298	0.610977	-0.467619	1.10225	-0.879942	1.36969	0.231075	1.08748	1.24973	1.47948	0.149298	AA908257	AA908257	AA908257 ol05h07.s1 NCI_CGAP_Lu5 Homo sapiens cDNA clone IMAGE:1522621 3', mRNA sequence [AA908257]	chr10	51262436	51262495	+	10q11.23
A_23_P391938	ADAMTSL4	2.45544	0.0476042	Repressed	-1.71866	-0.545189	-0.0232773	0.0455527	-1.22894	0.617341	-3.1266	-0.139139	1.23517	0.915224	0.824973	0.21547	-0.278818	0.0232773	-1.333	2.64664	AK023606	ADAMTSL4	Homo sapiens cDNA FLJ13544 fis, clone PLACE1006815. [AK023606]	chr1	148790428	148790487	+	1q21.2
A_32_P147969	AL080232	2.45485	0.0303023	Repressed	-0.888485	-0.152621	-1.389	-2.1975	-0.312578	0.506314	-0.291474	0.890122	2.02973	-0.358911	0.152621	1.2842	1.08443	2.64367	0.307055	-0.612899	AL080232	AL080232	Homo sapiens mRNA; cDNA DKFZp586A061 (from clone DKFZp586A061) [AL080232]	chr3	189447610	189447668	+	3q28
A_24_P926507	AF263545	2.45314	0.0551688	Increased	0.356891	1.03819	0.746472	-0.216588	1.36435	1.5609	0.782628	-1.88862	-0.36629	-1.06729	0.879373	-0.189192	-0.8419	-1.62099	0.189192	-3.59569	AF263545	AF263545	Homo sapiens HUT11 protein mRNA, partial 3' UTR. [AF263545]	chr18	41585924	41585983	+	18q12.3
A_32_P9253	THC2620541	2.45259	0.0350763	Increased	0.781481	1.00305	1.12734	-0.27536	0.910226	-1.51786	1.63408	0.230169	-0.0640707	-0.411454	0.937789	0.0640702	-1.5106	-0.692904	-2.02754	-2.7566	THC2620541	THC2620541	Q8WYP8_HUMAN (Q8WYP8) Mid-1-related chloride channel 4 (Mid-1-related chloride channel 1) (MCLC), partial (17%) [THC2620541]	chr1	109281769	109281828	+	1p13.3
A_32_P179526	ZBTB20	2.4505	0.0455764	Repressed	-1.40167	-0.993048	-1.82577	-1.85165	0.140915	-0.517893	0.362997	-0.140915	0.421378	-1.13114	0.498158	1.52307	1.55293	2.38591	0.754228	-1.88697	BC010934	ZBTB20	Homo sapiens zinc finger and BTB domain containing 20, mRNA (cDNA clone IMAGE:4291354), partial cds. [BC010934]	chr3	115888804	115888863	-	3q13.31
A_24_P924240	A_24_P924240	2.4496	0.0354351	Repressed	-0.943166	-0.634267	-2.14052	-0.67776	-0.421646	-2.78438	0.105965	0.641826	0.428059	-0.00349522	1.40301	1.47966	0.41097	1.5307	0.00349569	-1.76599	A_24_P924240	A_24_P924240		chr14	59637947	59638006	+	14q23.1
A_24_P816384	ENST00000339094	2.44826	0.00126908	Repressed	-0.847677	-1.33224	-0.841015	-0.627423	-0.567019	-1.03398	0.274643	-0.00694084	0.617028	0.00694084	0.83589	1.30019	0.80845	1.96336	0.149743	-0.329187	ENST00000339094	ENST00000339094	CDNA FLJ43276 fis, clone KIDNE2011532, moderately similar to Homo sapiens melanoma-associated chondroitin sulfate proteoglycan 4. [Source:Uniprot/SPTREMBL;Acc:Q6ZUW4] [ENST00000339094]	chr15	82899218	82899277	-	15q25.2
A_23_P3450	76P	2.4467	0.0132775	Increased	0.949959	0.337695	1.39967	0.958365	0.352269	0.0674257	-0.165022	-0.0152979	-0.421892	0.256404	-0.19626	-0.674944	-1.46359	-3.38165	-0.574978	0.0152979	NM_014444	76P	Homo sapiens gamma tubulin ring complex protein (76p gene) (76P), mRNA [NM_014444]	chr15	41483980	41484039	+	15q15.3
A_24_P195669	MYO15B	2.44349	0.00495134	Repressed	-1.19424	-0.300199	-0.863201	-0.397112	0.107879	-0.884183	0.789107	-0.549534	1.01479	-0.29312	0.484436	1.19758	1.79017	2.32109	0.612992	-0.107879	AK074680	MYO15B	Homo sapiens cDNA FLJ90199 fis, clone MAMMA1001609. [AK074680]	chr17	71100634	71100693	+	17q25.1
A_32_P61975	THC2713067	2.4433	0.0324056	Repressed	-0.34706	-0.42876	-0.32049	-0.0445447	0.0445447	-0.551638	-0.30065	0.612816	0.193776	-0.518606	1.04878	2.67703	2.02025	3.45983	0.746186	-0.652367	THC2713067	THC2713067	AC009978 T23E18.3 {Arabidopsis thaliana} (exp=0; wgp=1; cg=0), partial (7%) [THC2713067]	chr3	115530120	115530179	-	3q13.31
A_23_P217297	ZNF711	2.44237	0.0432407	Increased	1.59854	0.196311	0.134041	0.494396	0.501654	-2.29954	0.927316	0.460446	-0.134041	-1.22949	-0.322688	0.382234	-1.75544	-3.43985	-0.623079	-1.17072	NM_021998	ZNF711	Homo sapiens zinc finger protein 711 (ZNF711), mRNA [NM_021998]	chrX	84413898	84413957	+	Xq21.1
A_23_P319970	FANCC	2.44147	0.00398173	Increased	1.44239	0.807106	0.218074	0.640284	0.602732	0.0441451	-0.484271	1.39178	0.483706	-0.886766	-1.20827	-0.559873	-0.132486	-0.0441451	-2.18536	-1.10657	BC034271	FANCC	Homo sapiens Fanconi anemia, complementation group C, mRNA (cDNA clone IMAGE:4777682), with apparent retained intron. [BC034271]	chr9	96925682	96925741	+	9q22.32
A_23_P256956	KIF20A	2.44123	0.00249376	Increased	1.44602	1.65726	1.24719	0.038023	1.60589	-0.0906196	-0.493677	1.3518	-0.909894	0.0344753	-0.0344753	-0.642518	0.0537515	-0.403028	-1.2375	-0.399813	NM_005733	KIF20A	Homo sapiens kinesin family member 20A (KIF20A), mRNA [NM_005733]	chr5	137549980	137550703	+	5q31.2
A_23_P380901	PTHR2	2.44107	0.00955962	Increased	1.70704	-0.0127237	0.326267	0.0127237	1.6255	-0.0733397	1.58399	2.05846	-0.319692	-0.34957	0.818258	0.295394	-0.506561	-1.73272	-0.110891	-1.16639	NM_005048	PTHR2	Homo sapiens parathyroid hormone receptor 2 (PTHR2), mRNA [NM_005048]	chr2	209066788	209066847	+	2q33.3
A_32_P166540	BC019599	2.43861	0.0489639	Repressed	-0.824295	-1.27729	-0.921756	-0.819293	0.137064	0.68104	-1.91405	1.39849	-0.137064	-0.446258	0.963781	2.14372	2.14337	2.41747	0.543508	-0.880123	BC019599	BC019599	Homo sapiens mRNA similar to flap structure-specific endonuclease 1 (cDNA clone IMAGE:3862385). [BC019599]	chr11	61319505	61319564	+	11q12.2
A_32_P185481	AK127494	2.43759	0.000150703	Repressed	-1.23771	-0.521895	-0.537101	-1.75638	-0.587396	-0.401499	-0.156334	-0.516342	0.744754	0.156334	0.39318	0.454017	0.459344	1.67029	0.49052	0.200544	AK127494	AK127494	Homo sapiens cDNA FLJ45587 fis, clone BRTHA3014105. [AK127494]	chr19	7047408	7047467	-	19p13.2
A_24_P569907	AK095780	2.43701	0.0140161	Increased	0.251953	0.102557	0.0419314	-0.0419314	0.90301	0.0528305	1.05585	-0.368184	-0.670583	-1.28863	0.52856	-1.34675	-1.70291	-3.05842	0.613159	-1.35729	AK095780	AK095780	Homo sapiens cDNA FLJ38461 fis, clone FEBRA2020977. [AK095780]	chr18	32011009	32011068	+	18q12.2
A_24_P848352	AL117571	2.43642	0.00373228	Repressed	-0.826064	-0.588413	-1.4203	-0.910252	-0.491506	-1.20682	0.269894	0.504542	0.985541	-0.269894	0.586033	1.59991	0.925269	1.67238	0.693869	-0.583915	AL117571	AL117571	Homo sapiens mRNA; cDNA DKFZp564O1172 (from clone DKFZp564O1172) [AL117571]	chr5	130727589	130727648	+	5q31.1
A_23_P138717	RGS10	2.43626	0.0310726	Increased	1.00588	0.559239	0.252648	0.0875177	0.329503	2.47992	-0.180643	0.0793409	-2.05349	-1.49944	-0.0793409	-1.31754	-0.286034	-1.70859	1.87313	-0.592637	NM_001005339	RGS10	Homo sapiens regulator of G-protein signalling 10 (RGS10), transcript variant 1, mRNA [NM_001005339]	chr10	121249513	121249572	-	10q26.11
A_32_P220700	THC2651324	2.43589	0.0205506	Repressed	-0.445771	-0.547906	-0.0150433	-0.299818	-1.71082	-3.23626	-0.279816	0.0150433	0.674373	0.539571	1.01645	0.369179	0.35702	1.67463	-1.25507	0.379067	THC2651324	THC2651324		chr6	144330708	144330767	+	6q24.2
A_24_P286598	ATP6V1C1	2.43385	0.00852061	Increased	-0.209908	0.366924	0.441054	0.725312	0.4542	0.432505	0.626808	-0.556577	-0.76722	-1.12734	0.602645	-1.4483	-2.70445	-2.09227	0.209908	-0.658555	NM_001695	ATP6V1C1	Homo sapiens ATPase, H+ transporting, lysosomal 42kDa, V1 subunit C1 (ATP6V1C1), transcript variant 1, mRNA [NM_001695]	chr8	104152440	104152499	+	8q22.3
A_24_P273413	EML4	2.43289	0.00535972	Repressed	-0.491696	0.448104	-0.730343	-0.416425	-2.25855	-0.426009	-0.928626	-0.0051055	0.0051055	-0.0728745	0.589834	0.264695	1.54751	1.86665	1.23195	0.0198712	NM_019063	EML4	Homo sapiens echinoderm microtubule associated protein like 4 (EML4), mRNA [NM_019063]	chr2	42337192	42337251	+	2p21
A_23_P160559	ECM1	2.43234	0.0386965	Increased	-1.03235	0.494315	1.67928	-0.126616	0.0367894	0.56533	1.25635	2.16024	1.27168	-1.27228	-2.48386	0.62151	-1.21237	-0.874842	-1.23849	-0.0367894	NM_004425	ECM1	Homo sapiens extracellular matrix protein 1 (ECM1), transcript variant 1, mRNA [NM_004425]	chr1	148752421	148752480	+	1q21.2
A_23_P142447	MYO1F	2.43173	0.0203854	Repressed	-1.77001	0.0844259	-1.36959	-1.92621	-1.4337	0.732372	-0.681419	-2.78276	0.0964069	0.538568	0.472655	-1.65578	-0.0844259	0.997412	0.32408	0.420057	NM_012335	MYO1F	Homo sapiens myosin IF (MYO1F), mRNA [NM_012335]	chr19	8492124	8492183	-	19p13.2
A_32_P109755	AF462446	2.43047	0.0502004	Increased	1.12336	2.04292	0.288318	-1.47994	1.22215	1.48132	-0.0378757	-0.144842	-1.86687	-2.70815	-1.61893	0.669704	0.0378757	0.811057	-0.80401	-0.275169	AF462446	AF462446	Homo sapiens unknown mRNA. [AF462446]	chr14	104128341	104128400	-	14q32.33
A_23_P337464	LYRM7	2.4301	0.0167529	Increased	0.75674	0.43422	1.13085	1.06732	0.865041	-0.541142	0.0470729	-0.0470724	-1.31809	-0.960947	0.532992	-1.07986	-1.94311	-1.01168	1.37038	-2.12479	NM_181705	LYRM7	Homo sapiens Lyrm7 homolog (mouse) (LYRM7), mRNA [NM_181705]	chr5	130567527	130567586	+	5q31.1
A_23_P22143	PDE6B	2.42898	0.0341905	Repressed	0.875011	0.521334	-3.50908	-0.350098	-0.657736	-1.18161	-2.04317	-0.137993	1.29958	1.14058	0.375768	0.120371	0.774964	-0.120371	0.544003	-0.375433	NM_000283	PDE6B	Homo sapiens phosphodiesterase 6B, cGMP-specific, rod, beta (congenital stationary night blindness 3, autosomal dominant) (PDE6B), mRNA [NM_000283]	chr4	654443	654502	+	4p16.3
A_24_P922953	THC2503151	2.42894	0.00570197	Repressed	-0.76449	-0.369671	-1.24596	-1.86568	0.196508	0.257305	-0.54756	-0.196508	1.40655	0.328217	1.16319	0.840684	1.7261	1.19978	-0.304424	-0.653512	THC2503151	THC2503151		chr16	22412726	22412785	-	16p12.1
A_23_P371765	C21orf56	2.42849	0.0472909	Increased	0.834299	-0.217392	1.16096	-0.161376	-4.95911e-05	0.947545	0.258258	0.976931	1.43041	4.95911e-05	-0.582916	0.423844	-0.359939	-2.64749	-1.46288	-3.24239	NM_032261	C21orf56	Homo sapiens chromosome 21 open reading frame 56 (C21orf56), mRNA [NM_032261]	chr21	46406013	46406282	-	21q22.3
A_32_P145385	AK001118	2.42834	0.0158835	Repressed	-1.03321	-0.383336	-0.919639	-1.57015	0.0864022	-0.0528963	-0.155653	-0.0295856	1.57748	0.173245	0.810843	1.17496	1.62469	2.26153	0.0295856	-1.47064	AK001118	AK001118	Homo sapiens cDNA FLJ10256 fis, clone HEMBB1000870. [AK001118]	chr6	42688684	42688743	+	6p21.1
A_24_P135061	NBPF11	2.42824	0.00394625	Repressed	-0.93754	-0.332952	-0.27523	0.0425844	-0.949616	-1.49873	-0.0425844	-0.305701	0.109759	0.101957	0.380225	1.16947	1.23264	2.62809	0.413768	-0.0963821	NM_183372	NBPF11	Homo sapiens neuroblastoma breakpoint family, member 11 (NBPF11), mRNA [NM_183372]	chr1	146044353	146044412	-	1q21.1
A_24_P161494	ENST00000327591	2.42678	0.0556288	Increased	0.601479	-0.16486	-0.497393	-0.147462	1.41484	1.08073	0.549183	1.4848	-1.30898	-2.63024	0.0199561	-0.0199561	0.649541	1.44808	-1.04352	-3.0259	ENST00000327591	ENST00000327591	Ribosomal protein S26 (Fragment). [Source:Uniprot/SPTREMBL;Acc:Q76N57] [ENST00000327591]	chr8	93225581	93225640	-	8q21.3
A_24_P481534	AK022066	2.42677	0.0585082	Repressed	-2.0472	-1.69221	-2.33548	-1.2414	-0.107241	0.264122	0.107241	0.720633	1.23606	-0.896305	0.161984	2.49157	0.766953	1.76816	-0.469274	-1.15837	AK022066	AK022066	Homo sapiens cDNA FLJ12004 fis, clone HEMBB1001564, moderately similar to VACUOLAR ATP SYNTHASE SUBUNIT H (EC 3.6.1.34). [AK022066]	chr3	41875355	41875414	-	3p22.1
A_32_P129810	AK098511	2.42548	0.0361208	Repressed	-1.13926	-1.28728	-1.31055	-0.505434	0.420735	-1.06927	0.691828	0.042933	1.31748	-0.606753	1.02734	1.5691	1.69844	2.54735	-0.042933	-1.44016	AK098511	AK098511	Homo sapiens cDNA FLJ25645 fis, clone SYN00113. [AK098511]	chr10	76961348	76961407	+	10q22.2
A_23_P16722	DOCK10	2.425	0.048592	Repressed	-2.05404	-0.706354	-0.257159	-2.37994	1.0806	1.36681	-0.499392	-1.61136	0.659328	0.257159	1.12603	-0.667204	0.549902	1.21699	2.38254	-0.361746	NM_014689	DOCK10	Homo sapiens dedicator of cytokinesis 10 (DOCK10), mRNA [NM_014689]	chr2	225338368	225338427	-	2q36.2
A_24_P594293	A_24_P594293	2.42489	0.00403563	Increased	0.232865	-0.425879	0.0421062	0.535594	0.893048	-0.121423	0.860793	0.749526	-2.00187	-1.32585	-0.0421062	0.0670648	-0.842576	-2.00586	0.260615	-1.56615	A_24_P594293	A_24_P594293		chr9	43340413	43340884	+	9p11.2
A_32_P325710	BC009340	2.42455	0.0310301	Repressed	0.0440183	-0.0440183	0.557652	-1.4437	-2.1997	-1.70138	-0.373164	0.342933	2.35858	-0.875044	1.70009	0.909304	0.40279	-0.177719	1.33084	-0.244487	BC009340	BC009340	Homo sapiens cDNA clone IMAGE:4128659, **** WARNING: chimeric clone ****. [BC009340]	chrX	39887925	39887984	-	Xp11.4
A_23_P57393	THC2659974	2.42421	0.0499736	Repressed	-1.04383	-0.35688	-0.862064	-0.831078	0.0621614	-0.822427	2.24154	0.542733	1.34661	-0.15738	1.03357	1.53183	2.50214	3.20064	-0.0621614	-0.244965	THC2659974	THC2659974	NM_059685 C15A11.1 {Caenorhabditis elegans} (exp=-1; wgp=0; cg=0), partial (7%) [THC2659974]	chr22	18321684	18321743	+	22q11.21
A_23_P147869	KIAA1109	2.42357	0.000639419	Repressed	-0.25511	0.067399	-0.743993	-0.350404	-0.99867	-0.650883	-1.30784	-0.363283	0.797167	0.040556	0.437092	0.965777	0.860858	2.16998	0.383415	-0.040556	CR936613	KIAA1109	Homo sapiens mRNA; cDNA DKFZp781P0474 (from clone DKFZp781P0474). [CR936613]	chr4	123412860	123412919	+	4q27
A_32_P132206	USP18	2.42354	0.0250661	Increased	0.88343	1.12345	1.2287	-1.10219	0.976654	-0.452353	0.602615	0.0941739	0.719477	-1.18464	-0.894269	-0.0941739	-1.43074	-2.33513	0.581193	-2.22415	NM_017414	USP18	Homo sapiens ubiquitin specific peptidase 18 (USP18), mRNA [NM_017414]	chr22	17039979	17040038	+	22q11.21
A_23_P302207	DKFZp434J1015	2.42291	0.0285839	Increased	1.5512	0.029561	0.885936	0.875658	-0.317637	-1.13678	0.824414	0.353053	-0.029561	-3.20375	0.53308	0.132382	-1.59435	-1.62308	-0.862564	-0.500693	AL133055	DKFZp434J1015	Homo sapiens mRNA; cDNA DKFZp434J1015 (from clone DKFZp434J1015). [AL133055]	chr7	6629505	6629564	+	7p22.1
A_32_P22679	A_32_P22679	2.42269	0.0323058	Repressed	-2.37684	-1.46335	-1.78679	-0.522285	0.0338426	-0.650715	0.497194	-0.0338426	0.372127	0.14329	0.540371	0.860797	2.46621	1.24626	-0.224553	-1.49441	A_32_P22679	A_32_P22679		chrX	96122432	96122491	+	Xq21.33
A_24_P602320	THC2584866	2.42108	0.00016286	Repressed	-1.02481	-0.0280271	-1.26343	-1.05901	-0.973873	-0.378352	-0.0581732	-1.05264	0.688149	0.0772953	0.0280275	0.220332	1.10095	1.45666	0.432449	0.363033	THC2584866	THC2584866		chr11	47762649	47762708	+	11p11.2
A_24_P101072	ENST00000369326	2.42044	0.00417637	Repressed	-1.16403	-0.479332	-0.386503	-0.0637794	-0.787266	-1.35603	0.0555644	-0.0555644	0.164752	0.11273	0.425685	1.13387	1.34483	2.57874	0.493935	-0.289335	ENST00000369326	ENST00000369326	Notch homolog 2 N-terminal like protein [Source:RefSeq_peptide;Acc:NP_982283] [ENST00000369326]	chr1	144071953	144072012	+	1q21.1
A_24_P280903	LOC401911	2.41978	0.0459425	Increased	-0.0734458	-1.02621	0.111059	0.79882	0.326655	0.00438547	0.32256	0.755942	-2.95142	-2.59425	-0.00438547	0.691346	0.146891	-1.0018	-0.137476	-3.12816	ENST00000311218	LOC401911	similar to 60S ribosomal protein L29 (Cell surface heparin-binding protein HIP) (LOC401911), mRNA [Source:RefSeq_dna;Acc:XR_016465] [ENST00000311218]	chr19	39479373	39479432	-	19q13.11
A_23_P12405	ESPN	2.41956	0.04314	Increased	-0.377899	0.448221	-0.0431318	0.764318	0.0431318	0.49707	1.03484	1.78882	-1.60295	-2.94054	-0.807031	-0.486895	0.711764	1.72097	-0.760383	-1.87753	NM_031475	ESPN	Homo sapiens espin (ESPN), mRNA [NM_031475]	chr1	6443283	6443342	+	1p36.31
A_23_P60306	TLR4	2.41825	0.0367723	Repressed	-2.59923	0.913119	-0.754286	-2.30446	-0.661956	1.40337	-0.712302	-1.98881	0.103832	1.16743	0.383182	-0.43824	0.379456	-0.103832	1.00342	0.991899	NM_138554	TLR4	Homo sapiens toll-like receptor 4 (TLR4), mRNA [NM_138554]	chr9	119517772	119517831	+	9q33.1
A_32_P174385	A_32_P174385	2.41791	0.0074615	Repressed	-0.482077	-1.06751	0.0833054	0.872931	-0.430932	-0.54299	-0.663789	-0.0833054	1.46598	1.69568	-0.528939	0.878771	0.848827	2.39159	-0.307889	1.43168	A_32_P174385	A_32_P174385		chr5	108092085	108092144	+	5q21.3
A_23_P2489	AB209345	2.4164	0.0376334	Repressed	-1.9173	0.0403862	0.196503	0.112634	-0.0403857	-1.18526	-1.28702	-1.66952	-0.999438	0.489137	-0.216589	1.33621	1.70784	2.67437	0.400799	-0.959426	AB209345	AB209345	Homo sapiens mRNA for atrophin-1 variant protein. [AB209345]	chr12	6923263	6923322	+	12p13.31
A_23_P201179	PHTF1	2.41594	0.044506	Increased	-0.237196	-0.0934086	0.225946	-0.559304	0.815414	1.29778	0.127585	0.740096	-2.55826	-3.02307	0.5598	0.366382	-0.0320168	-0.509843	0.0320168	-2.69878	NM_006608	PHTF1	Homo sapiens putative homeodomain transcription factor 1 (PHTF1), mRNA [NM_006608]	chr1	114041542	114041601	-	1p13.2
A_32_P77225	THC2684848	2.41492	0.0224446	Repressed	-1.99739	-1.00576	-1.50965	-1.40894	0.49203	-0.625247	0.59021	-0.261158	0.97172	0.482801	0.261158	0.511086	2.35873	1.30277	-0.383531	-1.05485	THC2684848	THC2684848		chrX	95949446	95949505	+	Xq21.33
A_23_P426835	AL834536	2.41348	0.0377397	Repressed	-2.64881	-0.00505304	0.572195	-0.963019	-0.142059	-0.207264	-0.0193195	-0.443014	0.823035	0.250896	0.00505352	0.448745	3.27824	1.8018	-0.655681	0.360466	AL834536	AL834536	Homo sapiens mRNA; cDNA DKFZp434L055 (from clone DKFZp434L055). [AL834536]	chr16	2455367	2455426	-	16p13.3
A_32_P196896	THC2507805	2.41307	0.0146996	Repressed	-2.08543	-0.242043	-0.986693	-0.831757	-2.19466	0.525778	-0.203596	0.0594194	0.803358	0.108321	0.206556	-0.667915	-0.0594194	1.07773	0.639324	2.10002	THC2507805	THC2507805		chr4	25366717	25366776	-	4p15.2
A_24_P85511	ANKRD26	2.41202	0.00106214	Increased	1.69051	0.99721	1.19085	1.22619	0.98597	0.257262	0.720537	-0.737585	-0.257262	-0.78844	-0.34811	-0.535813	-1.08266	-0.277127	0.37254	-0.914125	ENST00000376087	ANKRD26	Ankyrin repeat domain-containing protein 26. [Source:Uniprot/SWISSPROT;Acc:Q9UPS8] [ENST00000376087]	chr10	27334155	27334214	-	10p12.1
A_23_P62227	CXorf21	2.41	0.000126807	Repressed	-0.960907	-1.02721	-0.869712	-0.81257	0.203704	-1.2994	-0.969539	-2.03254	0.897895	0.541987	-0.0205307	0.293785	0.0205307	0.295335	0.0949631	0.260117	NM_025159	CXorf21	Homo sapiens chromosome X open reading frame 21 (CXorf21), mRNA [NM_025159]	chrX	30487386	30487445	-	Xp21.2
A_32_P38500	A_32_P38500	2.40977	0.00225673	Repressed	-1.04805	0.0173464	-0.94487	-1.1345	-0.479794	-0.688814	-0.0173464	0.883892	1.20293	-0.15474	1.2839	1.34311	0.861025	1.12073	1.36406	-0.281989	A_32_P38500	A_32_P38500		chr19	52856683	52856742	+	19q13.32
A_23_P431179	HIST1H4A	2.40903	0.0457809	Repressed	-1.19667	0.222706	0.378641	0.36154	-1.33665	-3.59579	-1.88936	-1.0601	0.207337	1.07091	-0.368258	1.10885	-0.207337	0.875464	0.84659	-1.5016	NM_003538	HIST1H4A	Homo sapiens histone cluster 1, H4a (HIST1H4A), mRNA [NM_003538]	chr6	26130186	26130245	+	6p22.1
A_24_P937119	ZNF292	2.40831	0.0339929	Repressed	-0.277601	-0.247227	-0.906045	-0.285402	-0.255708	-0.757973	0.188306	0.834289	0.961574	-0.0142565	0.660913	2.24952	1.93515	3.49843	0.0142565	-0.868756	AK123473	ZNF292	Homo sapiens cDNA FLJ41479 fis, clone BRTHA2002442. [AK123473]	chr6	87985107	87985166	+	6q15
A_23_P36745	ALDH2	2.40674	0.00115875	Increased	0.544693	1.46104	0.953433	0.547365	0.610104	0.0828624	-0.255188	0.777626	-1.30975	0.287588	-0.184711	-0.0828624	-0.622454	-1.65789	-1.43589	-0.408732	NM_000690	ALDH2	Homo sapiens aldehyde dehydrogenase 2 family (mitochondrial) (ALDH2), nuclear gene encoding mitochondrial protein, mRNA [NM_000690]	chr12	110732074	110732133	+	12q24.12
A_23_P161481	KIAA1274	2.40637	0.0397515	Increased	-0.0360868	-0.0263126	0.78939	-0.170362	1.46161	0.0263126	1.85374	0.457175	-0.967553	-1.90196	0.204132	1.02742	-0.505844	0.63204	-1.0888	-3.17884	NM_014431	KIAA1274	Homo sapiens KIAA1274 (KIAA1274), mRNA [NM_014431]	chr10	71997849	71997908	+	10q22.1
A_24_P383660	KRT18P12	2.40404	0.00983689	Increased	0.660047	-0.369359	0.493166	0.892367	0.688546	-1.14737	1.12035	1.01969	-0.706587	-1.55363	0.369359	0.54732	-1.08439	-2.12017	-1.01367	-1.20449	XR_018670	KRT18P12	PREDICTED: Homo sapiens similar to Keratin, type I cytoskeletal 18 (Cytokeratin-18) (CK-18) (Keratin-18) (K18) (LOC643471), mRNA [XR_018670]	chr1	212772627	212772686	+	1q41
A_23_P300301	JMJD1C	2.40396	0.00902262	Repressed	-0.981677	-0.627045	-1.77961	-1.29459	-0.297553	0.297553	-0.928548	0.651532	0.371054	-0.398098	0.474118	1.84575	0.944648	1.70674	0.726955	-0.507798	NM_004241	JMJD1C	Homo sapiens jumonji domain containing 1C (JMJD1C), transcript variant 2, mRNA [NM_004241]	chr10	64644791	64644850	-	10q21.2
A_24_P157156	FLJ39660	2.40351	0.0196932	Repressed	-1.12249	-0.32538	-1.00868	-0.185793	-1.67002	-1.60874	-0.942587	1.44013	0.829694	0.185793	0.199299	1.72215	1.06654	1.37723	-1.24065	0.557534	NM_001080539	FLJ39660	Homo sapiens hypothetical protein FLJ39660 (FLJ39660), mRNA [NM_001080539]	chr2	197298980	197299039	+	2q33.1
A_24_P594094	A_24_P594094	2.40301	0.016457	Increased	-0.0967984	-0.764888	-0.0257154	0.142479	1.17957	0.187541	0.826441	0.61272	-2.37034	-1.6864	0.0257154	0.373699	-0.789797	-1.97144	0.43796	-2.07681	A_24_P594094	A_24_P594094		chr13	28071235	28071327	+	13q12.3
A_24_P68050	SPNS1	2.40129	0.0212002	Repressed	-1.78718	-1.08153	-1.45596	-2.12983	-0.0314884	0.0623255	-0.610052	0.0314884	0.180726	-1.57267	0.295012	1.26734	1.03323	1.85053	0.543309	-0.489209	AK095677	SPNS1	Homo sapiens cDNA FLJ38358 fis, clone FEBRA2000210. [AK095677]	chr16	28899321	28899380	+	16p11.2
A_23_P302125	ZDHHC21	2.4008	0.00463252	Repressed	-1.94207	-1.92417	-1.1452	-0.128913	0.435675	-0.367497	-1.86175	0.0286884	0.553711	0.205098	1.09529	0.587309	0.434255	0.626617	-0.0286884	-0.270682	NM_178566	ZDHHC21	Homo sapiens zinc finger, DHHC-type containing 21 (ZDHHC21), mRNA [NM_178566]	chr9	14648784	14648843	-	9p22.3
A_24_P290999	TncRNA	2.39918	0.0184049	Repressed	-3.77737	-0.226251	-1.18907	-1.50879	0.0313339	-0.0313339	-0.859634	-0.94543	0.0749297	0.650725	0.112142	0.250186	0.0435863	1.09805	0.102087	-0.737941	U60873	TncRNA	Human clone 137308 mRNA, partial cds. [U60873]	chr11	64948580	64948638	+	11q13.1
A_23_P164196	DLX4	2.39854	0.0345864	Increased	1.06556	2.06024	0.133302	-0.490478	1.94743	-1.02947	1.15401	0.0948894	-0.202214	-0.0948894	-0.502246	-0.532203	0.150035	-3.01021	0.102398	-1.07243	NM_138281	DLX4	Homo sapiens distal-less homeobox 4 (DLX4), transcript variant 1, mRNA [NM_138281]	chr17	45406865	45406924	+	17q21.33
A_23_P98671	C11orf21	2.39846	0.0383768	Repressed	-3.16503	-0.234621	-0.209573	-1.21655	-0.339322	0.209573	-0.317598	-1.52398	1.54372	0.883163	0.448462	-2.1929	0.401049	0.539486	0.814777	0.862021	AB029488	C11orf21	Homo sapiens C11orf21 mRNA, complete cds. [AB029488]	chr11	2273484	2273543	-	11p15.5
A_24_P941268	CA5B	2.39753	0.0107986	Repressed	-0.31315	-0.014905	-0.876066	-0.853668	-0.112748	0.945953	-0.478952	-0.308583	3.22611	0.395348	0.583041	-0.0514755	0.014905	1.41258	0.986412	1.51333	NM_007220	CA5B	Homo sapiens carbonic anhydrase VB, mitochondrial (CA5B), nuclear gene encoding mitochondrial protein, mRNA [NM_007220]	chrX	15714507	15714566	+	Xp22.2
A_24_P482202	THC2615760	2.39593	0.00598953	Repressed	-0.278015	-0.259819	-0.848181	0.34108	-1.41904	-1.51392	0.151398	-1.58362	1.26287	-0.151398	-0.647152	0.300034	1.27457	0.157774	0.899215	1.57864	THC2615760	THC2615760	Q4S6D5_TETNG (Q4S6D5) Chromosome 9 SCAF14729, whole genome shotgun sequence, partial (3%) [THC2615760]	chr18	9122304	9122363	-	18p11.22
A_24_P419250	RASAL2	2.39488	0.0254824	Repressed	-0.970945	-1.34674	-0.728363	0.370436	-1.82491	-2.4007	-0.671114	0.420085	0.64111	0.606876	-0.370436	0.957473	1.05728	1.32635	-1.87126	0.579986	NM_170692	RASAL2	Homo sapiens RAS protein activator like 2 (RASAL2), transcript variant 2, mRNA [NM_170692]	chr1	176677377	176678463	+	1q25.2
A_32_P62480	A_32_P62480	2.39374	0.0226565	Repressed	-0.19883	-0.186445	-0.813113	-0.72903	0.283342	-1.20375	0.420039	0.186445	1.92433	-0.548332	1.14706	1.9796	0.991028	2.90735	-0.25968	-0.30856	A_32_P62480	A_32_P62480		chr10	94404466	94404525	-	10q23.33
A_24_P332151	LOC649538	2.39343	0.000636991	Increased	1.21181	0.841052	0.853699	0.421086	0.644671	-0.540956	0.314377	0.626534	-1.68321	-0.445849	-0.0788984	-1.0272	-0.555131	-1.45611	0.0788984	-0.532871	XR_019622	LOC649538	PREDICTED: Homo sapiens similar to Aspartate aminotransferase, mitochondrial precursor (Transaminase A) (Glutamate oxaloacetate transaminase 2) (LOC649538), mRNA [XR_019622]	chr12	9686446	9686507	+	12p13.31
A_32_P89087	AL134462	2.39342	0.0147185	Repressed	-0.385284	-0.431401	-1.43719	-1.2337	-0.196625	-1.61505	0.322842	0.530646	1.26604	-0.199061	1.20585	1.05624	0.906156	2.20458	0.196625	-1.00958	AL134462	AL134462	DKFZp547J085_r1 547 (synonym: hfbr1) Homo sapiens cDNA clone DKFZp547J085 5', mRNA sequence [AL134462]	chr16	21359684	21359743	-	16p12.2
A_24_P161293	ENST00000369334	2.39337	0.00188153	Repressed	-0.960591	-0.232375	-0.194953	0.0939994	-0.974814	-1.35255	-0.127988	-0.221926	0.409091	0.310152	0.378524	1.17464	1.12607	2.36528	0.431376	-0.0939994	ENST00000369334	ENST00000369334	Notch homolog 2 N-terminal like protein [Source:RefSeq_peptide;Acc:NP_982283] [ENST00000369334]	chr1	144038990	144039049	+	1q21.1
A_23_P502957	CDH26	2.39277	0.0212231	Increased	0.284429	-0.442433	1.36878	1.6396	1.37228	-0.302279	0.867346	0.856303	-2.60465	-0.745463	-0.310302	0.950633	-0.284429	0.733208	-0.994326	-1.1701	NM_021810	CDH26	Homo sapiens cadherin-like 26 (CDH26), transcript variant b, mRNA [NM_021810]	chr20	58021094	58021153	+	20q13.33
A_23_P392435	KBTBD6	2.39253	0.0157939	Increased	0.198503	0.656137	0.952544	-0.173819	0.399425	0.477767	0.172971	-0.0814965	-1.03892	-1.51985	1.04091	-1.18703	0.0171268	-2.89788	-0.0171268	-1.86351	NM_152903	KBTBD6	Homo sapiens kelch repeat and BTB (POZ) domain containing 6 (KBTBD6), mRNA [NM_152903]	chr13	40602179	40602238	-	13q14.11
A_23_P108492	MARS2	2.39213	0.0492259	Increased	0.583532	0.574143	0.328157	-0.280433	0.180233	-1.34774	0.305546	1.98188	-3.1544	-1.6492	0.416028	-0.180233	0.438029	-0.816895	-0.18774	-2.60663	NM_138395	MARS2	Homo sapiens methionyl-tRNA synthetase 2, mitochondrial (MARS2), nuclear gene encoding mitochondrial protein, mRNA [NM_138395]	chr2	198280220	198280279	+	2q33.1
A_23_P145889	PFTK1	2.39101	0.0264951	Repressed	-0.178182	-0.179839	0.122824	0.654242	-1.27436	-1.42603	-1.26236	-0.122824	1.77247	1.41796	-0.797068	0.691464	0.610727	1.94547	-1.1591	1.91251	NM_012395	PFTK1	Homo sapiens PFTAIRE protein kinase 1 (PFTK1), mRNA [NM_012395]	chr7	90579908	90585350	+	7q21.13
A_24_P614579	BC000206	2.38956	0.0234343	Repressed	-2.29178	-1.35049	-0.589225	-0.589677	0.24032	-0.434047	0.545123	-0.143704	0.312508	-0.245768	0.143704	0.607392	1.63777	2.66059	0.981139	-0.656833	BC000206	BC000206	Homo sapiens, clone IMAGE:3350658, mRNA. [BC000206]	chr1	46541826	46541885	+	1p33
A_23_P161909	MS4A3	2.38942	0.0148419	Increased	0.573509	0.537822	1.08588	1.12803	1.00158	-1.28725	0.787046	-0.10068	0.10068	0.923031	-0.78117	-1.41329	-1.45798	-2.24724	-0.999971	-0.451381	NM_006138	MS4A3	Homo sapiens membrane-spanning 4-domains, subfamily A, member 3 (hematopoietic cell-specific) (MS4A3), transcript variant 1, mRNA [NM_006138]	chr11	59591083	59591142	+	11q12.1
A_32_P45375	AF037219	2.38895	0.0204192	Repressed	0.692661	-0.378448	-0.604262	-1.58873	-1.32965	-1.23806	0.482164	0.0561023	1.56235	-0.490887	1.21426	0.735193	1.11578	2.52174	-0.0561023	-0.459566	AF037219	AF037219	Homo sapiens PIX1 mRNA sequence. [AF037219]	chr15	23129146	23129205	-	15q11.2
A_24_P455972	BC130416	2.38865	0.0289908	Repressed	-0.755818	0.0468733	-1.43915	-1.34921	-1.68487	1.02735	-0.448486	-3.23311	0.129917	-0.0354183	0.964869	0.0354183	0.0725124	0.271332	1.58679	-0.812299	BC130416	BC130416	Homo sapiens cDNA clone IMAGE:40146447. [BC130416]	chr7	130443090	130443149	-	7q32.3
A_24_P384779	PRKAG2	2.38856	0.0264743	Repressed	-1.54149	-1.21112	-1.32442	-1.90495	-0.520571	-0.0815127	0.42699	0.0815127	0.74692	-0.36643	0.935381	1.32233	1.45147	1.57096	0.143898	-1.83093	AK074675	PRKAG2	Homo sapiens cDNA FLJ90194 fis, clone MAMMA1001284. [AK074675]	chr7	151003245	151003304	-	7q36.1
A_23_P36753	ALDH2	2.38802	0.00240355	Increased	-0.0413656	0.875205	0.460891	0.0413656	0.593128	0.0645752	-0.121498	0.775125	-2.09909	-0.503021	0.307223	0.0492296	-0.578026	-1.79694	-1.55875	-1.21971	NM_000690	ALDH2	Homo sapiens aldehyde dehydrogenase 2 family (mitochondrial) (ALDH2), nuclear gene encoding mitochondrial protein, mRNA [NM_000690]	chr12	110731831	110731890	+	12q24.12
A_23_P164650	APOE	2.38448	0.055333	Increased	1.23989	0.133833	-1.01093	-0.203649	0.872417	-0.705004	-0.00778389	2.3845	-2.10537	-2.27363	0.447638	0.00778389	0.404487	0.20647	-1.73851	-2.27502	NM_000041	APOE	Homo sapiens apolipoprotein E (APOE), mRNA [NM_000041]	chr19	50104213	50104272	+	19q13.32
A_32_P42149	BX427767	2.3835	0.00139616	Repressed	-0.821457	0.0550714	-0.4656	-0.286765	-1.88361	-0.138135	-0.767586	-0.0550714	-0.197951	0.74948	0.412011	0.26462	1.49658	1.63729	0.31501	0.984474	BX427767	BX427767	BX427767 Homo sapiens FETAL LIVER Homo sapiens cDNA clone CS0DM012YK01 3-PRIME, mRNA sequence [BX427767]	chr16	23383233	23383292	+	16p12.1
A_32_P133038	THC2718728	2.38247	0.0123329	Repressed	0.040123	-0.723434	-1.70039	-0.577228	-0.221009	-1.99175	0.0147781	-1.90154	0.139185	0.664818	0.362688	0.868318	0.928926	1.4871	-0.0147781	-1.47704	THC2718728	THC2718728		chr9	42213456	42213515	-	9p12
A_24_P362100	SKI	2.38237	0.00386452	Repressed	-1.40786	-0.562367	-0.110777	-1.05336	-0.17952	0.618	-2.20344	-0.394405	1.38132	0.504939	0.417088	-0.0782571	0.361307	1.34931	0.0782571	0.711494	ENST00000378536	SKI	Ski oncogene (C-ski). [Source:Uniprot/SWISSPROT;Acc:P12755] [ENST00000378536]	chr1	2230742	2230801	+	1p36.33
A_24_P885303	BX099493	2.3816	0.0534369	Repressed	-2.44034	0.470771	-0.868804	-1.57611	0.0221438	0.92484	-1.00976	-0.299766	0.88077	-0.0221438	0.313931	2.59421	2.05202	1.08259	-0.467803	-1.19518	BX099493	BX099493	BX099493 Soares infant brain 1NIB Homo sapiens cDNA clone IMAGp998C17141, mRNA sequence [BX099493]	chr3	151110271	151110330	-	3q25.1
A_23_P16394	AF090927	2.38156	0.0172012	Repressed	-0.632355	-0.198877	-0.46292	-1.49554	0.028183	-0.385692	0.949225	-0.190693	1.04836	-0.738281	0.695612	1.03246	1.77642	2.99419	0.846038	-0.028183	AF090927	AF090927	Homo sapiens clone HQ0457 PRO0457 mRNA, complete cds. [AF090927]	chr19	43815741	43815800	+	19q13.2
A_24_P213494	PTPRE	2.38058	0.00974956	Repressed	0.476647	0.238015	-0.778941	-0.482678	-1.15355	-0.961788	-1.69283	-0.238015	0.839043	0.494372	-0.377462	0.761283	0.527971	2.53616	-0.466454	1.10246	NM_006504	PTPRE	Homo sapiens protein tyrosine phosphatase, receptor type, E (PTPRE), transcript variant 1, mRNA [NM_006504]	chr10	129737904	129744419	+	10q26.2
A_24_P145911	ENST00000342294	2.38003	0.0249583	Repressed	-0.0303311	-0.429658	-0.352143	0.572048	-0.410484	-0.594049	-0.657747	0.816467	-0.218834	1.54993	0.647371	2.54526	2.02348	2.83875	0.0303311	-0.494329	ENST00000342294	ENST00000342294	Arginine/serine-rich-splicing factor 10 (Transformer-2-beta) (HTRA2- beta) (Transformer 2 protein homolog). [Source:Uniprot/SWISSPROT;Acc:P62995] [ENST00000342294]	chr3	187132255	187132314	-	3q27.2
A_24_P680548	CN272797	2.37912	0.0311965	Increased	0.908673	-0.900036	-0.430352	-0.0646706	0.758252	0.389859	0.899634	1.81318	-1.93073	-2.39723	-0.299628	0.345261	0.0646706	0.389544	-0.457749	-2.34299	CN272797	CN272797	CN272797 17000600009278 GRN_PREHEP Homo sapiens cDNA 5', mRNA sequence [CN272797]	chr9	12963029	12963088	-	9p23
A_23_P76983	C14orf45	2.37823	0.0155029	Increased	0.74214	0.36381	0.381002	1.0226	-0.0453272	0.172533	0.149903	-0.573689	0.21666	0.0269108	-0.908291	-1.23791	-1.6744	-3.41533	-0.766878	-0.0269108	NM_025057	C14orf45	Homo sapiens chromosome 14 open reading frame 45 (C14orf45), mRNA [NM_025057]	chr14	73602070	73602129	+	14q24.3
A_24_P920102	SYF2	2.37822	0.00134722	Repressed	-0.688775	-0.624573	-1.18818	-0.989094	-0.20012	0.0181475	-0.0181475	-0.0902777	0.225105	0.405183	0.405615	1.22243	1.56871	1.77866	1.05829	-0.445963	BC015824	SYF2	Homo sapiens SYF2 homolog, RNA splicing factor (S. cerevisiae), mRNA (cDNA clone IMAGE:4042910), partial cds. [BC015824]	chr1	25429443	25429502	-	1p36.11
A_23_P91943	IL12A	2.37756	0.00298128	Increased	-0.351179	0.737261	0.685689	0.688302	1.17579	0.347909	0.130022	1.60002	-1.31562	-0.274104	-0.242342	-0.130022	0.57013	-0.452807	-1.46849	-1.66881	NM_000882	IL12A	Homo sapiens interleukin 12A (natural killer cell stimulatory factor 1, cytotoxic lymphocyte maturation factor 1, p35) (IL12A), mRNA [NM_000882]	chr3	161195925	161195984	+	3q25.33
A_24_P419323	AL832319	2.37678	0.026482	Repressed	-1.28662	-0.289069	-1.91511	-0.926839	-2.00118	1.10713	-1.33167	0.414702	0.778658	-0.815014	0.815699	0.734265	1.08932	1.71255	0.289069	-0.841134	AL832319	AL832319	Homo sapiens mRNA; cDNA DKFZp547A2015 (from clone DKFZp547A2015) [AL832319]	chr4	1303169	1303228	+	4p16.3
A_24_P111242	DKFZp313A2432	2.37659	0.00177949	Increased	-0.523685	1.00256	0.579435	0.319733	0.282559	1.55994	0.13063	0.164581	-1.39639	-1.2254	-0.37516	-0.792868	0.27184	-1.6454	-0.13063	-1.18139	AL833119	DKFZp313A2432	Homo sapiens mRNA; cDNA DKFZp313A2432 (from clone DKFZp313A2432). [AL833119]	chr11	22800253	22800312	-	11p14.3
A_23_P88069	LHFP	2.37626	0.00256611	Increased	1.39967	1.22443	1.4703	0.619428	-0.00151396	-0.295987	-0.121688	0.983881	-1.59584	0.00151396	-0.842606	0.224627	-0.597918	-0.622268	-1.28228	0.00374842	NM_005780	LHFP	Homo sapiens lipoma HMGIC fusion partner (LHFP), mRNA [NM_005780]	chr13	38815117	38815176	-	13q13.3
A_24_P747419	CV570707	2.37602	0.0223023	Repressed	-0.137194	0.323464	-3.30202	-1.74886	-1.07798	-0.860531	-0.070199	-0.632869	0.159513	0.070199	0.360944	0.714726	0.976696	1.22384	0.196941	-1.22069	CV570707	CV570707	oe04c07.y1 Human keratoconus cornea, unamplified, (od [CV570707]	chr2	237677998	237678057	+	2q37.3
A_24_P50139	A_24_P50139	2.37408	0.030561	Increased	0.233421	1.52198	0.680002	-0.605008	0.00712776	-0.0405121	0.772592	2.34661	0.373145	-1.01447	-1.98349	-0.00712776	-0.0884733	0.634663	-0.479197	-2.4978	A_24_P50139	A_24_P50139		chr17	42857202	42857595	+	17q21.32
A_23_P163955	PEMT	2.37364	0.0469276	Increased	1.97454	1.37595	1.21653	2.62172	-0.721501	-0.138429	-0.880419	0.924941	0.0696497	0.431789	-0.669984	-0.0696497	-0.325967	-2.52343	-1.11805	0.602175	NM_007169	PEMT	Homo sapiens phosphatidylethanolamine N-methyltransferase (PEMT), nuclear gene encoding mitochondrial protein, transcript variant 2, mRNA [NM_007169]	chr17	17353550	17356572	-	17p11.2
A_32_P507580	BC011481	2.37316	0.00034329	Repressed	-1.31741	-0.912869	-0.0821218	0.0479288	-0.422433	-0.374621	-0.824767	-1.28963	0.544035	0.702272	-0.0479288	0.0756321	0.41098	1.50531	0.352487	1.25578	BC011481	BC011481	Homo sapiens cDNA clone IMAGE:4151212, partial cds. [BC011481]	chr20	61963016	61963075	-	20q13.33
A_32_P69987	THC2548567	2.37233	0.015795	Increased	1.80264	1.97349	1.76137	-0.155704	0.48255	-0.292552	0.276492	1.03606	0.155704	-0.267264	-0.758281	-0.189545	-0.414304	1.20807	-0.861082	-1.95938	THC2548567	THC2548567		chr10	33659750	33659809	+	10p11.22
A_23_P60166	DEPDC6	2.37177	0.00895689	Increased	0.70569	-0.390741	1.76656	2.69698	1.6465	-0.263515	1.45769	1.01046	-0.383781	-0.0108061	0.0108061	0.777782	-0.0591979	-0.091207	-0.800649	-0.781036	NM_022783	DEPDC6	Homo sapiens DEP domain containing 6 (DEPDC6), mRNA [NM_022783]	chr8	121131763	121131822	+	8q24.12
A_24_P81965	RAP2A	2.37148	0.0169958	Increased	0.479424	1.68548	0.040288	0.851669	0.181338	0.0880442	0.0343618	-0.0343618	-0.541343	-0.115823	-0.20375	-0.888899	-1.79581	-3.16427	-0.479372	0.549238	NM_021033	RAP2A	Homo sapiens RAP2A, member of RAS oncogene family (RAP2A), mRNA [NM_021033]	chr13	96917445	96917504	+	13q32.1
A_23_P80040	PROCR	2.37084	0.043568	Increased	1.85111	-0.909808	0.345755	-1.2842	0.839429	-0.123704	0.337213	2.3895	0.325117	-1.65385	-0.900778	0.282095	-1.77311	-2.06017	0.123704	-0.860912	NM_006404	PROCR	Homo sapiens protein C receptor, endothelial (EPCR) (PROCR), mRNA [NM_006404]	chr20	33228649	33228708	+	20q11.22
A_24_P375592	PHF20	2.36896	0.0299332	Repressed	-0.746886	-0.185738	-1.17414	-1.65413	0.00330925	-0.234149	0.125428	0.89794	1.52647	-0.525126	0.580944	1.44759	1.72995	2.83991	-0.00330925	-0.610734	AK090798	PHF20	Homo sapiens cDNA FLJ33479 fis, clone BRAMY2002739. [AK090798]	chr20	33964529	33964588	+	20q11.23
A_23_P79518	IL1B	2.36849	0.0320904	Increased	0.513128	0.942203	-0.161994	-0.301785	0.161994	-0.493911	0.3212	0.507736	0.253573	-3.09695	0.320943	0.19841	-2.9102	-1.20092	-0.355535	-1.6725	NM_000576	IL1B	Homo sapiens interleukin 1, beta (IL1B), mRNA [NM_000576]	chr2	113303900	113303959	-	2q13
A_32_P193952	A_32_P193952	2.36656	0.0356318	Increased	0.740436	-0.113086	-0.122098	1.56738	0.774363	-0.589644	2.62572	0.759574	-1.73927	-1.8218	0.0904007	1.17155	-0.0904007	0.46512	-0.99709	-1.37819	A_32_P193952	A_32_P193952		chr8	7145103	7145162	-	8p23.1
A_24_P76358	LOC643981	2.36606	0.048868	Increased	-0.291855	-0.811707	0.190463	0.798662	0.684642	0.0886717	0.475334	0.222756	-2.87518	-2.55552	-0.0788307	0.785119	0.0788307	-0.603604	-0.166798	-3.16692	XR_018444	LOC643981	PREDICTED: Homo sapiens similar to 40S ribosomal protein S3a (V-fos transformation effector protein) (LOC643981), mRNA [XR_018444]	chr10	97344598	97344659	+	10q23.33
A_24_P387609	ISCA1	2.3646	0.0240573	Increased	0.113987	0.131859	-0.0167973	-0.375767	0.351896	0.960387	0.808243	0.0167973	-1.70813	-0.854184	0.660523	-0.72225	-1.33085	-3.12715	0.888243	-1.74836	NM_030940	ISCA1	Homo sapiens iron-sulfur cluster assembly 1 homolog (S. cerevisiae) (ISCA1), mRNA [NM_030940]	chr9	88070201	88070260	-	9q21.33
A_32_P205139	CA943539	2.36203	0.00123888	Increased	1.17486	0.742173	0.643401	0.951842	0.33762	-0.480604	1.0569	0.0530169	-0.396575	-0.512929	-0.570162	0.161618	-1.37552	-1.84522	-0.0530169	-0.849221	CA943539	CA943539	CA943539 ir29d11.x1 HR85 islet Homo sapiens cDNA clone IMAGE:6546670 3', mRNA sequence [CA943539]	chr10	89717424	89717483	-	10q23.31
A_24_P919668	CB305794	2.36199	0.0503711	Repressed	-0.216283	0.0250168	0.416528	-0.257501	-0.0242786	-0.0938683	-1.11148	-0.490605	0.355656	0.0242791	-0.23413	3.96315	1.2546	2.7587	-0.553443	0.598759	CB305794	CB305794	CB305794 UI-CF-EN1-aeg-o-06-0-UI.s1 UI-CF-EN1 Homo sapiens cDNA clone UI-CF-EN1-aeg-o-06-0-UI 3', mRNA sequence [CB305794]	chr18	10541438	10541497	-	18p11.22
A_23_P325040	TMPO	2.3601	0.00310673	Increased	1.53135	0.707649	0.993415	0.398455	0.884285	-0.0814247	-0.0495586	0.523769	-0.421616	-0.100738	0.0495586	-0.687469	-1.59091	-2.09279	0.280223	-0.439131	NM_003276	TMPO	Homo sapiens thymopoietin (TMPO), transcript variant 1, mRNA [NM_003276]	chr12	97452391	97452450	+	12q23.1
A_23_P7853	CAPN11	2.35911	0.0415982	Increased	-0.340383	1.60263	0.712593	0.340383	0.544109	-0.858325	0.856672	1.88372	0.604332	-1.1918	-0.979317	1.6934	-1.27112	-2.34822	-0.362784	-1.30903	NM_007058	CAPN11	Homo sapiens calpain 11 (CAPN11), mRNA [NM_007058]	chr6	44258873	44258932	+	6p21.1
A_23_P380954	ZNF407	2.35844	0.00492149	Repressed	-0.0628452	0.463544	-0.812206	-0.279112	-1.45188	-1.25837	-1.42545	0.149978	1.78863	0.55632	0.0628452	0.830882	0.716201	1.5514	-0.187639	-0.0923252	NM_017757	ZNF407	Homo sapiens zinc finger protein 407 (ZNF407), mRNA [NM_017757]	chr18	70761769	70761828	+	18q22.3
A_23_P212436	CTDSPL	2.35827	0.0105702	Increased	-0.340238	0.0453093	0.68858	0.455351	0.0982487	1.09033	0.458666	1.23425	-0.162904	-0.303396	-0.718529	-0.0453093	0.105944	-1.66433	-3.01329	-0.369509	NM_001008392	CTDSPL	Homo sapiens CTD (carboxy-terminal domain, RNA polymerase II, polypeptide A) small phosphatase-like (CTDSPL), transcript variant 1, mRNA [NM_001008392]	chr3	37981167	37987903	+	3p22.2
A_32_P148507	BE707436	2.35811	0.0214867	Repressed	-2.96832	-1.4869	-1.06858	-0.428237	-1.80617	0.47261	-0.382445	0.280697	0.734906	0.652161	-1.10899	0.183182	0.209035	0.967159	-0.183183	1.05946	BE707436	BE707436	BE707436 QV2-HT0496-120700-272-e03 HT0496 Homo sapiens cDNA, mRNA sequence [BE707436]	chr1	153295343	153295538	-	1q21.3
A_24_P485012	BC017563	2.35785	0.0128454	Repressed	-1.15558	0.236249	-1.26869	-2.61212	-0.389459	-1.13866	-0.440499	0.39283	0.286711	0.0260892	0.750127	1.17338	1.20887	-0.0260897	1.07212	-0.967351	BC017563	BC017563	Homo sapiens cDNA clone IMAGE:3940218, partial cds. [BC017563]	chr19	18427705	18427764	-	19p13.11
A_23_P7528	DPYSL3	2.35695	0.016699	Repressed	-2.18042	-2.02704	-1.42247	-1.58733	0.512464	0.61939	-0.498304	-0.0221567	-0.0830135	0.385969	-0.47603	0.553156	0.324754	1.41678	0.0221572	1.14576	NM_001387	DPYSL3	Homo sapiens dihydropyrimidinase-like 3 (DPYSL3), mRNA [NM_001387]	chr5	146753637	146753696	-	5q32
A_24_P693433	AK022364	2.35599	0.00805075	Repressed	-1.05927	-0.503119	-0.929103	-1.30222	-0.145194	-0.188228	0.145194	0.526192	1.05019	-0.353232	0.562533	1.00795	1.3655	2.52628	0.649029	-0.373319	AK022364	AK022364	Homo sapiens cDNA FLJ12302 fis, clone MAMMA1001864. [AK022364]	chr12	117096618	117096677	-	12q24.23
A_23_P115885	MINPP1	2.35577	0.00741948	Increased	0.801287	0.65951	0.0400336	0.325477	0.0298774	-0.301691	0.296105	0.628257	-0.131295	-1.57275	0.407058	-1.12642	-2.13083	-2.45332	-0.0298774	-0.373322	NM_004897	MINPP1	Homo sapiens multiple inositol polyphosphate histidine phosphatase, 1 (MINPP1), mRNA [NM_004897]	chr10	89301975	89302034	+	10q23.2
A_32_P227615	FLJ00049	2.35447	0.0348016	Repressed	-1.77361	-1.44136	-0.786094	-0.726219	-0.00831676	-0.424475	0.797991	0.336798	0.00831676	-0.787324	0.538846	1.73111	2.0465	2.47002	0.402044	-0.551582	AK024457	FLJ00049	Homo sapiens mRNA for FLJ00049 protein, partial cds. [AK024457]	chr7	2456111	2456170	+	7p22.2
A_23_P145053	TUBE1	2.35365	0.0151557	Increased	0.34641	0.112119	0.231462	-0.0189714	0.0189714	0.0482707	0.305311	-0.760669	-1.27999	-0.497359	0.0670218	-1.47424	-1.94101	-3.34578	0.477413	-1.60236	NM_016262	TUBE1	Homo sapiens tubulin, epsilon 1 (TUBE1), mRNA [NM_016262]	chr6	112502639	112502698	-	6q21
A_24_P501698	THC2618142	2.35187	0.00679373	Increased	0.0946834	1.25103	0.68235	1.24957	1.06359	-0.340615	0.777927	0.157066	-0.489971	-0.475092	-0.0946834	-0.171178	-0.376984	-2.42501	0.586379	-1.48835	THC2618142	THC2618142		chr8	117723777	117723836	-	8q24.11
A_32_P72203	CD237413	2.35109	0.0370796	Increased	1.47012	0.762917	0.672232	0.016932	0.477996	1.33775	-1.50916	1.38173	1.70249	-0.777477	-0.016932	-1.11482	-1.55735	-0.746082	-2.16696	-0.578967	CD237413	CD237413	FNPAKH01 FNP Homo sapiens cDNA, mRNA sequence [CD237413]	chr4	56891487	56891546	-	4q12
A_32_P74932	THC2722466	2.35027	0.0133238	Repressed	-0.52353	-0.308331	-0.796568	-1.79029	-0.534957	-0.562749	0.618849	0.308331	1.44052	-0.964711	1.21992	0.966656	1.53566	1.71018	0.91637	-0.55123	THC2722466	THC2722466	ALU1_HUMAN (P39188) Alu subfamily J sequence contamination warning entry, partial (5%) [THC2722466]	chr12	52270120	52270179	-	12q13.13
A_24_P942850	PGAP1	2.34973	0.0290104	Increased	-0.148627	0.410963	0.435948	0.0808492	-0.0584822	0.0906916	2.27668	3.56815	0.0488334	-0.723255	-0.467071	-1.28077	-0.173419	-0.674625	0.115357	-0.0488338	NM_024989	PGAP1	Homo sapiens GPI deacylase (PGAP1), mRNA [NM_024989]	chr2	197409260	197409319	-	2q33.1
A_24_P284213	CASC4	2.34845	0.00251754	Repressed	-0.521728	-0.161729	-0.42613	-0.305361	-0.812898	-1.20532	-0.770928	0.887712	1.27472	0.233855	0.161573	1.57271	0.969604	1.84123	-0.161573	0.645178	NM_177974	CASC4	Homo sapiens cancer susceptibility candidate 4 (CASC4), transcript variant 2, mRNA [NM_177974]	chr15	42402496	42408220	+	15q15.3
A_24_P136484	AK090397	2.3478	0.000801612	Repressed	-0.997039	-0.271978	-0.565354	-0.658949	-0.887668	-0.843795	0.0496564	-0.0496564	1.12751	-0.0832829	0.461459	0.975791	0.595251	2.15817	0.295343	0.0954719	AK090397	AK090397	Homo sapiens mRNA for FLJ00272 protein. [AK090397]	chr5	177590761	177590820	-	5q35.3
A_24_P163113	CDV3	2.34713	0.0461159	Repressed	-0.177786	-0.446672	-0.2094	0.0973263	-0.730368	-0.589598	-0.271749	1.02204	0.0940027	-0.0786829	0.314466	2.21742	2.15492	3.88245	-0.12228	0.0786829	NM_017548	CDV3	Homo sapiens CDV3 homolog (mouse) (CDV3), mRNA [NM_017548]	chr3	134775798	134776611	+	3q22.1
A_24_P865	C6orf204	2.34706	0.0261894	Repressed	-1.50767	-0.115211	-1.42726	-0.922792	-1.76011	0.115211	0.185964	0.746222	-0.567915	-0.26683	1.62295	0.210028	0.808937	1.47762	2.21486	-0.338459	NM_206921	C6orf204	Homo sapiens chromosome 6 open reading frame 204 (C6orf204), transcript variant 2, mRNA [NM_206921]	chr6	118993750	118993809	-	6q22.31
A_23_P431268	PLEKHA6	2.34667	0.0381644	Increased	2.69362	1.84648	0.276231	-0.0634212	0.277978	1.01187	-0.462569	0.878931	-0.421179	-0.596073	0.0634212	1.78907	-1.06146	-0.887448	-0.194444	-2.07768	NM_014935	PLEKHA6	Homo sapiens pleckstrin homology domain containing, family A member 6 (PLEKHA6), mRNA [NM_014935]	chr1	202454633	202454692	-	1q32.1
A_32_P13852	A_32_P13852	2.34586	0.0314643	Repressed	-0.62634	0.230415	-0.667781	-0.731565	-0.163376	-0.336195	-0.469918	0.163376	1.53329	-0.21834	1.25033	2.58288	2.12271	1.43027	0.309664	-1.77127	A_32_P13852	A_32_P13852		chr2	201541293	201541352	+	2q33.1
A_23_P147578	AK096677	2.3448	0.0437609	Increased	3.55457	-0.139566	1.17516	0.06353	1.38357	0.0047636	-0.110098	-0.279809	0.303142	0.116125	-0.0047636	0.35712	-1.83137	-1.42215	-0.453125	-1.24857	AK096677	AK096677	Homo sapiens cDNA FLJ39358 fis, clone PEBLM2004015. [AK096677]	chr1	204449699	204449758	-	1q32.1
A_23_P150394	FXYD6	2.34458	0.0267803	Repressed	-1.30575	-0.0563977	-1.11288	-1.81606	0.184974	-0.0594547	0.69894	-0.265203	1.28148	-0.178142	-0.537074	0.278363	0.930799	1.31314	0.0563977	2.95785	NM_022003	FXYD6	Homo sapiens FXYD domain containing ion transport regulator 6 (FXYD6), mRNA [NM_022003]	chr11	117213376	117213435	-	11q23.3
A_24_P391468	ENOX2	2.34352	0.000876575	Repressed	-0.645158	-0.212932	-1.12717	-0.603662	-0.253101	-1.21303	-0.225215	0.0924087	0.431473	0.0211706	0.769914	0.808056	0.842273	2.17582	0.61401	-0.0211706	NM_182314	ENOX2	Homo sapiens cytosolic ovarian carcinoma antigen 1 (COVA1), transcript variant 2, mRNA [NM_182314]	chrX	129618286	129618345	-	Xq25
A_24_P128741	THC2558699	2.34331	0.0532153	Repressed	-1.27068	-0.616722	-1.50691	-0.968408	-0.0243087	-1.28886	0.416509	0.559784	0.0243087	-0.648949	0.81952	1.14213	1.34524	3.29411	0.634856	-1.48245	THC2558699	THC2558699	Q6PI49_HUMAN (Q6PI49) LOC389008 protein (Fragment), partial (8%) [THC2558699]	chr2	97239154	97241143	+	2q11.2
A_32_P225625	AA971667	2.34318	0.027094	Repressed	-0.0253062	-0.0140986	-0.214893	-0.285027	-1.26108	-0.775596	-1.94151	1.09996	0.733038	0.02562	0.105958	1.61314	1.62302	2.68918	-0.393876	0.0140986	AA971667	AA971667	AA971667 op85c06.s1 Soares_NFL_T_GBC_S1 Homo sapiens cDNA clone IMAGE:1583626 3', mRNA sequence [AA971667]	chr16	24743459	24743518	-	16p12.1
A_24_P394940	CYP2E1	2.34263	0.0337827	Increased	1.4429	0.553999	0.534195	0.106238	1.19108	-1.08059	1.49656	0.0492644	-0.0492644	1.38593	-0.0609398	-0.517321	-1.80571	-2.52756	-0.737897	-1.21862	NM_000773	CYP2E1	Homo sapiens cytochrome P450, family 2, subfamily E, polypeptide 1 (CYP2E1), mRNA [NM_000773]	chr10	135196257	135196316	+	10q26.3
A_32_P110086	THC2586431	2.34227	0.00158642	Repressed	-0.706739	-0.189075	-0.939316	-0.958787	-1.04249	-0.53637	0.386481	0.157461	1.85934	-0.157461	1.04456	0.802178	1.03344	0.830371	0.936225	-0.354227	THC2586431	THC2586431	ALU7_HUMAN (P39194) Alu subfamily SQ sequence contamination warning entry, partial (6%) [THC2586431]	chr16	21782050	21782109	+	16p12.1
A_32_P137336	BC013077	2.34189	0.0185706	Increased	0.517691	0.964368	0.714292	1.84931	-0.426121	-0.683693	0.702872	1.66514	-1.01037	-2.45855	0.148032	-0.148032	0.757159	-0.45375	-0.423494	-0.928517	BC013077	BC013077	Homo sapiens, clone IMAGE:3459334, mRNA. [BC013077]	chr7	24696022	24696081	+	7p15.3
A_32_P83465	NBPF11	2.34144	0.00688705	Repressed	-1.05333	-0.667505	-0.157395	0.0597053	-0.900095	-1.33384	0.0333953	-0.0630155	-0.0191464	0.0191464	0.459005	1.32783	1.27466	2.56265	0.423822	-0.31088	NM_183372	NBPF11	Homo sapiens neuroblastoma breakpoint family, member 11 (NBPF11), mRNA [NM_183372]	chr1	146045927	146045986	-	1q21.1
A_24_P271296	ARFGAP1	2.34141	0.00284612	Increased	0.163436	-0.0282929	0.771296	0.0282929	0.801813	0.688081	0.165204	0.224303	-0.367405	-0.847707	0.330697	-0.818528	-1.3547	-2.73743	-0.393921	-0.81587	NM_175609	ARFGAP1	Homo sapiens ADP-ribosylation factor GTPase activating protein 1 (ARFGAP1), transcript variant 2, mRNA [NM_175609]	chr20	61389401	61389460	+	20q13.33
A_23_P369983	FAM98C	2.34079	0.0120514	Repressed	-1.55589	-0.143606	-1.02244	-1.15218	-1.07821	0.899472	-0.0868807	-1.65054	0.0868807	0.422345	0.163674	-0.863106	0.834985	2.05044	0.890635	0.439837	NM_174905	FAM98C	Homo sapiens family with sequence similarity 98, member C (FAM98C), mRNA [NM_174905]	chr19	43591400	43591459	+	19q13.2
A_24_P540057	CA5A	2.3402	0.0175594	Repressed	-0.722579	-0.338513	-1.08008	-0.920962	-0.272787	0.114337	1.06875	-0.507748	1.11208	-0.286582	0.331415	1.2904	0.418818	3.15127	1.25041	-0.114337	NM_001739	CA5A	Homo sapiens carbonic anhydrase VA, mitochondrial (CA5A), nuclear gene encoding mitochondrial protein, mRNA [NM_001739]	chr16	86517945	86518004	-	16q24.2
A_24_P186862	CHMP5	2.33957	0.025271	Increased	0.552356	-0.126315	-0.39669	-0.265181	0.94048	0.697903	0.895462	0.783212	-1.97182	-1.84976	0.126315	0.138546	-0.383954	-0.745764	0.823679	-2.86597	NM_016410	CHMP5	Homo sapiens chromatin modifying protein 5 (CHMP5), mRNA [NM_016410]	chr9	33266455	33266509	+	9p13.3
A_24_P224926	MFNG	2.33945	0.00571541	Repressed	-1.60585	-0.516164	0.896875	-1.18529	-1.45862	0.125436	-1.78944	-1.27036	0.387715	0.856333	0.158663	-0.125436	0.778511	0.527969	0.894046	-0.471843	NM_002405	MFNG	Homo sapiens MFNG O-fucosylpeptide 3-beta-N-acetylglucosaminyltransferase (MFNG), mRNA [NM_002405]	chr22	36195061	36195120	-	22q13.1
A_32_P62106	RUNDC2B	2.33805	0.00101979	Repressed	-0.893901	-0.200097	-0.129638	-0.511158	-1.07321	-1.25237	-0.544593	0.0882192	1.91966	0.358323	-0.0534415	0.70403	0.735405	1.39383	0.174426	0.0534415	AK023827	RUNDC2B	Homo sapiens cDNA FLJ13765 fis, clone PLACE4000128, weakly similar to Mus musculus putative transcription factor mRNA. [AK023827]	chr16	29322607	29322666	+	16p11.2
A_24_P140204	PXK	2.33786	0.0129258	Repressed	-0.200563	-0.00178003	-0.660371	0.00178003	-1.42792	-0.317946	-0.395014	0.274806	0.845164	1.58255	-0.0207248	0.868118	1.45475	2.65991	-1.0221	0.70683	NM_017771	PXK	Homo sapiens PX domain containing serine/threonine kinase (PXK), mRNA [NM_017771]	chr3	58364642	58369714	+	3p14.3
A_23_P77993	C1QL1	2.33747	0.0583206	Repressed	-2.12433	-0.277776	-1.35614	-1.53174	0.348725	0.623728	-0.0352306	0.0352306	-0.246713	-0.549172	0.418897	3.70756	0.808564	1.24395	-0.148481	0.247449	NM_006688	C1QL1	Homo sapiens complement component 1, q subcomponent-like 1 (C1QL1), mRNA [NM_006688]	chr17	40393100	40393159	-	17q21.31
A_23_P120809	GGTL4	2.33682	0.0218334	Repressed	-2.28705	-0.963556	-0.373249	-1.14625	-0.0505695	0.101767	-0.0316315	1.11229	0.475373	-0.114294	0.0316315	1.06891	1.09341	1.64175	-0.234965	2.19629	NM_080839	GGTL4	Homo sapiens gamma-glutamyltransferase-like 4 (GGTL4), transcript variant 2, mRNA [NM_080839]	chr22	21319541	21319681	+	22q11.22
A_32_P44316	EEF1A1	2.33604	0.0206128	Increased	0.228676	-0.186626	-0.0508385	0.0508385	1.947	0.739977	1.97504	0.0758829	-1.10384	-0.47619	0.423572	-0.305293	-1.63582	-1.91476	0.981245	-0.981465	NM_001402	EEF1A1	Homo sapiens eukaryotic translation elongation factor 1 alpha 1 (EEF1A1), mRNA [NM_001402]	chr6	74285851	74285910	-	6q13
A_24_P792130	EG328448	2.3348	0.0259437	Repressed	-1.29039	0.162496	-0.721986	0.560755	-1.75579	-1.14622	-1.06742	0.517187	-0.162496	0.254745	0.386296	1.66247	1.1726	2.52848	-0.601741	-0.195348	EG328448	EG328448	MGC13part.3.1.L1.1.H03.F.1 NIH_MGC_331 Homo sapiens cDNA clone MGC13part.3.1.L1.1.H03, mRNA sequence [EG328448]	chr16	32666123	32666331	+	16p11.2
A_24_P220786	RGS12	2.3346	0.0178215	Repressed	-1.1071	0.189759	-0.410271	-0.189759	-0.73282	-1.46319	-1.39576	0.744148	1.64957	0.628782	-0.460628	0.880617	0.678514	2.37656	-0.788963	0.455961	NM_198229	RGS12	Homo sapiens regulator of G-protein signalling 12 (RGS12), transcript variant 1, mRNA [NM_198229]	chr4	3399627	3399686	+	4p16.2
A_23_P144417	TMPRSS11D	2.3338	0.0220002	Repressed	-2.42349	-2.25573	-1.70743	-0.119013	0.119013	0.121038	-0.928605	-0.164494	0.745046	1.25703	-1.24178	0.355842	0.204771	1.02404	-0.417496	0.4953	NM_004262	TMPRSS11D	Homo sapiens transmembrane protease, serine 11D (TMPRSS11D), mRNA [NM_004262]	chr4	68374143	68375588	-	4q13.2
A_24_P340428	ATP11B	2.33344	0.000511302	Repressed	-1.04801	0.105966	-0.517833	-0.471096	-2.19958	-0.657757	-0.291333	-0.821703	0.527411	0.225507	0.621404	-0.105966	0.385279	1.10319	0.698449	0.423042	NM_014616	ATP11B	Homo sapiens ATPase, Class VI, type 11B (ATP11B), mRNA [NM_014616]	chr3	184036593	184036851	+	3q26.33
A_24_P338409	C11orf21	2.33241	0.00991978	Repressed	-2.88932	-0.381038	-0.016366	-1.35607	-0.0597792	0.016366	-0.125184	-0.485829	1.48402	1.09443	0.579413	-0.354124	0.276421	0.11524	0.466503	0.815444	AB029488	C11orf21	Homo sapiens C11orf21 mRNA, complete cds. [AB029488]	chr11	2274467	2274526	-	11p15.5
A_24_P923945	ZUBR1	2.33239	0.0104795	Repressed	-2.2833	-0.512951	-0.861422	-1.36501	-0.588833	-2.34089	0.252768	0.251306	0.159281	-0.159281	0.46473	0.63565	0.85185	0.73405	0.581833	-0.941979	AK022322	ZUBR1	Homo sapiens cDNA FLJ12260 fis, clone MAMMA1001551. [AK022322]	chr1	19311362	19311421	-	1p36.13
A_23_P113237	CRLF2	2.33233	0.0244404	Repressed	-0.122925	-1.49577	-0.169014	-1.20408	0.516144	0.122925	-0.703559	-0.156139	2.81927	0.744227	-0.603835	0.292732	-0.615421	1.00981	0.86971	2.04527	NM_001012288	CRLF2	Homo sapiens cytokine receptor-like factor 2 (CRLF2), transcript variant 2, mRNA [NM_001012288]	chrY	1277569	1281318	-	Yp11.32
A_32_P199420	AK096537	2.33142	0.0222752	Increased	0.971222	0.53551	0.929154	0.123339	-0.175191	0.0634751	0.309585	-0.338243	-0.0634751	-0.674064	0.185929	-1.02768	-1.41943	-3.69264	0.0994077	-0.75886	AK096537	AK096537	Homo sapiens cDNA FLJ39218 fis, clone OCBBF2006660. [AK096537]	chr3	44509241	44509300	-	3p21.32
A_32_P352358	OR7E125P	2.3301	0.0434613	Increased	0.386383	0.393227	-0.653119	1.79401	2.69718	-0.0318255	2.87665	-0.495356	-0.901609	-0.799814	-1.05869	0.0318255	-0.130474	0.578815	0.505941	-1.02197	NM_001040066	OR7E125P	Homo sapiens similar to olfactory receptor 873 (PJCG6), mRNA [NM_001040066]	chr8	7091902	7091961	-	8p23.1
A_23_P70398	VEGFA	2.32998	0.0476534	Repressed	-2.17958	-0.531432	-0.163814	0.229182	-1.00459	-0.728436	-0.220362	0.837974	0.0595222	0.216731	-0.0595222	1.41339	1.97436	3.03993	-1.08646	0.443543	NM_003376	VEGFA	Homo sapiens vascular endothelial growth factor A (VEGFA), transcript variant 2, mRNA [NM_003376]	chr6	43854201	43854612	+	6p21.1
A_23_P116898	A2M	2.32993	0.057761	Increased	1.57581	1.28956	-0.508841	-0.240919	1.70342	0.86707	0.60819	0.488642	-1.76224	-2.57569	2.33953	-0.978513	-0.00649023	-0.876716	0.00649023	-0.125747	NM_000014	A2M	Homo sapiens alpha-2-macroglobulin (A2M), mRNA [NM_000014]	chr12	9112626	9112685	-	12p13.31
A_23_P340148	ZNF711	2.32982	0.0341876	Increased	1.82281	0.370735	0.00764513	0.390293	0.739127	-2.01295	1.31453	0.983088	-0.343084	-1.54359	-0.0215898	0.584773	-1.69303	-1.63238	-0.00764513	-1.48995	NM_021998	ZNF711	Homo sapiens zinc finger protein 711 (ZNF711), mRNA [NM_021998]	chrX	84413523	84413582	+	Xq21.1
A_32_P31580	LOC730151	2.32795	7.14342e-05	Repressed	-0.500316	-0.38814	-0.18489	-0.337801	-1.12505	-1.20382	0.0845077	-0.496029	0.886148	0.748285	1.23421	1.04217	0.328028	0.455352	0.991261	-0.0845077	AW451275	LOC730151	UI-H-BI3-alh-d-12-0-UI.s1 NCI_CGAP_Sub5 Homo sapiens cDNA clone IMAGE:2736815 3', mRNA sequence [AW451275]	chr16	28741227	28741286	-	16p11.2
A_24_P22174	C14orf153	2.32747	0.0204956	Repressed	0.160138	-0.585829	-1.34104	-0.378417	-1.9061	-1.98572	0.0749683	0.306265	0.488618	-0.0749683	1.85339	1.47566	0.844081	-1.0113	0.794998	-0.276135	NM_032374	C14orf153	Homo sapiens chromosome 14 open reading frame 153 (C14orf153), mRNA [NM_032374]	chr14	103127172	103127231	+	14q32.33
A_24_P7380	A_24_P7380	2.32699	0.0102881	Increased	0.222871	-0.334657	0.0457554	0.543074	0.560263	-0.0631094	0.684839	0.782713	-2.34969	-1.76231	0.0591917	0.403425	-0.258424	-1.15124	-0.0457554	-2.20116	A_24_P7380	A_24_P7380		chr16	70596846	70596909	-	16q22.3
A_32_P37143	GAS2L3	2.32672	0.0312121	Increased	1.21284	-0.261299	0.419869	0.594456	0.541677	-0.342418	0.764484	0.2613	-3.10234	-2.24781	-1.01306	-0.383765	-0.44402	0.364116	-0.811555	1.08299	BX649059	GAS2L3	Homo sapiens mRNA; cDNA DKFZp779P0730 (from clone DKFZp779P0730). [BX649059]	chr12	99544680	99544739	+	12q23.1
A_23_P65518	DACT1	2.3264	0.0287792	Repressed	-0.633009	-0.149911	-0.803295	-1.22439	-0.265677	1.3653	-0.741304	-0.331305	1.62275	0.196322	0.149911	-1.32104	0.924017	1.75556	2.48143	1.15227	NM_016651	DACT1	Homo sapiens dapper, antagonist of beta-catenin, homolog 1 (Xenopus laevis) (DACT1), transcript variant 1, mRNA [NM_016651]	chr14	58184466	58184525	+	14q23.1
A_24_P255965	A_24_P255965	2.32599	0.0201401	Increased	-0.128479	-0.394582	0.0464325	0.304009	-0.0464325	2.0539	1.30953	1.6655	-1.65139	-1.00948	0.643827	0.12133	0.297738	-1.20939	-0.333749	-1.79175	A_24_P255965	A_24_P255965		chr11	3397979	3398028	-	11p15.4
A_24_P693448	ZNF552	2.32574	0.0328283	Repressed	0.10352	0.24268	-1.08374	-0.250303	-2.53514	-1.57372	-0.366853	0.357866	-0.273902	-0.52388	0.571548	0.915506	1.12489	2.73018	0.195021	-0.10352	AK023769	ZNF552	Homo sapiens cDNA FLJ13707 fis, clone PLACE2000347. [AK023769]	chr19	63018208	63018267	+	19q13.43
A_32_P309929	CDK9	2.32535	0.000864687	Repressed	-0.338031	-0.59797	-0.544604	-0.4125	-0.352532	-0.302443	-0.458527	0.513535	0.640524	0.590719	1.39776	1.15522	1.32678	2.13549	0.08933	-0.08933	ENST00000373264	CDK9	Cell division protein kinase 9 (EC 2.7.11.22) (EC 2.7.11.23) (Cyclin- dependent kinase 9) (Serine/threonine-protein kinase PITALRE) (C-2K) (Cell division cycle 2-like protein kinase 4). [Source:Uniprot/SWISSPROT;Acc:P50750] [ENST00000373264]	chr9	129592320	129592379	+	9q34.11
A_23_P130974	KIAA1683	2.32401	0.00952277	Repressed	-0.560592	-0.644527	-0.892814	-0.814898	-0.186151	0.143483	0.297006	-1.90941	1.93309	0.430746	-0.285825	0.167167	0.239436	2.14205	0.681821	-0.143483	NM_025249	KIAA1683	Homo sapiens KIAA1683 (KIAA1683), mRNA [NM_025249]	chr19	18228923	18228982	-	19p13.11
A_23_P124377	A_23_P124377	2.32241	0.00171354	Repressed	-0.220815	0.0600677	-1.96083	-0.128092	-0.157969	-0.188407	-0.0600677	-0.437429	1.07479	1.53939	0.799207	0.125714	-0.112808	0.683189	0.927249	1.59469	A_23_P124377	A_23_P124377		chr3	199100286	199100345	-	3q29
A_23_P156748	ANKS1A	2.32131	0.00286664	Increased	1.48022	0.795808	0.303159	0.0118737	0.521694	-0.642325	1.28273	0.793663	-0.0118737	-0.465515	-1.15405	0.2557	-0.98019	-0.0512652	-1.31446	-1.45103	NM_015245	ANKS1A	Homo sapiens ankyrin repeat and sterile alpha motif domain containing 1A (ANKS1A), mRNA [NM_015245]	chr6	35166827	35166886	+	6p21.31
A_32_P201020	AW579481	2.32056	0.0577305	Repressed	0.00698471	0.218676	-0.206647	-0.00698471	-3.60429	-1.58356	-2.89855	0.552964	0.890744	-0.138509	0.368045	1.1049	0.557211	0.0121021	-0.147099	-0.453034	AW579481	AW579481	AW579481 RC0-DT0076-110100-031-b05 DT0076 Homo sapiens cDNA, mRNA sequence [AW579481]	chrX	70710904	70710963	-	Xq13.1
A_23_P203751	TMEM135	2.32029	0.0315991	Increased	0.953822	0.415707	0.45583	0.850698	0.471988	-0.551797	0.546747	-0.19688	-0.54167	-0.437942	0.19688	-0.582538	-1.9282	-3.68059	0.467521	-0.261807	NM_022918	TMEM135	Homo sapiens transmembrane protein 135 (TMEM135), mRNA [NM_022918]	chr11	86710570	86710629	+	11q14.2
A_24_P22981	ZNF253	2.32017	0.00963767	Increased	0.575115	0.00931263	0.724679	0.22208	0.289136	-0.00931263	0.382912	-0.292352	-0.404549	-1.05188	0.447237	-2.51243	-1.30568	-1.95839	0.538356	-1.56492	NM_021047	ZNF253	Homo sapiens zinc finger protein 253 (ZNF253), mRNA [NM_021047]	chr19	19864475	19864534	+	19p12
A_24_P364296	STX2	2.31891	0.0059949	Repressed	0.0239563	-0.863755	-1.41278	-0.783997	-0.975831	-0.0608478	-0.749822	0.426336	0.863772	-0.0239563	0.381967	0.480062	0.816065	2.62386	-0.113746	0.282824	NM_001980	STX2	Homo sapiens syntaxin 2 (STX2), transcript variant 1, mRNA [NM_001980]	chr12	129849084	129851660	-	12q24.33
A_23_P143926	ULK4	2.31819	0.000413183	Repressed	-0.752751	-0.852912	-0.786039	-0.490994	-0.245528	-1.10265	-0.777842	0.548332	1.48026	0.549763	0.818899	1.27176	0.129467	0.70134	-0.129467	0.421611	BC014794	ULK4	Homo sapiens unc-51-like kinase 4 (C. elegans), mRNA (cDNA clone IMAGE:4343362), complete cds. [BC014794]	chr3	41927820	41927879	-	3p22.1
A_23_P14389	ACIN1	2.31639	0.0316394	Repressed	-0.560419	-0.555872	-0.34566	-0.393851	-0.0822234	-0.696417	0.0772138	0.713591	-0.0772138	0.120136	0.64569	1.86282	1.85838	3.61787	0.222643	-0.398962	NM_014977	ACIN1	Homo sapiens apoptotic chromatin condensation inducer 1 (ACIN1), mRNA [NM_014977]	chr14	22598510	22600178	-	14q11.2
A_24_P400161	C1orf84	2.31636	0.00675143	Repressed	-1.14115	-0.726603	-1.30135	-1.87943	-0.524833	-1.26339	-0.0882049	0.812603	0.390059	-0.869484	0.288465	0.779441	1.06153	1.37179	0.472531	0.0882049	NM_182518	C1orf84	Homo sapiens chromosome 1 open reading frame 84 (C1orf84), transcript variant 3, mRNA [NM_182518]	chr1	43650509	43650568	+	1p34.2
A_23_P215525	OSBPL3	2.31558	0.00646665	Repressed	-0.00370836	-0.488285	-0.205815	-1.3323	-0.147788	0.435713	-0.531525	-0.839309	1.57834	0.431396	0.511767	-0.0903497	0.728408	2.73221	0.682497	0.00370836	NM_015550	OSBPL3	Homo sapiens oxysterol binding protein-like 3 (OSBPL3), transcript variant 1, mRNA [NM_015550]	chr7	24806372	24810466	-	7p15.3
A_23_P500501	FGFR3	2.31497	0.0424208	Increased	-0.513458	1.79241	0.77385	0.80287	1.52863	-0.490154	-0.567297	0.723262	0.152467	0.182876	-0.152467	-0.317898	-1.14967	-2.11327	-2.83466	0.59477	NM_000142	FGFR3	Homo sapiens fibroblast growth factor receptor 3 (achondroplasia, thanatophoric dwarfism) (FGFR3), transcript variant 1, mRNA [NM_000142]	chr4	1780161	1780220	+	4p16.3
A_32_P147505	CR616772	2.31389	0.00358113	Increased	0.78359	0.0368443	0.671816	0.936061	0.520066	-0.0368443	0.0834599	0.448701	-0.618063	0.277488	-0.525741	-0.138728	-1.10665	-2.73859	-1.01288	-0.375711	CR616772	CR616772	full-length cDNA clone CS0DA001YA12 of Neuroblastoma of Homo sapiens (human) [CR616772]	chr4	89033257	89033316	+	4q22.1
A_24_P933418	ABI2	2.31209	0.00430798	Increased	0.959651	0.957185	0.452856	0.059113	0.850975	-0.862533	0.625852	1.53265	-0.199166	-0.873533	-0.0932469	0.114792	-1.3103	-1.86921	-0.059113	-0.80806	NM_005759	ABI2	Homo sapiens abl interactor 2 (ABI2), mRNA [NM_005759]	chr2	204004098	204004157	+	2q33.2
A_32_P91906	BE702235	2.31127	0.00112705	Repressed	-1.16806	-0.270013	-1.06175	0.0350723	-1.53357	-0.387297	-0.514562	-0.0350728	0.488688	0.903979	0.537582	0.352592	1.43167	-0.652996	0.630419	1.04232	BE702235	BE702235	BE702235 QV0-NN1022-070700-294-d02 NN1022 Homo sapiens cDNA, mRNA sequence [BE702235]	chrX	153660691	153660750	+	Xq28
A_23_P4101	FLJ10120	2.31113	0.00307829	Repressed	-0.766582	-1.30371	-0.886761	0.328953	-0.0443311	-1.13037	-2.03992	-0.386446	0.942017	0.069674	1.60904	0.0443311	0.474378	0.437218	-0.25237	0.115332	BC088374	FLJ10120	Homo sapiens cDNA clone IMAGE:6171379, containing frame-shift errors. [BC088374]	chr17	40948296	40948355	-	17q21.31
A_32_P120863	STRN	2.31093	0.0103483	Repressed	-1.40362	-0.82895	-1.26888	-0.818594	-1.07217	-0.170235	-0.366984	1.46621	0.295591	0.109508	0.514921	1.10116	1.87906	1.30431	0.0412388	-0.0412388	NM_003162	STRN	Homo sapiens striatin, calmodulin binding protein (STRN), mRNA [NM_003162]	chr2	36928976	36929006	-	2p22.2
A_23_P33119	C8orf33	2.30974	0.0500541	Increased	1.00258	0.598946	1.13369	1.32718	0.302667	-0.691881	-0.294328	0.476747	-0.348286	0.284353	-0.360405	-0.284353	-0.815677	-4.09589	-0.672547	0.486573	NM_023080	C8orf33	Homo sapiens chromosome 8 open reading frame 33 (C8orf33), mRNA [NM_023080]	chr8	146251210	146251269	+	8q24.3
A_23_P90679	ALS2CR2	2.3077	0.0032132	Increased	0.49006	0.496678	0.698151	0.780907	0.238808	0.626991	-0.0196142	0.382231	-0.427202	-0.170925	-0.633181	-0.874488	-0.84407	-2.88549	-0.141682	0.0196142	NM_018571	ALS2CR2	Homo sapiens amyotrophic lateral sclerosis 2 (juvenile) chromosome region, candidate 2 (ALS2CR2), mRNA [NM_018571]	chr2	202053068	202053127	+	2q33.1
A_32_P220567	A_32_P220567	2.30676	0.012854	Repressed	-1.04374	-0.889656	-1.82313	-1.3184	-0.161932	-1.32189	0.707313	0.161932	0.780973	0.585431	-0.165472	1.07839	0.73945	1.70653	0.283399	-1.05126	A_32_P220567	A_32_P220567		chr2	206644746	206644805	-	2q33.3
A_23_P91850	IL20RB	2.30629	0.00656401	Repressed	-1.84881	-0.492065	-1.48548	-1.37427	-0.547131	-0.329491	0.547435	-0.311385	0.120072	0.199687	0.0837302	0.571729	0.662968	2.1652	0.0235839	-0.0235839	NM_144717	IL20RB	Homo sapiens interleukin 20 receptor beta (IL20RB), mRNA [NM_144717]	chr3	138212488	138212547	+	3q22.3
A_32_P2925	DB318193	2.30537	0.0134584	Repressed	-0.809397	-0.476225	-1.30938	-0.18217	0.0248694	-1.13092	-0.606661	0.601321	0.949605	-0.024869	0.854557	0.539847	1.72253	2.45255	-0.808412	0.0656352	DB318193	DB318193	DB318193 HCASM2 Homo sapiens cDNA clone HCASM2001866 3', mRNA sequence [DB318193]	chr8	107832781	107832840	-	8q23.1
A_24_P200962	A_24_P200962	2.30489	0.00210556	Increased	0.865308	0.364864	0.943288	-0.213254	0.795279	0.15445	0.958427	0.04494	-0.323257	-0.639083	-0.0449405	-0.660687	-1.47584	-2.09647	0.357478	-0.841481	A_24_P200962	A_24_P200962		chr7	120403956	120404015	+	7q31.31
A_23_P160720	SNFT	2.3036	0.0558029	Increased	1.81953	-0.132459	-0.0124798	0.378769	-0.351011	0.970839	0.0124798	3.82484	0.20105	-1.6087	-0.827826	0.56253	-1.39134	-0.265161	-0.314281	0.523126	NM_018664	SNFT	Homo sapiens Jun dimerization protein p21SNFT (SNFT), mRNA [NM_018664]	chr1	210926651	210926710	-	1q32.3
A_23_P117882	CRABP1	2.30345	0.0501043	Increased	2.85446	-1.39472	0.343868	0.907676	1.10989	-0.317572	0.324863	2.05214	0.507048	-0.10579	-0.303609	-0.287883	-0.135566	0.10579	-1.34508	-2.18469	NM_004378	CRABP1	Homo sapiens cellular retinoic acid binding protein 1 (CRABP1), mRNA [NM_004378]	chr15	76427455	76427514	+	15q25.1
A_24_P135427	AK094748	2.30297	0.0071922	Repressed	0.0551941	0.512177	-1.16419	-0.507344	-1.25588	-0.982252	-1.58548	-1.19177	0.6129	-0.666145	0.401695	0.784077	0.241111	2.10048	-0.0551941	0.0894706	AK094748	AK094748	Homo sapiens cDNA FLJ37429 fis, clone BRAWH2001666. [AK094748]	chr19	63209320	63209379	+	19q13.43
A_24_P919899	ATPAF1	2.30295	0.00556887	Increased	1.58295	1.52254	0.783814	0.222072	0.420444	-0.562127	0.48938	-0.127508	-0.519726	-0.579356	0.127508	-0.694701	-0.38277	-2.01821	0.131857	-1.36091	NM_022745	ATPAF1	Homo sapiens ATP synthase mitochondrial F1 complex assembly factor 1 (ATPAF1), nuclear gene encoding mitochondrial protein, transcript variant 1, mRNA [NM_022745]	chr1	46872082	46872141	-	1p33
A_23_P334555	PES1	2.30101	0.0026193	Increased	1.02597	0.646525	1.13795	1.31793	0.054816	0.00603032	-0.185096	0.620677	-0.779436	-0.331532	0.105351	-0.00603032	-0.401862	-2.23615	-0.940493	-0.403184	NM_014303	PES1	Homo sapiens pescadillo homolog 1, containing BRCT domain (zebrafish) (PES1), mRNA [NM_014303]	chr22	29313275	29313334	-	22q12.2
A_32_P35668	AA479896	2.30032	0.0510545	Repressed	-1.27102	-0.0505514	-1.34119	0.163881	-1.24253	-0.607575	-2.07456	0.328917	0.702819	-0.726567	0.0505514	0.236917	-1.12602	3.36203	0.409872	0.610463	AA479896	AA479896	zw44b06.s1 Soares_total_fetus_Nb2HF8_9w Homo sapiens cDNA clone IMAGE:772883 3', mRNA sequence [AA479896]	chr20	5126341	5126400	-	20p12.3
A_24_P920880	ZSCAN18	2.29985	0.000707327	Repressed	-1.13403	0.177232	-1.05105	0.0648315	-1.33015	-0.80848	-1.17545	-0.796587	1.43723	-0.142662	0.227151	0.837355	-0.0270207	0.408567	0.0270207	0.790975	AY279352	ZSCAN18	Homo sapiens truncated zinc finger protein 447 isoform (ZNF447) mRNA, complete cds. [AY279352]	chr19	63291630	63291689	-	19q13.43
A_24_P15702	LOC389386	2.2993	0.00732807	Increased	0.0668964	0.140718	0.000752449	0.0353079	0.310274	-0.000752449	0.593225	1.91118	-1.49859	-0.798676	-0.0918822	-0.331771	-1.45105	-2.10326	0.592303	-0.869015	XR_017251	LOC389386	PREDICTED: Homo sapiens similar to leucine aminopeptidase 3 (LOC389386), mRNA [XR_017251]	chr6	36750279	36750339	+	6p21.31
A_23_P207939	C18orf1	2.29854	0.0118917	Increased	1.85519	1.26261	0.470058	0.123638	1.15104	-0.719407	0.788474	-0.123638	-0.339166	-0.681432	0.270679	0.762817	-1.54707	-1.39229	-1.36553	-0.505803	NM_181482	C18orf1	Homo sapiens chromosome 18 open reading frame 1 (C18orf1), transcript variant a2, mRNA [NM_181482]	chr18	13636503	13636562	+	18p11.21
A_24_P232809	GSC	2.29746	0.0524107	Increased	1.01116	-2.09763	0.583166	0.674349	1.61823	-0.0364866	1.15941	1.37455	-2.77394	-0.433724	-1.5428	0.0364866	-0.127056	0.722113	-0.286982	-0.907669	NM_173849	GSC	Homo sapiens goosecoid (GSC), mRNA [NM_173849]	chr14	94305102	94305161	-	14q32.13
A_23_P103795	VANGL1	2.29716	0.00186641	Increased	1.58232	0.150003	0.611587	0.16997	0.731805	-0.150003	0.852319	0.611021	0.619053	-0.80661	-0.575145	-0.179082	-0.731835	-1.28058	-1.73447	-0.351112	NM_138959	VANGL1	Homo sapiens vang-like 1 (van gogh, Drosophila) (VANGL1), mRNA [NM_138959]	chr1	116037455	116037514	+	1p13.1
A_23_P202345	C10orf22	2.29468	0.000845053	Increased	0.592083	0.106421	0.744156	0.585598	0.480712	-0.0548408	0.841763	0.458649	-0.957479	-1.04154	0.0548408	-0.248012	-0.343092	-2.2402	-0.114694	-0.941612	NM_032804	C10orf22	Homo sapiens chromosome 10 open reading frame 22 (C10orf22), mRNA [NM_032804]	chr10	64237810	64237869	+	10q21.2
A_23_P259103	LOC63920	2.29447	0.0350491	Increased	1.32048	-0.025012	0.854588	0.622454	0.774862	-0.588653	0.187118	-0.360851	0.588883	0.0880947	-0.263049	-1.09305	-1.24172	-3.53669	-1.36777	0.025012	NM_022090	LOC63920	Homo sapiens transposon-derived Buster3 transposase-like (LOC63920), mRNA [NM_022090]	chr5	159753429	159753488	-	5q33.3
A_24_P281497	CENTB5	2.29206	0.016887	Repressed	-2.67045	-0.658601	-1.04189	-1.46897	0.557976	-0.800878	0.460289	-0.148347	0.930781	-0.516129	0.128193	0.743798	0.938383	1.49757	-0.128193	0.207861	NM_030649	CENTB5	Homo sapiens centaurin, beta 5 (CENTB5), mRNA [NM_030649]	chr1	1225911	1227265	-	1p36.33
A_23_P19102	GALNT10	2.29186	0.0279601	Repressed	-1.58243	-0.446729	-1.62021	-1.69045	-0.179519	0.801812	0.455918	-0.498136	1.07526	-0.257339	0.255052	0.54463	0.907415	2.64889	0.179519	-0.541007	AK021777	GALNT10	Homo sapiens cDNA FLJ11715 fis, clone HEMBA1005223. [AK021777]	chr5	153753992	153754051	+	5q33.2
A_23_P114414	LONRF3	2.28996	0.00277992	Repressed	-0.419767	-1.4369	-0.892383	0.0232098	-0.978386	-0.0566547	-0.777708	0.148684	1.08397	0.758667	-0.434201	0.239386	0.653779	0.891391	-0.0232098	2.00291	NM_024778	LONRF3	Homo sapiens LON peptidase N-terminal domain and ring finger 3 (LONRF3), transcript variant 2, mRNA [NM_024778]	chrX	118035708	118035767	+	Xq24
A_23_P404667	BIK	2.28996	0.017136	Increased	0.647671	0.433209	0.543762	0.0887842	0.772513	-1.36968	0.23495	0.413811	-1.23176	-0.400432	-0.396166	0.475099	-0.0887842	-1.80924	-1.65364	-2.69265	NM_001197	BIK	Homo sapiens BCL2-interacting killer (apoptosis-inducing) (BIK), mRNA [NM_001197]	chr22	41855439	41855498	+	22q13.2
A_24_P680779	AK054806	2.2891	0.00230988	Increased	0.67429	0.232866	-0.0353336	-0.0895605	1.07995	0.408918	0.830063	0.529596	0.0353332	-1.24158	0.693202	-0.537872	-1.35048	-0.557334	-1.7659	-1.20282	AK054806	AK054806	Homo sapiens cDNA FLJ30244 fis, clone BRACE2002157. [AK054806]	chr19	62655936	62655995	+	19q13.43
A_24_P927072	CA425979	2.28834	0.0017378	Repressed	0.162656	-0.377851	-0.287718	-0.576562	-1.36998	-1.68945	-1.38789	0.122201	1.23651	0.778433	-0.110925	0.957371	0.551355	-0.0208745	0.737053	0.0208745	CA425979	CA425979	UI-H-DF0-bej-c-23-0-UI.s1 NCI_CGAP_DF0 Homo sapiens cDNA clone UI-H-DF0-bej-c-23-0-UI 3', mRNA sequence [CA425979]	chr17	368130	368189	+	17p13.3
A_32_P228570	A_32_P228570	2.28744	0.0191915	Repressed	-0.155024	0.0543575	0.200407	-0.0543575	-0.713236	-2.50559	-0.911828	-0.458803	0.657694	0.949211	-0.411366	0.310005	1.12862	2.45355	-0.440744	0.358854	A_32_P228570	A_32_P228570		chr18	19091177	19091236	-	18q11.2
A_24_P229084	C19orf15	2.28674	0.0223705	Repressed	-1.42895	-1.27384	-1.06895	-1.00043	0.196084	0.716261	0.20751	-1.56556	2.00402	-0.196084	0.379263	0.313242	1.0484	1.74522	-0.275586	-0.69003	BC060889	C19orf15	Homo sapiens chromosome 19 open reading frame 15, mRNA (cDNA clone IMAGE:5271459), with apparent retained intron. [BC060889]	chr19	43534855	43537190	+	19q13.2
A_23_P46215	TRIM46	2.28613	0.00170402	Repressed	-1.68494	-0.434012	-1.5989	-0.239355	0.0266399	0.131731	-0.97889	-0.143243	0.999862	0.915494	1.20367	0.185401	-0.0266404	0.750332	0.699094	-0.104917	NM_025058	TRIM46	Homo sapiens tripartite motif-containing 46 (TRIM46), mRNA [NM_025058]	chr1	153417646	153417705	+	1q22
A_23_P84256	MAP2K5	2.28565	0.00196705	Increased	0.791318	0.0125666	0.566045	0.700914	0.643298	-0.0125666	0.212595	0.958221	-0.0628839	0.0223331	-0.158535	-0.699483	-2.11985	-1.79108	-0.345625	-0.513344	NM_002757	MAP2K5	Homo sapiens mitogen-activated protein kinase kinase 5 (MAP2K5), transcript variant B, mRNA [NM_002757]	chr15	65642699	65660161	+	15q23
A_32_P180971	ENST00000373268	2.28558	0.010512	Repressed	-0.281311	-0.414669	-0.34913	0.0798163	-1.77161	-1.378	-0.97995	-0.0798163	1.05939	0.372844	0.210975	0.813432	0.892008	2.08639	-1.1671	0.0978856	ENST00000373268	ENST00000373268	Homo sapiens cDNA clone IMAGE:30416677. [BC090920]	chr2	242685736	242685795	+	2q37.3
A_24_P669220	THC2647392	2.28485	0.0170557	Repressed	-0.189433	0.0191903	0.255925	-0.730134	-1.07555	-0.137926	-0.509553	-0.250123	2.63487	0.305138	-0.722174	0.376783	0.5657	2.34726	-0.0191903	1.43082	THC2647392	THC2647392	Q4FGU2_9GAST (Q4FGU2) Cytochrome oxidase subunit I (Fragment), partial (7%) [THC2647392]	chr22	29381679	29381738	-	22q12.2
A_24_P675778	AK055676	2.28398	0.00997336	Repressed	-2.24959	-2.15633	-1.49137	-0.551897	0.212797	0.290055	-0.834128	-0.120872	0.955379	-0.0918355	0.189952	0.369558	0.164712	1.22472	-0.273253	0.091835	AK055676	AK055676	Homo sapiens cDNA FLJ31114 fis, clone IMR322000379. [AK055676]	chrX	3780439	3780498	-	Xp22.33
A_23_P103104	MFNG	2.28383	0.00982372	Repressed	-1.93801	-0.886265	0.669016	-1.58418	-1.1358	0.384912	-1.89404	-0.988842	0.0403972	0.589795	0.503391	-0.0403972	0.836809	0.271199	0.819319	-0.862103	NM_002405	MFNG	Homo sapiens MFNG O-fucosylpeptide 3-beta-N-acetylglucosaminyltransferase (MFNG), mRNA [NM_002405]	chr22	36195271	36195330	-	22q13.1
A_23_P98092	OAT	2.28366	0.00540719	Increased	-0.0220509	-0.118553	0.312096	0.955853	0.213322	0.781517	0.625341	0.62433	-1.88138	-0.357875	-0.0596333	-0.729621	-0.667295	-2.53137	0.0220509	0.0462074	NM_000274	OAT	Homo sapiens ornithine aminotransferase (gyrate atrophy) (OAT), nuclear gene encoding mitochondrial protein, mRNA [NM_000274]	chr10	126076247	126076306	-	10q26.13
A_24_P153547	RPS6KL1	2.2805	0.0340326	Increased	-0.568606	0.0636773	1.68459	-0.132173	0.0512161	-0.023777	0.426435	2.36178	-1.18616	-1.94117	-1.52109	0.0237765	-0.145752	0.700153	0.213834	-1.79524	NM_031464	RPS6KL1	Homo sapiens ribosomal protein S6 kinase-like 1 (RPS6KL1), mRNA [NM_031464]	chr14	74456364	74456423	-	14q24.3
A_24_P915196	ENST00000374049	2.27887	0.0547564	Increased	-1.19906	-0.0105672	1.10676	0.342094	0.961354	0.782734	0.590053	0.0105672	-1.44663	-2.55594	0.706133	-0.755548	-0.0461626	-2.10621	1.3397	-2.05798	ENST00000374049	ENST00000374049	Transmembrane protein C9orf91. [Source:Uniprot/SWISSPROT;Acc:Q5VZI3] [ENST00000374049]	chr9	116448246	116448305	+	9q32
A_24_P10137	C13orf15	2.27823	0.0559324	Repressed	-1.91594	-0.0623188	-1.09902	1.61677	-2.44474	-0.259707	-0.016448	0.482987	1.91215	1.26237	-0.640789	0.823369	0.899278	0.016448	-0.238145	1.77021	NM_014059	C13orf15	Homo sapiens response gene to complement 32 (RGC32), mRNA [NM_014059]	chr13	40940937	40942635	+	13q14.11
A_23_P126825	SLC16A1	2.27815	0.0229768	Increased	0.0396719	-0.0605679	0.238743	-0.0396719	1.01386	0.332264	0.371924	1.20862	-2.58889	-1.98621	-0.262217	-0.483346	0.46455	0.629159	-0.157035	-2.01407	NM_003051	SLC16A1	Homo sapiens solute carrier family 16, member 1 (monocarboxylic acid transporter 1) (SLC16A1), mRNA [NM_003051]	chr1	113257258	113257317	-	1p13.2
A_24_P185909	LONRF3	2.27788	0.0132992	Repressed	-0.0563526	-1.10455	-0.678688	0.231616	-1.81561	-0.285055	-0.736693	0.864692	1.54881	0.891668	-0.0207152	-0.202503	0.325256	1.20655	0.0207157	2.15111	NM_024778	LONRF3	Homo sapiens LON peptidase N-terminal domain and ring finger 3 (LONRF3), transcript variant 2, mRNA [NM_024778]	chrX	118008549	118024168	+	Xq24
A_24_P927404	XRCC6BP1	2.27569	0.0288842	Repressed	-0.986184	-0.418967	0.0370471	1.34524	-0.251282	-2.06883	-0.0370471	-0.487719	-0.121321	2.19169	0.374912	0.98719	1.84348	1.21814	-0.784427	0.913015	BC033881	XRCC6BP1	Homo sapiens XRCC6 binding protein 1, mRNA (cDNA clone IMAGE:5742519), complete cds. [BC033881]	chr12	56622166	56622225	+	12q14.1
A_23_P154849	OLIG1	2.27568	0.0435025	Repressed	-0.163954	-0.0410547	0.108144	-0.725737	-1.41302	0.506149	-1.52	-3.0146	1.31796	0.34591	0.0410547	-0.557262	-1.14746	1.71685	0.297502	1.21175	NM_138983	OLIG1	Homo sapiens oligodendrocyte transcription factor 1 (OLIG1), mRNA [NM_138983]	chr21	33366407	33366466	+	21q22.11
A_24_P133017	TMEM25	2.27527	0.00092841	Increased	1.21179	1.18119	0.703835	1.18028	0.51769	-0.599333	0.668897	0.549054	-0.0869417	-0.00460529	-0.434057	0.00460529	-1.07322	-1.18234	-1.16564	-0.132687	NM_032780	TMEM25	Homo sapiens transmembrane protein 25 (TMEM25), mRNA [NM_032780]	chr11	117909790	117909990	+	11q23.3
A_32_P8604	AK093691	2.27306	0.00419108	Repressed	-2.36559	-0.278654	-1.73593	-0.953979	-0.544995	-0.657184	0.00906753	0.111816	-0.243729	0.412779	0.142082	0.667677	0.402521	1.31048	0.378876	-0.00906753	AK093691	AK093691	Homo sapiens cDNA FLJ36372 fis, clone THYMU2008072. [AK093691]	chr3	50684089	50684148	+	3p21.31
A_24_P4701	PPME1	2.27253	0.00501144	Increased	1.08531	1.21115	1.28288	0.836416	0.320664	0.0227809	-0.525777	0.765604	-0.0349917	-0.0227814	0.38177	-0.446988	-1.69367	-0.952448	-1.6274	-0.0788403	NM_016147	PPME1	Homo sapiens protein phosphatase methylesterase 1 (PPME1), mRNA [NM_016147]	chr11	73634896	73639658	+	11q13.4
A_32_P212141	A_32_P212141	2.27154	0.0216692	Repressed	-1.56313	-0.656067	-0.854197	0.267113	-0.610723	-0.339808	0.523785	-1.66729	-1.43872	1.25853	-0.267113	0.393504	0.780896	1.6516	0.578341	1.61201	A_32_P212141	A_32_P212141		chr2	185171390	185171449	-	2q32.1
A_32_P192293	THC2705692	2.27141	0.0221527	Repressed	-1.1409	-0.604243	-1.30884	-1.67428	-0.764587	0.109713	-0.109714	0.703705	0.602101	-0.403131	0.933681	0.714148	1.85842	1.90012	0.16048	-1.08626	THC2705692	THC2705692		chr4	25968053	25968112	+	4p15.2
A_24_P943393	AHNAK	2.27121	0.0129263	Repressed	-0.821918	-0.791792	-2.4045	-1.42759	-0.392266	1.07812	-0.126228	-0.202374	1.1511	0.249837	0.468835	0.351684	-0.362009	1.38764	1.00584	0.126228	NM_001620	AHNAK	Homo sapiens AHNAK nucleoprotein (desmoyokin) (AHNAK), transcript variant 1, mRNA [NM_001620]	chr11	62039976	62040035	-	11q12.3
A_23_P315451	KIRREL2	2.27	0.0322541	Increased	0.0249872	0.499168	0.251203	0.375875	-1.08116	0.999832	0.399999	3.01588	-0.71838	-1.51724	-2.0149	-0.675941	-0.340528	0.374001	-0.057785	-0.0249877	NM_199180	KIRREL2	Homo sapiens kin of IRRE like 2 (Drosophila) (KIRREL2), transcript variant 3, mRNA [NM_199180]	chr19	41049757	41049816	+	19q13.12
A_24_P33444	YWHAE	2.26988	0.000197362	Increased	0.847101	0.34522	0.805217	0.481008	0.335906	-0.0911717	0.421062	0.960485	-0.799356	-0.898983	-0.115034	0.0911717	-0.744872	-1.70328	-0.225666	-0.960083	NM_006761	YWHAE	Homo sapiens tyrosine 3-monooxygenase/tryptophan 5-monooxygenase activation protein, epsilon polypeptide (YWHAE), mRNA [NM_006761]	chr17	1204278	1204337	-	17p13.3
A_24_P912204	MIDN	2.26886	0.0569583	Repressed	-3.29528	0.995575	-1.24713	-0.868381	-0.725208	-0.812507	-0.958812	1.67059	0.0300083	0.356678	-0.0300088	0.956125	-0.249004	1.46643	0.614052	1.07029	NM_177401	MIDN	Homo sapiens midnolin (MIDN), mRNA [NM_177401]	chr19	1202857	1205181	+	19p13.3
A_23_P76823	ADSSL1	2.26871	0.00922381	Increased	0.632976	0.919645	0.493194	1.143	1.22424	0.28622	-1.16006	1.83404	0.352634	-0.702238	-0.374364	-0.474341	-0.28622	-1.98588	-0.292989	-0.318303	NM_199165	ADSSL1	Homo sapiens adenylosuccinate synthase like 1 (ADSSL1), transcript variant 1, mRNA [NM_199165]	chr14	104284339	104284398	+	14q32.33
A_24_P918830	AF086041	2.26826	0.0105897	Repressed	0.0485091	-0.0485086	-1.03331	-0.570044	0.395458	-1.09761	-0.437871	-0.485928	0.820137	-0.0774484	0.768551	1.82978	0.316537	2.55486	0.601496	-0.590518	AF086041	AF086041	Homo sapiens full length insert cDNA clone YX53E08. [AF086041]	chr2	197669699	197669758	-	2q33.1
A_23_P93105	GABRR2	2.26756	0.0531166	Repressed	-0.704066	2.06105	-1.69516	-1.00208	0.0664558	-0.0664558	-0.995271	-0.273829	1.56904	-0.751408	0.182764	2.13024	1.00906	2.26482	-0.362865	0.798117	NM_002043	GABRR2	Homo sapiens gamma-aminobutyric acid (GABA) receptor, rho 2 (GABRR2), mRNA [NM_002043]	chr6	90024389	90030878	-	6q15
A_23_P111206	FKBP5	2.2668	0.0137904	Repressed	-1.95495	-0.654381	-0.795094	-0.808041	-1.5487	0.47514	-0.425573	0.122334	0.293115	0.378873	-0.00812721	0.00812721	0.293469	1.45277	-0.660451	2.09821	NM_004117	FKBP5	Homo sapiens FK506 binding protein 5 (FKBP5), mRNA [NM_004117]	chr6	35651233	35651292	-	6p21.31
A_32_P34750	AV702101	2.26614	0.00707107	Repressed	-1.93781	0.139678	-1.42211	-0.907875	-1.0445	0.00121093	-0.408972	-0.00121093	1.08726	-0.201289	1.17499	0.264127	0.594728	0.790862	1.09178	-0.942131	AV702101	AV702101	AV702101 ADB Homo sapiens cDNA clone ADBCGB06 5', mRNA sequence [AV702101]	chr17	27754136	27754195	+	17q11.2
A_24_P692198	GOT2	2.26511	0.0333948	Increased	1.02975	0.455518	0.632968	0.220817	0.799958	-0.755872	0.303568	-0.372471	-1.30417	-0.102801	-0.018692	-0.801773	-1.21532	-3.74443	0.018692	0.046062	NM_002080	GOT2	Homo sapiens glutamic-oxaloacetic transaminase 2, mitochondrial (aspartate aminotransferase 2) (GOT2), nuclear gene encoding mitochondrial protein, mRNA [NM_002080]	chr16	57307489	57307543	-	16q21
A_32_P15081	DB153264	2.26491	0.0217577	Repressed	-0.513695	-2.00001	-0.0722454	1.05522	-2.10461	0.550503	-1.65003	-1.45895	-0.105045	1.11725	-0.0423796	0.0423796	0.299229	0.753229	0.254976	0.922156	DB153264	DB153264	DB153264 THYMU3 Homo sapiens cDNA clone THYMU3030831 5', mRNA sequence [DB153264]	chr2	114305341	114305400	-	2q14.1
A_32_P78575	THC2522884	2.26468	0.0144902	Repressed	-0.741888	-0.14368	-1.53049	-1.04975	-0.524571	0.409449	-1.07499	0.130605	0.561864	-0.130605	0.824509	2.10336	0.863857	1.02827	0.981092	-1.32323	THC2522884	THC2522884	RS10_HUMAN (P46783) 40S ribosomal protein S10, partial (78%) [THC2522884]	chr6	34500519	34500578	+	6p21.31
A_24_P936319	BC030115	2.26336	0.0083406	Increased	0.990394	0.293593	0.904459	0.703509	1.0317	-0.0215707	0.135262	0.0215707	-0.418125	-0.631774	0.470221	-0.0489373	-1.27439	-2.79113	-0.436888	-0.237792	BC030115	BC030115	Homo sapiens cDNA clone IMAGE:4801326. [BC030115]	chr4	144613407	144613466	+	4q31.21
A_23_P334263	SENP8	2.26299	0.0095954	Increased	1.26201	0.00568676	0.846274	0.681422	0.192595	0.203541	-0.167245	-0.00568676	0.430275	0.0950584	-0.523289	-1.07749	-1.55711	-2.63124	-1.02519	-0.118251	NM_145204	SENP8	Homo sapiens SUMO/sentrin specific peptidase family member 8 (SENP8), mRNA [NM_145204]	chr15	70219718	70219777	+	15q23
A_24_P571937	LOC401717	2.26273	0.0238114	Increased	0.267443	-0.114538	0.0627584	0.203308	1.93701	0.720806	1.9815	-0.0627584	-0.898208	-0.243667	0.476466	-0.350598	-1.59508	-2.01121	0.966179	-0.772881	XR_018189	LOC401717	PREDICTED: Homo sapiens similar to eukaryotic translation elongation factor 1 alpha 2 (LOC401717), mRNA [XR_018189]	chr12	42339995	42340054	+	12q12
A_24_P103363	C5orf21	2.26157	0.0381608	Repressed	-1.1876	-0.962405	-1.14887	-0.633747	-0.731045	0.150688	-0.150688	0.984829	0.546677	-0.759705	0.830962	1.7936	1.79873	2.41392	0.183737	-1.06818	NM_032042	C5orf21	Homo sapiens chromosome 5 open reading frame 21 (C5orf21), mRNA [NM_032042]	chr5	93243074	93243133	-	5q15
A_24_P922684	BC020539	2.26149	0.00496691	Repressed	-0.840984	-0.526858	-1.31624	-0.252831	-0.235315	-0.168359	-0.663312	0.271984	0.514057	0.970562	0.246875	1.67139	1.17078	1.79528	0.168359	-0.851022	BC020539	BC020539	Homo sapiens, clone IMAGE:3048919, mRNA, partial cds. [BC020539]	chr5	131159439	131159498	-	5q31.1
A_24_P349356	ANKRD13D	2.26094	0.00177415	Repressed	-1.14432	-1.12551	-0.645102	-0.734228	-0.171214	0.619735	-0.11737	-0.370773	0.587703	1.31092	0.11737	-0.186389	0.646263	1.83297	0.554926	0.862828	NM_207354	ANKRD13D	Homo sapiens ankyrin repeat domain 13 family, member D (ANKRD13D), mRNA [NM_207354]	chr11	66825676	66825815	+	11q13.1
A_24_P212389	MSRB3	2.2608	0.0017883	Repressed	-0.927416	-0.646842	-1.35078	-0.510251	-0.68279	-1.56632	-0.0191984	0.156032	0.104821	0.344397	0.608199	1.17366	0.746507	1.39526	-0.524954	0.0191984	NM_001031679	MSRB3	Homo sapiens methionine sulfoxide reductase B3 (MSRB3), transcript variant 2, mRNA [NM_001031679]	chr12	64144998	64145057	+	12q14.3
A_32_P203615	AK024988	2.26068	0.007785	Repressed	-0.510218	-0.214492	-0.53763	-1.04675	-1.03542	-2.2115	-0.579354	0.895859	1.16125	0.544515	0.318058	1.34356	0.62086	0.652262	0.214492	-0.680455	AK024988	AK024988	Homo sapiens cDNA: FLJ21335 fis, clone COL02546. [AK024988]	chr17	26091320	26091379	+	17q11.2
A_32_P85676	STK32B	2.2606	0.0104124	Increased	0.951506	0.914461	0.667763	-0.361696	0.487277	-0.689768	1.30715	0.392399	-0.512283	-0.883577	0.132339	0.586089	-1.4262	-0.132339	-1.45924	-2.04934	NM_018401	STK32B	Homo sapiens serine/threonine kinase 32B (STK32B), mRNA [NM_018401]	chr4	5552971	5553030	+	4p16.1
A_23_P209098	GDF1	2.25987	0.0593908	Increased	1.16423	-1.45825	0.105843	1.04346	-0.505443	0.129196	0.204786	1.24841	-3.201	-2.71833	-0.734339	0.336864	0.121497	-0.105843	-1.03556	-0.140949	NM_001492	GDF1	Homo sapiens growth differentiation factor 1 (GDF1), mRNA [NM_001492]	chr19	18840544	18840603	-	19p13.11
A_24_P307580	HTATIP2	2.25984	0.0285184	Repressed	-0.850737	-0.40272	-1.27841	-1.71097	-1.43163	1.81869	0.196016	-0.580484	0.0106778	-0.0106783	1.48186	-0.483299	0.946899	0.765267	1.7155	0.743308	AF092095	HTATIP2	Homo sapiens alternatively spliced product of metastasis-suppressor gene CC3 (TC3) mRNA, complete cds. [AF092095]	chr11	20345552	20345610	+	11p15.1
A_24_P358138	ZNF776	2.25983	0.00650664	Repressed	-0.125556	0.0962443	-0.650198	-0.273185	-1.02377	-0.70197	-1.07812	0.464353	1.34679	0.124474	-0.0962448	1.81868	0.971746	1.81414	-0.562769	0.700714	NM_173632	ZNF776	Homo sapiens zinc finger protein 776 (ZNF776), mRNA [NM_173632]	chr19	62956599	62956658	+	19q13.43
A_23_P21363	AHNAK	2.25917	0.0224274	Repressed	-0.878903	-0.0779824	-1.61417	0.212841	-0.327493	-1.67185	0.116209	-0.0037322	1.59269	1.05742	-0.102034	0.0037322	-1.13268	0.334984	1.4447	1.96246	NM_024060	AHNAK	Homo sapiens AHNAK nucleoprotein (desmoyokin) (AHNAK), transcript variant 2, mRNA [NM_024060]	chr11	61957659	61957718	-	11q12.3
A_23_P217804	CDC2L1	2.25907	0.000157101	Repressed	-1.06318	-0.087698	-0.350507	-0.341166	-1.05386	-0.562403	-0.520034	0.0212574	0.798121	0.340557	-0.0212574	0.554996	0.918434	1.69942	0.369604	0.788345	NM_033487	CDC2L1	Homo sapiens cell division cycle 2-like 1 (PITSLRE proteins) (CDC2L1), transcript variant 3, mRNA [NM_033487]	chr1	1640697	1642896	-	1p36.33
A_24_P135092	KIAA1641	2.25704	0.0511227	Repressed	-2.12967	-0.649142	-0.664093	-0.286639	0.0917082	-1.28467	0.756488	0.793185	-0.22498	-0.0917082	1.09058	1.09285	1.80159	2.66651	0.778648	-1.0909	NM_025190	KIAA1641	Homo sapiens KIAA1641 (KIAA1641), mRNA [NM_025190]	chr2	97537969	97538121	-	2q11.2
A_23_P218579	GLB1L	2.25617	0.057092	Repressed	-1.65007	0.324146	-0.468295	-0.265494	0.152896	-3.11893	-0.596665	-0.152896	1.45454	0.746638	1.92393	-1.24181	0.810987	0.291933	-1.12894	0.75844	NM_024506	GLB1L	Homo sapiens galactosidase, beta 1-like (GLB1L), mRNA [NM_024506]	chr2	219810049	219810108	-	2q35
A_24_P313210	AMN	2.25616	0.00192747	Increased	-0.183671	0.183671	1.79706	0.198855	0.541764	0.910112	0.324761	0.980677	-0.283669	-1.10658	-0.431608	-0.349813	-1.27605	-1.34041	-0.288209	0.438611	AK092824	AMN	Homo sapiens cDNA FLJ35505 fis, clone SMINT2009363. [AK092824]	chr14	102469351	102469410	+	14q32.32
A_23_P88309	SLC38A6	2.25407	0.0028276	Repressed	-0.796559	-0.882843	0.146329	0.0876737	-1.5634	-0.748208	-0.0109057	-0.42018	-0.181056	1.07918	0.0109057	0.670453	0.524707	1.6625	-0.0409274	1.46641	NM_153811	SLC38A6	Homo sapiens solute carrier family 38, member 6 (SLC38A6), mRNA [NM_153811]	chr14	60588602	60588874	+	14q23.1
A_24_P412943	FAM98C	2.25392	0.00155302	Repressed	-1.55673	-0.144539	-1.0296	-1.01514	-0.880829	0.416646	-1.02312	-0.903508	0.144539	0.91686	0.281636	-0.799216	0.226661	0.693818	0.915112	0.863248	NM_174905	FAM98C	Homo sapiens family with sequence similarity 98, member C (FAM98C), mRNA [NM_174905]	chr19	43587888	43588044	+	19q13.2
A_23_P408094	MXD1	2.25357	0.0422713	Repressed	-0.874315	0.237989	-0.0435534	1.12267	-2.19657	-0.62338	-2.17553	0.0386286	0.49933	0.98387	-0.701876	2.0307	-0.0386286	1.60376	-0.180197	0.666686	NM_002357	MXD1	Homo sapiens MAX dimerization protein 1 (MXD1), mRNA [NM_002357]	chr2	69996030	69996806	+	2p14
A_32_P18300	A_32_P18300	2.25254	0.00672025	Repressed	-0.223752	-0.734487	-1.01606	-0.836227	-0.999428	-1.18146	-0.492235	0.51754	0.751332	0.223752	0.914578	1.48722	1.03166	0.55616	0.884023	-1.44242	A_32_P18300	A_32_P18300		chr12	44415783	44415842	+	12q12
A_32_P93442	AF086125	2.25222	0.033173	Repressed	-1.10412	-0.0563035	0.10465	0.961317	-0.338481	-0.313835	-1.44487	-1.00022	0.0273423	-0.473379	0.0603795	0.428052	2.48351	2.54824	-0.0273423	1.13213	AF086125	AF086125	Homo sapiens full length insert cDNA clone ZA79D12. [AF086125]	chr16	65432880	65432939	-	16q22.1
A_24_P362432	MDM4	2.25155	0.0042134	Repressed	0.0253139	-0.525311	-1.75675	-0.842055	-0.25235	-0.290624	-0.466254	-0.0253139	0.616488	0.268245	0.67523	1.185	0.538771	2.19998	0.224875	-0.474564	NM_002393	MDM4	Homo sapiens Mdm4, transformed 3T3 cell double minute 4, p53 binding protein (mouse) (MDM4), mRNA [NM_002393]	chr1	202778643	202780292	+	1q32.1
A_24_P113521	DGCR8	2.25114	0.025157	Repressed	-0.909247	-0.261032	-0.4288	-1.20848	0.00973034	-1.07205	0.0871382	0.448939	1.21036	-0.454816	0.350309	0.853159	1.39564	3.10069	-0.00973034	-0.414142	NM_022720	DGCR8	Homo sapiens DiGeorge syndrome critical region gene 8 (DGCR8), mRNA [NM_022720]	chr22	18454131	18454190	+	22q11.21
A_23_P152420	KIAA0182	2.25048	0.00957207	Repressed	-1.20944	-0.387291	-0.407863	-0.686615	0.38496	-0.101459	0.0874314	-1.9073	0.00451517	0.63892	1.57122	-0.00451517	1.77769	1.35139	0.139792	-0.344741	NM_014615	KIAA0182	Homo sapiens KIAA0182 (KIAA0182), mRNA [NM_014615]	chr16	84264146	84264205	+	16q24.1
A_24_P932308	COQ9	2.25037	0.033576	Repressed	-0.787823	-0.280036	-2.33175	-2.57628	0.064857	-1.35693	-0.575612	0.857266	0.245243	-1.2838	1.18685	-0.0367789	0.485315	1.04933	0.692058	0.0367789	AK075438	COQ9	Homo sapiens cDNA PSEC0129 fis, clone PLACE1004170. [AK075438]	chr16	56045580	56045639	+	16q13
A_23_P310	MARCKSL1	2.24674	0.0524199	Increased	1.36032	-0.909005	0.137918	0.325113	0.262585	-0.2665	0.197693	0.824768	-1.37046	-3.5639	0.871689	0.530906	-0.95961	-1.03925	-0.137918	-1.74124	NM_023009	MARCKSL1	Homo sapiens MARCKS-like 1 (MARCKSL1), mRNA [NM_023009]	chr1	32572543	32572602	-	1p35.1
A_32_P193908	BM968705	2.246	0.0251699	Repressed	-1.44029	-1.71038	-1.21641	-0.475862	-0.162572	0.236106	-0.237839	0.816927	0.162572	-0.214928	1.18492	1.15532	1.97893	1.38461	0.578002	-1.0809	BM968705	BM968705	BM968705 UI-CF-DU1-aak-f-20-0-UI.s1 UI-CF-DU1 Homo sapiens cDNA clone UI-CF-DU1-aak-f-20-0-UI 3', mRNA sequence [BM968705]	chr8	59657420	59657479	-	8q12.1
A_24_P927976	KATNAL2	2.24591	0.000975052	Increased	0.62775	1.37294	1.85382	1.31497	0.344035	0.173368	0.108078	0.0508485	-0.249575	-0.352859	-0.762976	-0.293094	-0.205468	-0.0508485	-1.27254	-0.305196	AL512748	KATNAL2	Homo sapiens mRNA; cDNA DKFZp667C165 (from clone DKFZp667C165). [AL512748]	chr18	42879254	42879313	+	18q21.1
A_24_P66592	CNKSR3	2.24464	0.0116356	Increased	0.220342	-1.03671	-0.0444555	0.775765	0.915193	0.139049	0.609259	1.93528	-2.0538	-0.907009	-1.36326	0.0444555	-0.453064	-0.670181	-0.703092	0.287805	NM_173515	CNKSR3	Homo sapiens CNKSR family member 3 (CNKSR3), mRNA [NM_173515]	chr6	154769431	154773180	-	6q25.2
A_32_P327810	AF116624	2.24419	0.0390043	Repressed	-0.0881152	-0.257582	0.339446	-0.120501	-1.9117	-2.32123	-1.82799	0.185297	0.613465	0.879797	-0.286473	1.33659	1.21245	1.03052	-1.54728	0.0881152	AF116624	AF116624	Homo sapiens PRO1146 mRNA, complete cds. [AF116624]	chr22	43942715	43942774	-	22q13.31
A_23_P75523	CD59	2.24409	0.0246417	Increased	1.93153	0.960407	0.54934	-0.782415	0.0459509	0.409832	1.49734	-0.0459509	0.676289	-0.7933	-1.19476	0.651957	-0.913873	-0.467852	-0.416264	-2.30522	NM_203330	CD59	Homo sapiens CD59 molecule, complement regulatory protein (CD59), transcript variant 1, mRNA [NM_203330]	chr11	33687120	33687179	-	11p13
A_23_P105705	FGF6	2.24358	0.050737	Increased	1.68572	0.824522	1.47461	-0.84477	0.211024	0.265371	-0.201358	-0.194181	-1.07547	-2.33125	-1.78188	0.427845	0.194181	0.981302	-0.286748	-2.23347	NM_020996	FGF6	Homo sapiens fibroblast growth factor 6 (FGF6), mRNA [NM_020996]	chr12	4413609	4413668	-	12p13.32
A_32_P88555	A_32_P88555	2.24357	0.0379978	Repressed	-0.611414	-0.0658031	-0.487941	-1.37841	-0.0852938	0.0658035	-0.0696974	1.63529	1.48086	-0.876786	1.33422	2.03967	2.36361	1.85871	0.327434	-0.198794	A_32_P88555	A_32_P88555		chr12	52280675	52280734	-	12q13.13
A_32_P34552	POLB	2.24316	0.00301257	Increased	1.53352	0.706948	1.21186	1.06449	0.123382	-0.09198	0.149088	0.0315185	-0.381849	-0.531681	-0.0315185	-0.34456	-1.12539	-1.91318	0.289479	-0.556715	NM_002690	POLB	Homo sapiens polymerase (DNA directed), beta (POLB), mRNA [NM_002690]	chr8	42329232	42332238	+	8p11.21
A_24_P568645	LOC649459	2.24295	0.0198811	Increased	0.469056	-0.237423	0.102383	-0.026747	1.06996	0.026747	0.655796	1.00612	-2.11174	-1.52442	0.542793	-0.153102	-0.0739853	-1.80001	0.699833	-1.83664	XR_019461	LOC649459	PREDICTED: Homo sapiens similar to Poly [ADP-ribose] polymerase 1 (PARP-1) (ADPRT) (NAD(+) ADP-ribosyltransferase 1) (Poly[ADP-ribose] synthetase 1) (LOC649459), mRNA [XR_019461]	chr13	110389744	110389803	+	13q34
A_24_P910490	BX099367	2.24287	0.0585085	Repressed	-1.18923	-0.870574	-1.50807	-1.78394	-0.0106735	-1.90094	0.0106735	0.142666	0.428818	-1.27919	0.176879	1.01785	1.22204	2.19162	0.494835	-2.04019	BX099367	BX099367	BX099367 Soares_fetal_liver_spleen_1NFLS_S1 Homo sapiens cDNA clone IMAGp998O05977, mRNA sequence [BX099367]	chr12	11060380	11060439	-	12p13.2
A_23_P89030	FBXO31	2.24258	0.0212723	Increased	0.167391	1.33637	1.17805	1.6249	0.304947	1.11951	-0.199971	-0.798681	-0.167391	0.786822	-1.41397	-0.722722	-0.511224	-0.819479	-2.14659	0.405803	AK026130	FBXO31	Homo sapiens cDNA: FLJ22477 fis, clone HRC10815. [AK026130]	chr16	85893948	85894007	-	16q24.2
A_24_P16541	NBPF14	2.24253	0.0361671	Repressed	-1.04115	-0.14119	-0.261248	0.0356016	-0.0356016	-0.715443	0.788208	0.535975	-0.0433922	-0.130092	1.49713	2.02303	1.8092	2.90811	1.32525	-0.903067	NM_015383	NBPF14	Homo sapiens neuroblastoma breakpoint family, member 14 (NBPF14), mRNA [NM_015383]	chr1	146476770	146477548	-	1q21.1
A_23_P385322	STAMBPL1	2.24196	0.003995	Increased	0.440074	0.184257	0.825841	-0.0847921	0.915908	0.293586	0.622735	-0.212218	-1.04631	-0.845099	0.0847921	-0.357973	-1.1286	-1.99399	0.603605	-1.64913	NM_020799	STAMBPL1	Homo sapiens STAM binding protein-like 1 (STAMBPL1), mRNA [NM_020799]	chr10	90666485	90666544	+	10q23.31
A_32_P99280	AW797858	2.2407	0.0379228	Repressed	0.0106549	-0.102125	-0.0999913	-0.0106549	-1.76032	-1.31147	-2.35559	0.830993	0.895033	0.222193	-0.240815	1.19255	1.43921	1.83889	-0.989952	0.155973	AW797858	AW797858	AW797858 CM0-UM0042-130300-280-d11 UM0042 Homo sapiens cDNA, mRNA sequence [AW797858]	chr14	72656470	72656529	-	14q24.2
A_32_P177477	THC2708422	2.23992	0.0452703	Repressed	-0.72422	-0.590996	-0.901783	-3.00521	-0.157964	0.157964	0.733987	-0.82357	2.09435	-0.248455	0.346242	0.173424	0.580818	1.38213	0.912204	-1.24495	THC2708422	THC2708422		chr21	29799456	29799515	+	21q21.3
A_23_P204380	GNPTAB	2.23913	0.00501074	Increased	0.659764	0.330636	0.499135	0.298396	0.475449	-0.0164952	0.114149	0.186394	-0.243632	-0.292902	-0.0401425	-0.964492	-2.15623	-2.47485	0.0164952	-0.600327	NM_024312	GNPTAB	Homo sapiens N-acetylglucosamine-1-phosphate transferase, alpha and beta subunits (GNPTAB), mRNA [NM_024312]	chr12	100664714	100664773	-	12q23.2
A_23_P48414	CCNA1	2.23818	0.0124571	Repressed	0.689325	-1.82433	-0.596727	-0.892936	-0.222747	-0.559158	0.450921	-0.558237	1.37878	1.38501	0.196564	0.400781	-0.452651	-0.196564	1.28987	1.78291	NM_003914	CCNA1	Homo sapiens cyclin A1 (CCNA1), mRNA [NM_003914]	chr13	35912154	35912213	+	13q13.3
A_24_P251534	CTDSPL	2.23652	0.00745508	Increased	-0.58482	0.158283	0.39411	0.178927	0.608403	0.992249	0.841955	0.91841	-0.194286	-0.510878	-1.3596	-0.158283	0.255238	-0.538206	-2.6617	-0.614838	NM_001008392	CTDSPL	Homo sapiens CTD (carboxy-terminal domain, RNA polymerase II, polypeptide A) small phosphatase-like (CTDSPL), transcript variant 1, mRNA [NM_001008392]	chr3	38000826	38000885	+	3p22.2
A_24_P340800	ZNF621	2.23591	0.00720167	Repressed	-0.122549	-0.126229	-0.139524	-0.0486126	-1.62869	-1.04365	-0.0972414	0.852793	1.51981	0.528705	0.0486131	1.09929	0.954703	1.87939	-0.310808	1.21352	NM_198484	ZNF621	Homo sapiens zinc finger protein 621 (ZNF621), mRNA [NM_198484]	chr3	40548596	40548655	+	3p22.1
A_32_P19840	CK300181	2.23427	0.0237549	Repressed	-0.293774	-1.07205	-0.723287	-1.24106	-0.590997	0.863473	0.671282	-1.98904	0.376646	-0.138894	0.605778	0.663235	0.822356	2.57436	0.138894	-0.139393	CK300181	CK300181	UI-E-EJ1-ajx-g-19-0-UI.s1 UI-E-EJ1 Homo sapiens cDNA clone UI-E-EJ1-ajx-g-19-0-UI 3', mRNA sequence [CK300181]	chr7	142786909	142786968	-	7q34
A_23_P500333	SSBP3	2.23362	0.00314131	Increased	1.24375	0.0381165	0.281976	0.179395	0.227184	0.190719	0.538022	-0.114764	-1.42873	-1.70919	0.496551	-0.166851	-1.08749	-1.60183	-0.0381165	-1.155	NM_145716	SSBP3	Homo sapiens single stranded DNA binding protein 3 (SSBP3), transcript variant 1, mRNA [NM_145716]	chr1	54465380	54466533	-	1p32.3
A_23_P26810	TP53	2.2321	0.0183512	Increased	1.18662	1.31122	1.40007	1.5064	-0.111911	-0.53318	0.181937	0.697134	-0.40034	0.111911	0.731489	-0.155652	-0.165816	-2.55373	-0.564531	-0.632249	NM_000546	TP53	Homo sapiens tumor protein p53 (Li-Fraumeni syndrome) (TP53), mRNA [NM_000546]	chr17	7513357	7513416	-	17p13.1
A_23_P170534	FUT7	2.23178	0.0584755	Repressed	-3.39705	-0.147643	0.273312	-2.02076	-0.886529	-0.116412	-1.54258	0.541618	0.38862	1.61293	-0.741227	-1.01293	0.151396	0.392974	0.116412	1.06135	NM_004479	FUT7	Homo sapiens fucosyltransferase 7 (alpha (1,3) fucosyltransferase) (FUT7), mRNA [NM_004479]	chr9	139045135	139045194	-	9q34.3
A_24_P16230	LOC391271	2.23049	0.0109905	Increased	0.853063	-0.141396	0.575872	0.97435	0.625875	-1.18692	1.01683	1.04911	-0.381495	-1.21434	0.141396	0.687174	-0.917157	-1.86732	-0.977119	-0.963263	XR_019037	LOC391271	PREDICTED: Homo sapiens hypothetical LOC391271 (LOC391271), mRNA [XR_019037]	chr21	20719958	20720017	-	21q21.1
A_24_P245778	THC2736540	2.22945	0.0597371	Increased	0.13075	1.38066	0.256469	-1.00228	2.64765	0.537754	3.18453	-0.347686	-0.564745	-1.57002	-0.372283	0.0747447	-0.0747447	0.769546	-0.479764	-0.248391	THC2736540	THC2736540	1PE3_1 Chain 1, Solution Structure Of The Disulphide-Linked Dimer Of Human Intestinal Trefoil Factor (Tff3). {Homo sapiens} (exp=-1; wgp=0; cg=0), partial (36%) [THC2736540]	chr21	42604885	42604944	-	21q22.3
A_32_P156171	THC2634329	2.22832	0.0213173	Repressed	-1.49027	-0.701125	-1.1753	-0.960133	-0.0429397	0.0429397	0.737342	-1.19332	0.125986	-0.133359	0.553089	0.783988	1.64377	1.67442	1.13888	-1.32191	THC2634329	THC2634329		chr8	38910390	38910449	+	8p11.23
A_23_P135730	ZNF627	2.22764	0.014379	Increased	1.31758	0.793925	1.45388	1.17165	0.576616	-0.926788	0.478225	0.0222979	0.268433	-0.20049	-0.0807953	-0.0222979	-0.877306	-2.51271	-0.335314	-0.596275	NM_145295	ZNF627	Homo sapiens zinc finger protein 627 (ZNF627), mRNA [NM_145295]	chr19	11590303	11590362	+	19p13.2
A_24_P296254	ARHGAP11A	2.2271	0.0153537	Increased	1.03644	0.85074	1.74763	-0.0664735	2.00113	-0.737073	0.066473	0.58385	-0.121702	-0.0851016	0.265923	-1.65764	-0.930314	-1.21013	0.446214	-0.465868	NM_014783	ARHGAP11A	Homo sapiens Rho GTPase activating protein 11A (ARHGAP11A), transcript variant 1, mRNA [NM_014783]	chr15	30718524	30718583	+	15q13.3
[truncated: 518 more rows]

## Sheet: Sheet1
	ubiquitin
	cell cycle
	adhesion
	tnf, pip3, akt
	apoptosis
	caspase
