# Supplementary material for: Comparison of Newly Diagnosed and Relapsed Patients with Acute Promyelocytic Leukemia Treated with Arsenic Trioxide: Insight into Mechanisms of Resistance
Source: PLoS One. 2015 Mar 30;10(3):e0121912. doi: 10.1371/journal.pone.0121912 (PMC4378855; doi:10.1371/journal.pone.0121912)
Supplement: S2 Dataset — Complete gene list in the pathways that were differentially regulated in relapse in comparison to newly diagnosed APL patients on a microarray gene expression profile. (XLSX) [file pone.0121912.s002.xlsx]

## Sheet: Data
Sl.No.	Function	Gene	Gene_Name	p-value	Relapse_GEOMEAN_FOLD	Diagnosis_GEOMEAN_FOLD	Fold Difference (Relapse-Diagnosis)	Regulation	REG	Fold_APL-R1-PS	Fold_APL-MW-R2	Fold_APL-AKP-R3	Fold_APL-Prd-R4	Fold_APL 14	Fold_APL 24	Fold_APL 31	Fold_APL 63	Relapse_GEOMEAN_FOLD	Fold_APL-D1-PS	Fold_APL-D4	Fold_APL-D5	Fold_APL-Myt-D8	Fold_APL-BLK-D9	Fold_APL 28	Fold_APL 38	Fold_LA 506/06	Diagnosis_GEOMEAN_FOLD	GeneSymbol	Gene_Name	GO biological process	GO cellular component	GO molecular function
1	Adhesion	COL5A1	Homo sapiens collagen, type V, alpha 1 (COL5A1), mRNA [NM_000093]	0.00196636	2.27943	-1.39388	3.67332	high expression in Relapse and low in Diagnosis	Up	4.14347	0.465287	4.08243	3.05766	-2.54515	4.59835	2.8827	1.55072	2.27943	-0.897378	-1.49266	-0.986738	-1.0818	-1.54057	0.403652	-4.30604	-1.24955	-1.39388	COL5A1	Homo sapiens collagen, type V, alpha 1 (COL5A1), mRNA [NM_000093]	GO:0006817(phosphate transport);GO:0007155(cell adhesion)	GO:0005581(collagen);GO:0005588(collagen type V);GO:0005737(cytoplasm)	GO:0005201(extracellular matrix structural constituent);GO:0008201(heparin binding)
2	Adhesion	CD34	Homo sapiens CD34 molecule (CD34), transcript variant 2, mRNA [NM_001773]	0.0177552	2.13285	-1.11471	3.24756	high expression in Relapse and low in Diagnosis	Up	2.15348	2.6823	5.64296	-0.461702	4.79853	1.51301	4.02058	-3.28639	2.13285	-1.567	-1.7782	-1.00702	-0.309676	-1.23327	1.38118	0.269233	-4.67292	-1.11471	CD34	Homo sapiens CD34 molecule (CD34), transcript variant 2, mRNA [NM_001773]	GO:0007155(cell adhesion);GO:0016337(cell-cell adhesion);GO:0050900(leukocyte migration)	GO:0009897(external side of plasma membrane);GO:0016020(membrane);GO:0016021(integral to membrane)	GO:0005515(protein binding);GO:0030246(carbohydrate binding)
3	Adhesion	MUC4	Homo sapiens mucin 4, cell surface associated (MUC4), transcript variant 1, mRNA [NM_018406]	0.00149174	1.5652	-1.59105	3.15625	high expression in Relapse and low in Diagnosis	Up	3.30059	0.416121	2.56855	1.48113	2.71802	0.2296	2.4586	-0.651034	1.5652	-1.44539	-1.63365	-0.855153	-1.27469	-0.229599	0.9568	-4.1746	-4.07212	-1.59105	MUC4	Homo sapiens mucin 4, cell surface associated (MUC4), transcript variant 1, mRNA [NM_018406]	GO:0007155(cell adhesion);GO:0007160(cell-matrix adhesion)	GO:0005887(integral to plasma membrane);GO:0016020(membrane)	GO:0005176(ErbB-2 class receptor binding);GO:0005515(protein binding)
4	Adhesion	CEACAM8	Homo sapiens carcinoembryonic antigen-related cell adhesion molecule 8 (CEACAM8), mRNA [NM_001816]	0.0603412	1.72767	-1.02189	2.74956	high expression in Relapse and low in Diagnosis	Up	-2.2588	-0.408032	3.47342	3.81373	-0.888422	6.41374	2.18756	1.48817	1.72767	-2.73814	-0.0409768	-2.28765	0.577663	2.67629	0.0409768	-0.739172	-5.66407	-1.02189	CEACAM8	Homo sapiens carcinoembryonic antigen-related cell adhesion molecule 8 (CEACAM8), mRNA [NM_001816]	GO:0006955(immune response)	GO:0005615(extracellular space);GO:0005886(plasma membrane);GO:0005887(integral to plasma membrane)	GO:0048503(GPI anchor binding)
5	Adhesion	COL8A2	Homo sapiens collagen, type VIII, alpha 2 (COL8A2), mRNA [NM_005202]	0.00788632	1.81564	-0.836166	2.65181	high expression in Relapse and low in Diagnosis	Up	4.96501	-0.102006	0.527711	-0.545468	4.92611	1.82108	0.303349	2.62935	1.81564	-0.278492	-0.369768	0.449245	-0.784484	-1.46788	0.102006	-2.71609	-1.62387	-0.836166	COL8A2	Homo sapiens collagen, type VIII, alpha 2 (COL8A2), mRNA [NM_005202]	GO:0006817(phosphate transport);GO:0016337(cell-cell adhesion);GO:0030198(extracellular matrix organization and biogenesis)	GO:0005604(basement membrane);GO:0005737(cytoplasm)	GO:0005201(extracellular matrix structural constituent);GO:0030674(protein binding, bridging)
6	Adhesion	AJAP1	Homo sapiens adherens junction associated protein 1 (AJAP1), transcript variant 1, mRNA [NM_018836]	0.0606461	1.60839	-0.991791	2.60018	high expression in Relapse and low in Diagnosis	Up	1.63932	-0.544959	1.00234	0.396926	-3.16233	7.74642	1.63973	4.14968	1.60839	-0.268641	-0.667323	1.24228	-0.771187	0.268641	-3.41833	-3.08478	-1.23498	-0.991791	AJAP1	Homo sapiens adherens junction associated protein 1 (AJAP1), transcript variant 1, mRNA [NM_018836]	GO:0007155(cell adhesion);GO:0008152(metabolic process)	GO:0016020(membrane);GO:0016021(integral to membrane)	GO:0005515(protein binding);GO:0016491(oxidoreductase activity)
7	Adhesion	DLL1	Homo sapiens delta-like 1 (Drosophila) (DLL1), mRNA [NM_005618]	0.015101	0.713281	-1.84688	2.56016	high expression in Relapse and low in Diagnosis	Up	0.56313	1.00382	1.35936	1.01859	1.64357	0.0115218	0.592816	-0.486566	0.713281	1.1583	-2.42265	-2.57877	-0.0115218	-0.179669	-1.64575	-7.17585	-1.91915	-1.84688	DLL1	Homo sapiens delta-like 1 (Drosophila) (DLL1), mRNA [NM_005618]	GO:0001701(in utero embryonic development);GO:0001709(cell fate determination);GO:0001757(somite specification);GO:0007154(cell communication);GO:0007219(Notch signaling pathway);GO:0007275(multicellular organismal development);GO:0007368(determination of left/right symmetry);GO:0007386(compartment specification);GO:0007399(nervous system development);GO:0009887(organ morphogenesis);GO:0009912(au…	GO:0005576(extracellular region);GO:0005886(plasma membrane);GO:0005887(integral to plasma membrane);GO:0031410(cytoplasmic vesicle)	GO:0005112(Notch binding);GO:0005509(calcium ion binding);GO:0005515(protein binding)
8	Adhesion	PCDH11X	Homo sapiens protocadherin 11 X-linked (PCDH11X), transcript variant a, mRNA [NM_014522]	0.273883	2.38575	0.0407623	2.34498	high expression in Relapse and low in Diagnosis	Up	0.804081	14.983	5.99244	1.5947	-1.41797	-1.28196	-0.664199	-0.924144	2.38575	1.43805	1.19519	1.99382	0.6642	-0.755835	-1.63301	-1.34052	-1.2358	0.0407623	PCDH11X	Homo sapiens protocadherin 11 X-linked (PCDH11X), transcript variant a, mRNA [NM_014522]	GO:0007155(cell adhesion);GO:0007156(homophilic cell adhesion)	GO:0005886(plasma membrane);GO:0005887(integral to plasma membrane)	GO:0005509(calcium ion binding);GO:0005515(protein binding)
9	Adhesion	COL16A1	Homo sapiens collagen, type XVI, alpha 1 (COL16A1), mRNA [NM_001856]	0.00413598	1.49569	-0.820085	2.31577	high expression in Relapse and low in Diagnosis	Up	3.71528	1.19874	0.673359	0.781371	4.03925	0.322741	1.36716	-0.132401	1.49569	-0.173764	-1.1622	-0.330067	-0.689653	-0.0688333	0.0688329	-3.42815	-0.776853	-0.820085	COL16A1	Homo sapiens collagen, type XVI, alpha 1 (COL16A1), mRNA [NM_001856]	GO:0006817(phosphate transport);GO:0007155(cell adhesion);GO:0007229(integrin-mediated signaling pathway);GO:0007565(pregnancy)	GO:0005578(proteinaceous extracellular matrix);GO:0005597(collagen type XVI);GO:0005737(cytoplasm)	GO:0005178(integrin binding);GO:0005198(structural molecule activity);GO:0005515(protein binding)
10	Adhesion	CDH1	Homo sapiens cadherin 1, type 1, E-cadherin (epithelial) (CDH1), mRNA [NM_004360]	0.0270608	1.63205	-0.683326	2.31538	high expression in Relapse and low in Diagnosis	Up	-1.32378	2.25164	3.54301	3.23303	-0.988039	3.44604	1.61127	1.28325	1.63205	-0.96218	-0.204375	-0.266293	0.204375	2.83777	-3.16981	-1.41872	-2.48737	-0.683326	CDH1	Homo sapiens cadherin 1, type 1, E-cadherin (epithelial) (CDH1), mRNA [NM_004360]	GO:0007155(cell adhesion);GO:0007156(homophilic cell adhesion)	GO:0016020(membrane);GO:0016021(integral to membrane)	GO:0003674(molecular_function);GO:0005509(calcium ion binding);GO:0005515(protein binding)
11	Adhesion	CDH2	Homo sapiens cadherin 2, type 1, N-cadherin (neuronal) (CDH2), mRNA [NM_001792]	0.0827887	1.73168	-0.433822	2.1655	high expression in Relapse and low in Diagnosis	Up	3.46716	3.18437	-2.4406	4.34166	3.1768	-0.0251865	2.62836	-0.479136	1.73168	-1.97591	-1.4608	-1.63719	0.0251861	0.29581	4.68258	-1.68508	-1.71518	-0.433822	CDH2	Homo sapiens cadherin 2, type 1, N-cadherin (neuronal) (CDH2), mRNA [NM_001792]	GO:0007155(cell adhesion);GO:0007156(homophilic cell adhesion);GO:0016339(calcium-dependent cell-cell adhesion);GO:0016477(cell migration);GO:0048514(blood vessel morphogenesis)	GO:0005912(adherens junction);GO:0016020(membrane);GO:0016021(integral to membrane);GO:0030027(lamellipodium);GO:0045202(synapse)	GO:0005509(calcium ion binding);GO:0005515(protein binding)
12	Adhesion	PCDH8	Homo sapiens protocadherin 8 (PCDH8), transcript variant 1, mRNA [NM_002590]	0.0546046	1.20935	-0.934115	2.14347	high expression in Relapse and low in Diagnosis	Up	1.4807	0.00893736	1.00368	-0.671772	4.94407	-2.43504	2.43646	2.90779	1.20935	0.0593891	-0.00893688	2.3887	-0.394754	-2.01968	-2.72917	-2.41366	-2.3548	-0.934115	PCDH8	Homo sapiens protocadherin 8 (PCDH8), transcript variant 1, mRNA [NM_002590]	GO:0007155(cell adhesion);GO:0007156(homophilic cell adhesion);GO:0007267(cell-cell signaling)	GO:0005886(plasma membrane);GO:0005887(integral to plasma membrane)	GO:0005509(calcium ion binding);GO:0005515(protein binding)
13	Adhesion	ITGA6	Homo sapiens integrin, alpha 6 (ITGA6), transcript variant 2, mRNA [NM_000210]	0.035545	0.383133	-1.42671	1.80985	high expression in Relapse and low in Diagnosis	Up	1.5936	0.617981	0.503327	-1.5087	2.2221	-0.363249	0.0318346	-0.0318346	0.383133	0.790114	-1.29352	-3.31612	0.39599	-1.61462	0.0879908	-4.62566	-1.83789	-1.42671	ITGA6	Homo sapiens integrin, alpha 6 (ITGA6), transcript variant 2, mRNA [NM_000210]	GO:0007044(cell-substrate junction assembly);GO:0007155(cell adhesion);GO:0007160(cell-matrix adhesion);GO:0007229(integrin-mediated signaling pathway)	GO:0008305(integrin complex);GO:0016020(membrane);GO:0016021(integral to membrane)	GO:0004872(receptor activity);GO:0005509(calcium ion binding);GO:0005515(protein binding)
14	Adhesion	SELP	Homo sapiens selectin P (granule membrane protein 140kDa, antigen CD62) (SELP), mRNA [NM_003005]	0.118055	0.688462	-1.06242	1.75088	high expression in Relapse and low in Diagnosis	Up	2.38301	5.70365	0.212075	1.28336	-2.2339	-0.631307	-1.30551	0.0963297	0.688462	0.703863	0.0620298	-1.14838	-0.0620298	0.534081	-2.13712	-2.89817	-3.55365	-1.06242	SELP	Homo sapiens selectin P (granule membrane protein 140kDa, antigen CD62) (SELP), mRNA [NM_003005]	GO:0007155(cell adhesion)	GO:0005624(membrane fraction);GO:0005625(soluble fraction);GO:0005886(plasma membrane);GO:0005887(integral to plasma membrane);GO:0016020(membrane);GO:0016021(integral to membrane);GO:0031092(platelet alpha granule membrane)	GO:0005515(protein binding);GO:0005529(sugar binding)
15	Adhesion	CDH4	GB|AL834206.1|CAD38893.1 hypothetical protein [Homo sapiens] [NP500827]	0.0124838	1.24746	-0.476835	1.7243	high expression in Relapse and low in Diagnosis	Up	0.942338	-0.160091	2.81116	3.00802	0.512986	0.598199	1.70323	0.563877	1.24746	1.58473	0.0220947	0.762702	-0.569802	-0.788849	-0.867153	-2.31276	-1.64564	-0.476835	CDH4	GB|AL834206.1|CAD38893.1 hypothetical protein [Homo sapiens] [NP500827]	GO:0007155(cell adhesion);GO:0007156(homophilic cell adhesion);GO:0007411(axon guidance);GO:0045773(positive regulation of axon extension)	GO:0005886(plasma membrane);GO:0016021(integral to membrane)	GO:0005509(calcium ion binding);GO:0005515(protein binding)
16	Adhesion	LAMC3	Homo sapiens laminin, gamma 3 (LAMC3), mRNA [NM_006059]	0.0435043	1.30154	-0.400296	1.70184	high expression in Relapse and low in Diagnosis	Up	3.23849	-0.423035	-0.239409	1.44165	2.46574	2.53121	-0.308091	1.70578	1.30154	1.63985	-0.754853	-0.1549	0.1549	-0.574119	0.919677	-3.82424	-0.608688	-0.400296	LAMC3	Homo sapiens laminin, gamma 3 (LAMC3), mRNA [NM_006059]	GO:0007155(cell adhesion)	GO:0005578(proteinaceous extracellular matrix);GO:0005604(basement membrane);GO:0016020(membrane)	GO:0005198(structural molecule activity);GO:0005515(protein binding)
17	Adhesion	CD36	CD36=collagen type I/thrombospondin receptor {one exon} [human, mRNA Partial, 369 nt]. [S67044]	0.150914	0.977326	-0.722955	1.70028	high expression in Relapse and low in Diagnosis	Up	-2.18172	4.17552	1.9641	-0.469489	-1.99783	5.03506	0.500127	0.79284	0.977326	-2.35539	-1.71253	-1.91081	-0.945634	0.993088	-2.54328	2.16929	0.521626	-0.722955	CD36	CD36=collagen type I/thrombospondin receptor {one exon} [human, mRNA Partial, 369 nt]. [S67044]	GO:0006629(lipid metabolic process);GO:0006631(fatty acid metabolic process);GO:0006810(transport);GO:0007155(cell adhesion);GO:0007596(blood coagulation)	GO:0005624(membrane fraction);GO:0005887(integral to plasma membrane);GO:0016020(membrane)	GO:0004872(receptor activity);GO:0005515(protein binding)
18	Adhesion	CLDN5	Homo sapiens claudin 5 (transmembrane protein deleted in velocardiofacial syndrome) (CLDN5), mRNA [NM_003277]	0.102428	0.945293	-0.703581	1.64887	high expression in Relapse and low in Diagnosis	Up	2.32743	3.07393	0.334564	1.02059	1.29234	2.67919	-2.08408	-1.08161	0.945293	0.583174	-1.25764	-1.02355	-1.84579	-1.58594	3.42743	-3.02343	-0.902897	-0.703581	CLDN5	Homo sapiens claudin 5 (transmembrane protein deleted in velocardiofacial syndrome) (CLDN5), mRNA [NM_003277]	GO:0016338(calcium-independent cell-cell adhesion)	GO:0005923(tight junction);GO:0016020(membrane);GO:0016021(integral to membrane)	GO:0005198(structural molecule activity);GO:0042802(identical protein binding)
19	Adhesion	COL17A1	Homo sapiens collagen, type XVII, alpha 1 (COL17A1), mRNA [NM_000494]	0.0680585	1.16987	-0.47124	1.64111	high expression in Relapse and low in Diagnosis	Up	-0.514037	-0.777819	0.980299	1.25251	1.12922	5.47904	1.11012	0.699639	1.16987	-0.658894	-0.273722	2.0588	-1.24608	0.393366	-0.0453558	-1.52904	-2.469	-0.47124	COL17A1	Homo sapiens collagen, type XVII, alpha 1 (COL17A1), mRNA [NM_000494]	GO:0006817(phosphate transport);GO:0007160(cell-matrix adhesion);GO:0008544(epidermis development)	GO:0005578(proteinaceous extracellular matrix);GO:0005737(cytoplasm);GO:0005887(integral to plasma membrane);GO:0005911(intercellular junction);GO:0016020(membrane)	GO:0005198(structural molecule activity)
20	Adhesion	CDH26	Homo sapiens cadherin-like 26, mRNA (cDNA clone IMAGE:5176769), complete cds. [BC062570]	0.00365957	0.867992	-0.726061	1.59405	high expression in Relapse and low in Diagnosis	Up	1.06574	-0.136923	1.53896	0.773887	0.52145	-0.210887	1.52664	1.86508	0.867992	0.56622	-0.590729	0.230284	-0.835037	-0.319051	-2.8307	-0.75407	-1.2754	-0.726061	CDH26	Homo sapiens cadherin-like 26, mRNA (cDNA clone IMAGE:5176769), complete cds. [BC062570]	GO:0007155(cell adhesion);GO:0007156(homophilic cell adhesion)	GO:0016020(membrane);GO:0016021(integral to membrane)	GO:0005509(calcium ion binding);GO:0005515(protein binding)
21	Adhesion	VCAM1	Homo sapiens vascular cell adhesion molecule 1 (VCAM1), transcript variant 1, mRNA [NM_001078]	0.109629	0.825373	-0.732102	1.55748	high expression in Relapse and low in Diagnosis	Up	2.50585	-0.510803	1.72824	1.88233	0.23998	2.59185	-1.44687	-0.387604	0.825373	-0.23998	1.30902	0.355048	-0.901994	2.39415	-3.16047	-2.84656	-2.76603	-0.732102	VCAM1	Homo sapiens vascular cell adhesion molecule 1 (VCAM1), transcript variant 1, mRNA [NM_001078]	GO:0016337(cell-cell adhesion)	GO:0005886(plasma membrane);GO:0016021(integral to membrane)	GO:0005515(protein binding)
22	Adhesion	NRP1	Homo sapiens neuropilin 1 (NRP1), transcript variant 1, mRNA [NM_003873]	0.180623	1.76677	0.255022	1.51175	high expression in Relapse and low in Diagnosis	Up	0.631219	0.33853	1.34379	-0.188409	1.23908	0.23799	1.79757	8.73438	1.76677	1.12097	0.390872	1.96003	0.175706	-0.946224	-0.410615	0.12012	-0.370677	0.255022	NRP1	Homo sapiens neuropilin 1 (NRP1), transcript variant 1, mRNA [NM_003873]	GO:0001525(angiogenesis);GO:0007155(cell adhesion);GO:0007165(signal transduction);GO:0007267(cell-cell signaling);GO:0007275(multicellular organismal development);GO:0007399(nervous system development);GO:0007411(axon guidance);GO:0008284(positive regulation of cell proliferation);GO:0009887(organ morphogenesis);GO:0030154(cell differentiation)	GO:0005624(membrane fraction);GO:0005783(endoplasmic reticulum);GO:0016020(membrane);GO:0016021(integral to membrane)	GO:0004872(receptor activity);GO:0005021(vascular endothelial growth factor receptor activity);GO:0005515(protein binding)
23	Adhesion	CDH22	Homo sapiens cadherin-like 22 (CDH22), mRNA [NM_021248]	0.00501019	0.878291	-0.565003	1.44329	high expression in Relapse and low in Diagnosis	Up	0.99482	-0.201268	-0.0938148	0.871835	1.08408	1.23614	1.62317	1.51137	0.878291	0.356753	0.408913	0.858869	-0.607782	-1.53845	-2.04432	-0.978336	-0.975679	-0.565003	CDH22	Homo sapiens cadherin-like 22 (CDH22), mRNA [NM_021248]	GO:0007155(cell adhesion);GO:0007156(homophilic cell adhesion)	GO:0016020(membrane);GO:0016021(integral to membrane)	GO:0005509(calcium ion binding);GO:0005515(protein binding)
24	Adhesion	SELL	Homo sapiens selectin L (lymphocyte adhesion molecule 1) (SELL), mRNA [NM_000655]	0.152318	0.202823	-1.20726	1.41008	high expression in Relapse and low in Diagnosis	Up	0.743475	1.61132	-0.124939	0.70829	0.124939	1.34173	-1.25939	-1.52283	0.202823	-0.148742	0.390728	-1.9419	2.43641	0.475223	-2.8436	-3.38345	-4.64275	-1.20726	SELL	Homo sapiens selectin L (lymphocyte adhesion molecule 1) (SELL), mRNA [NM_000655]	GO:0006928(cell motility);GO:0007155(cell adhesion)	GO:0005886(plasma membrane);GO:0005887(integral to plasma membrane)	GO:0005515(protein binding);GO:0005529(sugar binding)
25	Adhesion	CEACAM6	Homo sapiens carcinoembryonic antigen-related cell adhesion molecule 6 (non-specific cross reacting antigen), mRNA (cDNA clone MGC:10467 IMAGE:3640231), complete cds. [BC005008]	0.250865	0.623229	-0.680937	1.30417	high expression in Relapse and low in Diagnosis	Up	-0.59609	-2.15292	1.6692	1.52837	-1.37108	4.70158	0.506366	0.700407	0.623229	-1.73747	1.80521	-0.60815	-1.59348	1.46334	-0.69316	0.974108	-5.05789	-0.680937	CEACAM6	Homo sapiens carcinoembryonic antigen-related cell adhesion molecule 6 (non-specific cross reacting antigen), mRNA (cDNA clone MGC:10467 IMAGE:3640231), complete cds. [BC005008]	GO:0007165(signal transduction);GO:0007267(cell-cell signaling)	GO:0005887(integral to plasma membrane);GO:0016020(membrane)	GO:0048503(GPI anchor binding)
26	Adhesion	JAM3	Homo sapiens junctional adhesion molecule 3 (JAM3), mRNA [NM_032801]	0.00234878	0.588199	-0.668085	1.25628	high expression in Relapse and low in Diagnosis	Up	1.69668	0.517918	-0.324221	0.537883	0.73955	0.568657	0.472309	0.496817	0.588199	0.940255	-0.418599	-0.947623	-1.48607	-0.395786	-0.439447	-1.35354	-1.24387	-0.668085	JAM3	Homo sapiens junctional adhesion molecule 3 (JAM3), mRNA [NM_032801]		GO:0016020(membrane);GO:0016021(integral to membrane)
27	Adhesion	LAMB1	Homo sapiens laminin, beta 1 (LAMB1), mRNA [NM_002291]	0.148114	0.952919	-0.228715	1.18163	high expression in Relapse and low in Diagnosis	Up	0.734457	-0.454085	-0.362991	0.676281	6.04615	1.04724	-0.441659	0.377962	0.952919	-0.291669	-0.470341	0.296548	-0.87326	0.119162	-0.697071	0.206077	-0.119162	-0.228715	LAMB1	Homo sapiens laminin, beta 1 (LAMB1), mRNA [NM_002291]	GO:0007155(cell adhesion);GO:0007566(embryo implantation);GO:0030335(positive regulation of cell migration);GO:0031175(neurite development);GO:0042476(odontogenesis);GO:0050679(positive regulation of epithelial cell proliferation)	GO:0005604(basement membrane);GO:0005606(laminin-1 complex);GO:0005607(laminin-2 complex);GO:0043257(laminin-8 complex);GO:0043259(laminin-10 complex);GO:0048471(perinuclear region of cytoplasm)	GO:0005201(extracellular matrix structural constituent);GO:0019899(enzyme binding)
28	Adhesion	ITGB5	Homo sapiens integrin, beta 5 (ITGB5), mRNA [NM_002213]	0.323696	0.810591	-0.352437	1.16303	high expression in Relapse and low in Diagnosis	Up	-0.29245	4.3208	-2.41167	1.79261	1.73475	2.39348	-1.34525	0.29245	0.810591	-0.641756	-1.4158	-2.93129	-1.49973	0.709721	3.18534	-2.96805	2.74207	-0.352437	ITGB5	Homo sapiens integrin, beta 5 (ITGB5), mRNA [NM_002213]	GO:0007155(cell adhesion);GO:0007160(cell-matrix adhesion);GO:0007229(integrin-mediated signaling pathway);GO:0007275(multicellular organismal development)	GO:0008305(integrin complex);GO:0016020(membrane);GO:0016021(integral to membrane)	GO:0004872(receptor activity);GO:0005178(integrin binding);GO:0005488(binding);GO:0005515(protein binding)
29	Adhesion	MCAM	Homo sapiens melanoma cell adhesion molecule (MCAM), mRNA [NM_006500]	0.17027	0.316962	-0.845518	1.16248	high expression in Relapse and low in Diagnosis	Up	0.641362	1.09534	-0.255729	0.525464	1.9865	0.400504	-2.83987	0.982121	0.316962	-0.511874	-3.02632	-1.95861	-2.5526	-0.885606	-0.658873	0.26233	2.56741	-0.845518	MCAM	Homo sapiens melanoma cell adhesion molecule (MCAM), mRNA [NM_006500]	GO:0007155(cell adhesion);GO:0009653(anatomical structure morphogenesis)	GO:0005886(plasma membrane);GO:0005887(integral to plasma membrane)	GO:0005515(protein binding)
30	Adhesion	PCDHB11	Homo sapiens protocadherin beta 11 (PCDHB11), mRNA [NM_018931]	0.0846585	0.730141	-0.427162	1.1573	high expression in Relapse and low in Diagnosis	Up	1.63973	-1.05907	3.24408	1.68159	0.457936	-0.411233	-0.125629	0.413721	0.730141	1.10589	0.0145836	-0.0145836	0.702693	-0.398732	-1.33133	-1.83635	-1.65946	-0.427162	PCDHB11	Homo sapiens protocadherin beta 11 (PCDHB11), mRNA [NM_018931]	GO:0007155(cell adhesion);GO:0007156(homophilic cell adhesion);GO:0007268(synaptic transmission);GO:0007416(synaptogenesis);GO:0016339(calcium-dependent cell-cell adhesion)	GO:0005887(integral to plasma membrane);GO:0016020(membrane)	GO:0005509(calcium ion binding);GO:0005515(protein binding)
31	Adhesion	CEACAM1	Homo sapiens carcinoembryonic antigen-related cell adhesion molecule 1 (biliary glycoprotein) (CEACAM1), transcript variant 1, mRNA [NM_001712]	0.174247	0.88956	-0.265194	1.15475	high expression in Relapse and low in Diagnosis	Up	-1.10729	2.59384	1.14034	0.840442	-0.93345	4.42158	0.436974	-0.275962	0.88956	0.487355	-0.150398	1.1971	0.911405	0.283799	-0.574596	-1.58197	-2.69425	-0.265194	CEACAM1	Homo sapiens carcinoembryonic antigen-related cell adhesion molecule 1 (biliary glycoprotein) (CEACAM1), transcript variant 1, mRNA [NM_001712]	GO:0001525(angiogenesis);GO:0007156(homophilic cell adhesion);GO:0007229(integrin-mediated signaling pathway);GO:0008150(biological_process);GO:0016477(cell migration)	GO:0005575(cellular_component);GO:0005624(membrane fraction);GO:0005887(integral to plasma membrane);GO:0016020(membrane);GO:0016021(integral to membrane)	GO:0003674(molecular_function)
32	Adhesion	HES5	Homo sapiens hairy and enhancer of split 5 (Drosophila), mRNA (cDNA clone MGC:102848 IMAGE:6204648), complete cds. [BC087840]	0.126961	0.110968	-0.961905	1.07287	high expression in Relapse and low in Diagnosis	Up	0.237139	-1.19465	0.888937	0.0843296	-1.71244	1.98565	0.649726	-0.0509553	0.110968	0.0509553	-0.345956	-0.065639	-1.21763	0.193729	-2.75798	0.072813	-3.62553	-0.961905	HES5	Homo sapiens hairy and enhancer of split 5 (Drosophila), mRNA (cDNA clone MGC:102848 IMAGE:6204648), complete cds. [BC087840]	GO:0006355(regulation of transcription, DNA-dependent);GO:0007155(cell adhesion);GO:0007275(multicellular organismal development);GO:0007399(nervous system development);GO:0030154(cell differentiation);GO:0042491(auditory receptor cell differentiation);GO:0042668(auditory receptor cell fate determination);GO:0045665(negative regulation of neuron differentiation);GO:0048469(cell maturation)	GO:0005634(nucleus)	GO:0003677(DNA binding);GO:0030528(transcription regulator activity)
33	Adhesion	AMIGO2	Homo sapiens adhesion molecule with Ig-like domain 2 (AMIGO2), mRNA [NM_181847]	0.134327	0.426801	-0.637738	1.06454	high expression in Relapse and low in Diagnosis	Up	0.754518	0.596752	1.11749	0.167226	2.32163	-0.326488	-0.167226	-1.0495	0.426801	-0.758881	-0.350288	-3.10777	1.67018	0.724692	0.484721	-1.99401	-1.77055	-0.637738	AMIGO2	Homo sapiens adhesion molecule with Ig-like domain 2 (AMIGO2), mRNA [NM_181847]	GO:0007155(cell adhesion);GO:0007156(homophilic cell adhesion);GO:0007157(heterophilic cell adhesion);GO:0043069(negative regulation of programmed cell death)	GO:0005887(integral to plasma membrane);GO:0016020(membrane)	GO:0005515(protein binding)
34	Adhesion	COL6A2	Homo sapiens collagen, type VI, alpha 2 (COL6A2), transcript variant 2C2a', mRNA [NM_058175]	0.252673	0.947531	0.0443481	0.903183	high expression in Relapse and low in Diagnosis	Up	3.38303	3.22538	2.06485	0.761826	-0.829048	-0.0669789	-0.577979	-0.380825	0.947531	-0.858847	-0.26462	-0.205299	1.84656	1.55144	0.965386	-1.69007	-0.989776	0.0443481	COL6A2	Homo sapiens collagen, type VI, alpha 2 (COL6A2), transcript variant 2C2a', mRNA [NM_058175]	GO:0006817(phosphate transport);GO:0016337(cell-cell adhesion);GO:0030198(extracellular matrix organization and biogenesis)	GO:0005581(collagen);GO:0005737(cytoplasm)	GO:0005201(extracellular matrix structural constituent);GO:0030674(protein binding, bridging)
35	Adhesion	CEECAM1	Homo sapiens cerebral endothelial cell adhesion molecule 1 (CEECAM1), mRNA [NM_016174]	0.128528	0.235117	-0.639846	0.874964	high expression in Relapse and low in Diagnosis	Up	-0.369394	-1.78729	-0.664433	0.035315	0.48646	0.952812	1.48683	1.74065	0.235117	-0.4333	-1.34312	-2.38145	-1.47613	0.0195913	0.186704	0.328521	-0.0195913	-0.639846	CEECAM1	Homo sapiens cerebral endothelial cell adhesion molecule 1 (CEECAM1), mRNA [NM_016174]	GO:0006928(cell motility);GO:0007155(cell adhesion);GO:0007159(leukocyte adhesion);GO:0009103(lipopolysaccharide biosynthetic process)	GO:0005624(membrane fraction);GO:0005886(plasma membrane);GO:0016021(integral to membrane)	GO:0008475(procollagen-lysine 5-dioxygenase activity);GO:0016702(oxidoreductase activity, acting on single donors with incorporation of molecular oxygen, incorporation of two atoms of oxygen)
36	Adhesion	ITGB4	Homo sapiens integrin, beta 4 (ITGB4), transcript variant 1, mRNA [NM_000213]	0.104016	0.389815	-0.38447	0.774284	high expression in Relapse and low in Diagnosis	Up	0.881155	1.98344	-0.0356927	0.0356927	0.526514	-0.847765	0.0543723	0.520798	0.389815	-0.0797319	-0.85441	-0.714418	-1.38068	-0.216502	0.77201	-1.6323	1.03028	-0.38447	ITGB4	Homo sapiens integrin, beta 4 (ITGB4), transcript variant 1, mRNA [NM_000213]	GO:0007154(cell communication);GO:0007155(cell adhesion);GO:0007160(cell-matrix adhesion);GO:0007229(integrin-mediated signaling pathway);GO:0007275(multicellular organismal development)	GO:0008305(integrin complex);GO:0016020(membrane);GO:0016021(integral to membrane)	GO:0004872(receptor activity);GO:0005515(protein binding)
37	Adhesion	AMIGO1	Amphoterin-induced protein 1 precursor (AMIGO-1) (Alivin-2). [Source:Uniprot/SWISSPROT;Acc:Q86WK6] [ENST00000369864]	0.0373586	0.160515	-0.57423	0.734745	high expression in Relapse and low in Diagnosis	Up	0.102581	-0.668599	0.279525	0.78905	0.167117	0.618062	0.0281493	-0.0317626	0.160515	-0.751021	-1.32262	-0.322909	0.51935	0.289793	-0.78747	-0.35584	-1.86312	-0.57423	AMIGO1	Amphoterin-induced protein 1 precursor (AMIGO-1) (Alivin-2). [Source:Uniprot/SWISSPROT;Acc:Q86WK6] [ENST00000369864]	GO:0007155(cell adhesion);GO:0007156(homophilic cell adhesion);GO:0007157(heterophilic cell adhesion);GO:0007275(multicellular organismal development);GO:0007399(nervous system development);GO:0007413(axonal fasciculation);GO:0030154(cell differentiation);GO:0042552(myelination);GO:0050772(positive regulation of axonogenesis)	GO:0005887(integral to plasma membrane);GO:0016020(membrane)	GO:0005515(protein binding)
38	Stemcell	PDE8B	Homo sapiens phosphodiesterase 8B (PDE8B), transcript variant 1, mRNA [NM_003719]	0.00196084	1.50454	-1.39786	2.90239	high expression in Relapse and low in Diagnosis	Up	0.593188	1.02957	2.02503	2.19922	4.31644	0.94892	2.00459	-1.08064	1.50454	-0.593188	-2.12418	-1.81207	-2.31462	-2.34459	1.98249	-1.46305	-2.51363	-1.39786	PDE8B	Homo sapiens phosphodiesterase 8B (PDE8B), transcript variant 1, mRNA [NM_003719]	GO:0000160(two-component signal transduction system (phosphorelay));GO:0006355(regulation of transcription, DNA-dependent);GO:0009187(cyclic nucleotide metabolic process)	GO:0005575(cellular_component)	GO:0000156(two-component response regulator activity);GO:0000287(magnesium ion binding);GO:0004114(3',5'-cyclic-nucleotide phosphodiesterase activity);GO:0016787(hydrolase activity);GO:0030145(manganese ion binding)
39	Stemcell	DLL3	Homo sapiens delta-like 3 (Drosophila) (DLL3), transcript variant 2, mRNA [NM_203486]	0.00970235	0.75375	-1.83065	2.5844	high expression in Relapse and low in Diagnosis	Up	2.05139	0.195559	-0.352585	0.294512	2.78811	-0.00747804	0.070745	0.989749	0.75375	0.77773	-3.38403	0.608054	-3.5178	-1.45875	-0.980222	-5.54198	-1.14823	-1.83065	DLL3	Homo sapiens delta-like 3 (Drosophila) (DLL3), transcript variant 2, mRNA [NM_203486]	GO:0001501(skeletal development);GO:0001701(in utero embryonic development);GO:0001709(cell fate determination);GO:0007219(Notch signaling pathway);GO:0007275(multicellular organismal development);GO:0007399(nervous system development);GO:0030154(cell differentiation)	GO:0016020(membrane);GO:0016021(integral to membrane)	GO:0005112(Notch binding)
40	Stemcell	DLL1	Homo sapiens delta-like 1 (Drosophila) (DLL1), mRNA [NM_005618]	0.015101	0.713281	-1.84688	2.56016	high expression in Relapse and low in Diagnosis	Up	0.56313	1.00382	1.35936	1.01859	1.64357	0.0115218	0.592816	-0.486566	0.713281	1.1583	-2.42265	-2.57877	-0.0115218	-0.179669	-1.64575	-7.17585	-1.91915	-1.84688	DLL1	Homo sapiens delta-like 1 (Drosophila) (DLL1), mRNA [NM_005618]	GO:0001701(in utero embryonic development);GO:0001709(cell fate determination);GO:0001757(somite specification);GO:0007154(cell communication);GO:0007219(Notch signaling pathway);GO:0007275(multicellular organismal development);GO:0007368(determination of left/right symmetry);GO:0007386(compartment specification);GO:0007399(nervous system development);GO:0009887(organ morphogenesis);GO:0009912(au…	GO:0005576(extracellular region);GO:0005886(plasma membrane);GO:0005887(integral to plasma membrane);GO:0031410(cytoplasmic vesicle)	GO:0005112(Notch binding);GO:0005509(calcium ion binding);GO:0005515(protein binding)
41	Stemcell	EFNB3	Homo sapiens ephrin-B3 (EFNB3), mRNA [NM_001406]	0.00108723	1.31534	-0.893143	2.20849	high expression in Relapse and low in Diagnosis	Up	2.02169	0.670805	1.59545	1.06262	0.955176	1.57163	2.35033	0.295042	1.31534	0.348111	-0.162237	-0.251038	0.488628	-0.748748	-0.982489	-2.55001	-3.28737	-0.893143	EFNB3	Homo sapiens ephrin-B3 (EFNB3), mRNA [NM_001406]	GO:0007267(cell-cell signaling);GO:0007275(multicellular organismal development);GO:0007399(nervous system development);GO:0007628(adult walking behavior);GO:0016198(axon choice point recognition);GO:0030154(cell differentiation);GO:0048013(ephrin receptor signaling pathway)	GO:0005887(integral to plasma membrane);GO:0016020(membrane)	GO:0005005(transmembrane-ephrin receptor activity);GO:0046875(ephrin receptor binding)
42	Stemcell	CRMP1	Homo sapiens collapsin response mediator protein 1 (CRMP1), transcript variant 1, mRNA [NM_001014809]	0.00577126	1.24574	-0.698143	1.94388	high expression in Relapse and low in Diagnosis	Up	0.112715	-0.689482	1.78369	2.03191	2.79984	2.67144	1.60808	-0.352307	1.24574	-0.0515731	-0.216631	0.920203	-0.621252	-0.307176	-1.8882	-1.84698	-1.57353	-0.698143	CRMP1	Homo sapiens collapsin response mediator protein 1 (CRMP1), transcript variant 1, mRNA [NM_001014809]	GO:0006139(nucleobase, nucleoside, nucleotide and nucleic acid metabolic process);GO:0007399(nervous system development)	GO:0030425(dendrite);GO:0043025(cell soma)	GO:0004157(dihydropyrimidinase activity);GO:0005515(protein binding);GO:0016787(hydrolase activity)
43	Stemcell	EGR3	Homo sapiens early growth response 3 (EGR3), mRNA [NM_004430]	0.038028	1.02402	-0.654993	1.67901	high expression in Relapse and low in Diagnosis	Up	0.0523422	1.17047	-0.591214	2.55287	-0.0499823	1.64036	0.0353177	3.382	1.02402	2.1886	-1.11258	0.271179	-0.601895	-0.0353177	-1.51377	-2.9023	-1.53385	-0.654993	EGR3	Homo sapiens early growth response 3 (EGR3), mRNA [NM_004430]	GO:0006350(transcription);GO:0006355(regulation of transcription, DNA-dependent);GO:0007274(neuromuscular synaptic transmission);GO:0007422(peripheral nervous system development);GO:0007517(muscle development);GO:0007623(circadian rhythm)	GO:0005622(intracellular);GO:0005634(nucleus)	GO:0003676(nucleic acid binding);GO:0003700(transcription factor activity);GO:0008270(zinc ion binding);GO:0046872(metal ion binding)
44	Stemcell	BAI1	Homo sapiens brain-specific angiogenesis inhibitor 1 (BAI1), mRNA [NM_001702]	0.0147501	0.582355	-1.05224	1.63459	high expression in Relapse and low in Diagnosis	Up	0.959704	0.635273	-0.3859	0.420626	-0.492486	1.96676	1.48038	0.0744863	0.582355	0.701435	-0.0744863	0.327208	-0.722037	-1.43623	-1.2439	-3.44258	-2.5273	-1.05224	BAI1	Homo sapiens brain-specific angiogenesis inhibitor 1 (BAI1), mRNA [NM_001702]	GO:0007155(cell adhesion);GO:0007165(signal transduction);GO:0007218(neuropeptide signaling pathway);GO:0007409(axonogenesis);GO:0007422(peripheral nervous system development);GO:0008285(negative regulation of cell proliferation)	GO:0005886(plasma membrane);GO:0005887(integral to plasma membrane);GO:0005911(intercellular junction);GO:0016020(membrane)	GO:0004872(receptor activity);GO:0004930(G-protein coupled receptor activity);GO:0005515(protein binding);GO:0016527(brain-specific angiogenesis inhibitor activity)
45	Stemcell	NRP1	Homo sapiens neuropilin 1 (NRP1), transcript variant 1, mRNA [NM_003873]	0.180623	1.76677	0.255022	1.51175	high expression in Relapse and low in Diagnosis	Up	0.631219	0.33853	1.34379	-0.188409	1.23908	0.23799	1.79757	8.73438	1.76677	1.12097	0.390872	1.96003	0.175706	-0.946224	-0.410615	0.12012	-0.370677	0.255022	NRP1	Homo sapiens neuropilin 1 (NRP1), transcript variant 1, mRNA [NM_003873]	GO:0001525(angiogenesis);GO:0007155(cell adhesion);GO:0007165(signal transduction);GO:0007267(cell-cell signaling);GO:0007275(multicellular organismal development);GO:0007399(nervous system development);GO:0007411(axon guidance);GO:0008284(positive regulation of cell proliferation);GO:0009887(organ morphogenesis);GO:0030154(cell differentiation)	GO:0005624(membrane fraction);GO:0005783(endoplasmic reticulum);GO:0016020(membrane);GO:0016021(integral to membrane)	GO:0004872(receptor activity);GO:0005021(vascular endothelial growth factor receptor activity);GO:0005515(protein binding)
46	Stemcell	GATA3	Homo sapiens GATA binding protein 3 (GATA3), transcript variant 1, mRNA [NM_001002295]	0.151369	0.720982	-0.768378	1.48936	high expression in Relapse and low in Diagnosis	Up	1.5852	2.065	-2.99671	0.0279443	3.11723	1.21729	0.779847	-0.0279443	0.720982	-2.96883	-0.170951	-2.44154	2.65142	2.02939	-1.94056	-1.85194	-1.45401	-0.768378	GATA3	Homo sapiens GATA binding protein 3 (GATA3), transcript variant 1, mRNA [NM_001002295]	GO:0001709(cell fate determination);GO:0006350(transcription);GO:0006366(transcription from RNA polymerase II promoter);GO:0006952(defense response);GO:0007605(sensory perception of sound);GO:0009653(anatomical structure morphogenesis);GO:0042035(regulation of cytokine biosynthetic process);GO:0042421(norepinephrine biosynthetic process);GO:0045893(positive regulation of transcription, DNA-depend…	GO:0005634(nucleus)	GO:0003700(transcription factor activity);GO:0005515(protein binding);GO:0008270(zinc ion binding);GO:0016563(transcriptional activator activity);GO:0046872(metal ion binding)
47	Stemcell	SEMA5B	Homo sapiens sema domain, seven thrombospondin repeats (type 1 and type 1-like), transmembrane domain (TM) and short cytoplasmic domain, (semaphorin) 5B (SEMA5B), transcript variant 1, mRNA [NM_001031702]	0.224936	1.42546	-0.0121812	1.43764	high expression in Relapse and low in Diagnosis	Up	2.85766	-0.393682	2.99101	1.3414	-0.407186	1.64174	4.0125	-0.639793	1.42546	3.06981	4.70798	0.293736	-0.808324	-0.293737	-1.88552	-2.24859	-2.93281	-0.0121812	SEMA5B	Homo sapiens sema domain, seven thrombospondin repeats (type 1 and type 1-like), transmembrane domain (TM) and short cytoplasmic domain, (semaphorin) 5B (SEMA5B), transcript variant 1, mRNA [NM_001031702]	GO:0007275(multicellular organismal development);GO:0007399(nervous system development);GO:0030154(cell differentiation)	GO:0016020(membrane);GO:0016021(integral to membrane)	GO:0004872(receptor activity)
48	Stemcell	GAL	Homo sapiens galanin (GAL), mRNA [NM_015973]	0.0172149	0.459274	-0.914964	1.37424	high expression in Relapse and low in Diagnosis	Up	1.54515	1.37474	-1.06392	-0.29529	1.68314	0.260179	0.206588	-0.036397	0.459274	0.036397	0.294956	0.117542	-1.50659	-0.352013	-1.88778	-2.39283	-1.6294	-0.914964	GAL	Homo sapiens galanin (GAL), mRNA [NM_015973]	GO:0006939(smooth muscle contraction);GO:0007218(neuropeptide signaling pathway);GO:0007399(nervous system development);GO:0030073(insulin secretion);GO:0030252(growth hormone secretion)	GO:0005576(extracellular region)	GO:0005184(neuropeptide hormone activity)
49	Stemcell	FGF14	Homo sapiens fibroblast growth factor 14 (FGF14), transcript variant 2, mRNA [NM_175929]	0.337664	0.994566	-0.36376	1.35833	high expression in Relapse and low in Diagnosis	Up	0.44402	0.795135	0.780095	-0.246545	9.64397	-0.909163	-1.128	-1.42299	0.994566	1.01153	0.783381	1.55109	0.246545	-1.06351	-2.00808	-1.76859	-1.66245	-0.36376	FGF14	Homo sapiens fibroblast growth factor 14 (FGF14), transcript variant 2, mRNA [NM_175929]	GO:0007165(signal transduction);GO:0007267(cell-cell signaling);GO:0007399(nervous system development);GO:0008219(cell death)	GO:0005615(extracellular space)	GO:0008083(growth factor activity)
50	Stemcell	SEMA7A	Homo sapiens semaphorin 7A, GPI membrane anchor (John Milton Hagen blood group) (SEMA7A), mRNA [NM_003612]	0.0799888	0.383398	-0.821408	1.20481	high expression in Relapse and low in Diagnosis	Up	0.14474	1.91273	1.52214	-3.17148	0.975319	0.321338	1.19923	0.163171	0.383398	-1.24401	-1.72342	-1.54352	-1.78323	-0.51052	0.629813	-0.251633	-0.14474	-0.821408	SEMA7A	Homo sapiens semaphorin 7A, GPI membrane anchor (John Milton Hagen blood group) (SEMA7A), mRNA [NM_003612]	GO:0006955(immune response);GO:0007275(multicellular organismal development);GO:0007399(nervous system development);GO:0030154(cell differentiation)	GO:0005615(extracellular space);GO:0016020(membrane)	GO:0004872(receptor activity);GO:0048503(GPI anchor binding)
51	Stemcell	FOS	Homo sapiens v-fos FBJ murine osteosarcoma viral oncogene homolog (FOS), mRNA [NM_005252]	0.0872653	0.308444	-0.888965	1.19741	high expression in Relapse and low in Diagnosis	Up	1.0579	-0.15506	0.410796	0.815256	-0.00970316	-0.15625	0.00970316	0.494909	0.308444	1.229	-0.942354	-0.797235	0.120942	0.242632	-1.85794	-0.433863	-4.6729	-0.888965	FOS	Homo sapiens v-fos FBJ murine osteosarcoma viral oncogene homolog (FOS), mRNA [NM_005252]	GO:0006306(DNA methylation);GO:0006357(regulation of transcription from RNA polymerase II promoter);GO:0006954(inflammatory response);GO:0007399(nervous system development)	GO:0005634(nucleus);GO:0005667(transcription factor complex)	GO:0003700(transcription factor activity);GO:0003704(specific RNA polymerase II transcription factor activity);GO:0046983(protein dimerization activity)
52	Stemcell	HES5	Homo sapiens hairy and enhancer of split 5 (Drosophila), mRNA (cDNA clone MGC:102848 IMAGE:6204648), complete cds. [BC087840]	0.126961	0.110968	-0.961905	1.07287	high expression in Relapse and low in Diagnosis	Up	0.237139	-1.19465	0.888937	0.0843296	-1.71244	1.98565	0.649726	-0.0509553	0.110968	0.0509553	-0.345956	-0.065639	-1.21763	0.193729	-2.75798	0.072813	-3.62553	-0.961905	HES5	Homo sapiens hairy and enhancer of split 5 (Drosophila), mRNA (cDNA clone MGC:102848 IMAGE:6204648), complete cds. [BC087840]	GO:0006355(regulation of transcription, DNA-dependent);GO:0007155(cell adhesion);GO:0007275(multicellular organismal development);GO:0007399(nervous system development);GO:0030154(cell differentiation);GO:0042491(auditory receptor cell differentiation);GO:0042668(auditory receptor cell fate determination);GO:0045665(negative regulation of neuron differentiation);GO:0048469(cell maturation)	GO:0005634(nucleus)	GO:0003677(DNA binding);GO:0030528(transcription regulator activity)
53	Stemcell	FGF11	Homo sapiens fibroblast growth factor 11 (FGF11), mRNA [NM_004112]	0.145752	0.183228	-0.699259	0.882487	high expression in Relapse and low in Diagnosis	Up	0.0293489	0.827782	0.930131	-0.659534	-0.250667	0.0501866	-1.12689	1.66546	0.183228	0.453221	0.317589	1.14972	-0.0293489	-1.12819	-2.34482	-2.02766	-1.98458	-0.699259	FGF11	Homo sapiens fibroblast growth factor 11 (FGF11), mRNA [NM_004112]	GO:0007165(signal transduction);GO:0007267(cell-cell signaling);GO:0007399(nervous system development)	GO:0005615(extracellular space)	GO:0008083(growth factor activity)
54	Stemcell	FGF17	Homo sapiens fibroblast growth factor 17 (FGF17), mRNA [NM_003867]	0.0387438	0.459246	-0.420065	0.879311	high expression in Relapse and low in Diagnosis	Up	0.713981	-0.310367	-0.923892	1.17859	0.243977	0.588484	1.17944	1.00375	0.459246	0.987242	-0.617685	-0.217119	-0.645944	-0.432503	0.217119	-1.64421	-1.00742	-0.420065	FGF17	Homo sapiens fibroblast growth factor 17 (FGF17), mRNA [NM_003867]	GO:0007165(signal transduction);GO:0007267(cell-cell signaling);GO:0007399(nervous system development)	GO:0005576(extracellular region);GO:0005615(extracellular space)	GO:0008083(growth factor activity)
55	Stemcell	HES6	Homo sapiens hairy and enhancer of split 6 (Drosophila) (HES6), mRNA [NM_018645]	0.0843409	0.446728	-0.405058	0.851785	high expression in Relapse and low in Diagnosis	Up	0.00811195	-0.264091	1.65635	-0.00811195	0.646388	-0.423393	1.32285	0.635712	0.446728	-0.274615	-2.08622	0.666429	-0.645761	-1.47259	-0.811308	0.539022	0.844581	-0.405058	HES6	Homo sapiens hairy and enhancer of split 6 (Drosophila) (HES6), mRNA [NM_018645]	GO:0006357(regulation of transcription from RNA polymerase II promoter);GO:0007275(multicellular organismal development);GO:0007399(nervous system development);GO:0030154(cell differentiation)	GO:0005634(nucleus);GO:0005667(transcription factor complex)	GO:0003700(transcription factor activity);GO:0003712(transcription cofactor activity)
56	Stemcell	ALDH5A1	Homo sapiens aldehyde dehydrogenase 5 family, member A1 (succinate-semialdehyde dehydrogenase) (ALDH5A1), nuclear gene encoding mitochondrial protein, transcript variant 1, mRNA [NM_170740]	0.0442178	0.254134	-0.547785	0.801919	high expression in Relapse and low in Diagnosis	Up	1.05233	-0.807358	0.0681768	0.873121	0.295267	-0.094874	0.0693653	0.577037	0.254134	0.622561	-0.190359	-1.97199	-0.0376472	0.0349925	-1.39333	-0.624015	-0.822496	-0.547785	ALDH5A1	Homo sapiens aldehyde dehydrogenase 5 family, member A1 (succinate-semialdehyde dehydrogenase) (ALDH5A1), nuclear gene encoding mitochondrial protein, transcript variant 1, mRNA [NM_170740]	GO:0006118(electron transport);GO:0007417(central nervous system development);GO:0008152(metabolic process);GO:0009448(gamma-aminobutyric acid metabolic process);GO:0009450(gamma-aminobutyric acid catabolic process);GO:0042135(neurotransmitter catabolic process);GO:0042417(dopamine metabolic process)	GO:0005739(mitochondrion)	GO:0004777(succinate-semialdehyde dehydrogenase activity);GO:0016491(oxidoreductase activity)
57	Stemcell	HOXA1	Homo sapiens homeobox A1 (HOXA1), transcript variant 2, mRNA [NM_153620]	0.340759	0.110958	-0.663784	0.774742	high expression in Relapse and low in Diagnosis	Up	1.27242	0.562419	-0.0965147	0.366448	-0.62667	-1.1552	-1.69175	2.25651	0.110958	0.961953	0.315231	1.82424	0.0965147	-0.423479	-2.89869	-2.64758	-2.53846	-0.663784	HOXA1	Homo sapiens homeobox A1 (HOXA1), transcript variant 2, mRNA [NM_153620]	GO:0006357(regulation of transcription from RNA polymerase II promoter);GO:0007275(multicellular organismal development);GO:0007399(nervous system development);GO:0009952(anterior/posterior pattern formation);GO:0030902(hindbrain development);GO:0042472(inner ear morphogenesis)	GO:0005634(nucleus)	GO:0003700(transcription factor activity);GO:0003702(RNA polymerase II transcription factor activity)
58	Stemcell	AMIGO1	Amphoterin-induced protein 1 precursor (AMIGO-1) (Alivin-2). [Source:Uniprot/SWISSPROT;Acc:Q86WK6] [ENST00000369864]	0.0373586	0.160515	-0.57423	0.734745	high expression in Relapse and low in Diagnosis	Up	0.102581	-0.668599	0.279525	0.78905	0.167117	0.618062	0.0281493	-0.0317626	0.160515	-0.751021	-1.32262	-0.322909	0.51935	0.289793	-0.78747	-0.35584	-1.86312	-0.57423	AMIGO1	Amphoterin-induced protein 1 precursor (AMIGO-1) (Alivin-2). [Source:Uniprot/SWISSPROT;Acc:Q86WK6] [ENST00000369864]	GO:0007155(cell adhesion);GO:0007156(homophilic cell adhesion);GO:0007157(heterophilic cell adhesion);GO:0007275(multicellular organismal development);GO:0007399(nervous system development);GO:0007413(axonal fasciculation);GO:0030154(cell differentiation);GO:0042552(myelination);GO:0050772(positive regulation of axonogenesis)	GO:0005887(integral to plasma membrane);GO:0016020(membrane)	GO:0005515(protein binding)
59	Stemcell	EFNB1	Homo sapiens ephrin-B1 (EFNB1), mRNA [NM_004429]	0.10887	0.236205	-0.395904	0.632109	high expression in Relapse and low in Diagnosis	Up	-0.390233	0.485824	-0.212249	0.810919	-0.132633	0.642293	0.486054	0.199667	0.236205	-0.102305	-0.00223017	1.03377	-1.47008	0.017776	-1.95167	0.00223017	-0.694722	-0.395904	EFNB1	Homo sapiens ephrin-B1 (EFNB1), mRNA [NM_004429]	GO:0001755(neural crest cell migration);GO:0007155(cell adhesion);GO:0007267(cell-cell signaling);GO:0007275(multicellular organismal development);GO:0007399(nervous system development);GO:0007411(axon guidance);GO:0009880(embryonic pattern specification);GO:0030154(cell differentiation);GO:0042102(positive regulation of T cell proliferation)	GO:0005625(soluble fraction);GO:0005887(integral to plasma membrane);GO:0016020(membrane);GO:0045121(lipid raft);GO:0045202(synapse)	GO:0005515(protein binding);GO:0046875(ephrin receptor binding)
60	Stemcell	EPHB2	Homo sapiens EPH receptor B2 (EPHB2), transcript variant 2, mRNA [NM_004442]	0.411862	0.476782	-0.144102	0.620884	high expression in Relapse and low in Diagnosis	Up	2.9418	2.0269	1.02713	1.91337	-0.719261	-0.622045	-1.4265	-1.32715	0.476782	1.75635	-0.114252	0.860849	0.379906	0.114252	-1.04231	-1.74512	-1.36249	-0.144102	EPHB2	Homo sapiens EPH receptor B2 (EPHB2), transcript variant 2, mRNA [NM_004442]	GO:0006468(protein amino acid phosphorylation);GO:0007169(transmembrane receptor protein tyrosine kinase signaling pathway);GO:0007399(nervous system development)	GO:0016020(membrane);GO:0016021(integral to membrane);GO:0045202(synapse)	GO:0000166(nucleotide binding);GO:0004713(protein-tyrosine kinase activity);GO:0004872(receptor activity);GO:0005003(ephrin receptor activity);GO:0005005(transmembrane-ephrin receptor activity);GO:0005515(protein binding);GO:0005524(ATP binding);GO:0016740(transferase activity)
61	Stemcell	HES1	Homo sapiens hairy and enhancer of split 1, (Drosophila) (HES1), mRNA [NM_005524]	0.317213	0.333575	-0.2793	0.612875	high expression in Relapse and low in Diagnosis	Up	-0.575789	1.84512	-0.0743743	-1.35402	0.874998	0.523797	1.94947	-0.520607	0.333575	-0.164188	0.35424	0.766135	0.52655	1.14307	-1.35194	-1.56259	-1.94568	-0.2793	HES1	Homo sapiens hairy and enhancer of split 1, (Drosophila) (HES1), mRNA [NM_005524]	GO:0000122(negative regulation of transcription from RNA polymerase II promoter);GO:0006355(regulation of transcription, DNA-dependent);GO:0007155(cell adhesion);GO:0007399(nervous system development);GO:0008284(positive regulation of cell proliferation);GO:0030324(lung development);GO:0042491(auditory receptor cell differentiation);GO:0042668(auditory receptor cell fate determination);GO:0045165…	GO:0005634(nucleus);GO:0005737(cytoplasm)	GO:0003677(DNA binding);GO:0016564(transcriptional repressor activity)
62	Stemcell	CD34	Homo sapiens CD34 molecule (CD34), transcript variant 2, mRNA [NM_001773]	0.0177552	2.13285	-1.11471	3.24756	high expression in Relapse and low in Diagnosis	Up	2.15348	2.6823	5.64296	-0.461702	4.79853	1.51301	4.02058	-3.28639	2.13285	-1.567	-1.7782	-1.00702	-0.309676	-1.23327	1.38118	0.269233	-4.67292	-1.11471	CD34	Homo sapiens CD34 molecule (CD34), transcript variant 2, mRNA [NM_001773]	GO:0007155(cell adhesion);GO:0016337(cell-cell adhesion);GO:0050900(leukocyte migration)	GO:0009897(external side of plasma membrane);GO:0016020(membrane);GO:0016021(integral to membrane)	GO:0005515(protein binding);GO:0030246(carbohydrate binding)
63	Stemcell	SMO	Homo sapiens smoothened homolog (Drosophila) (SMO), mRNA [NM_005631]	0.000289241	1.19582	-1.24145	2.43727	high expression in Relapse and low in Diagnosis	Up	2.65165	-0.388867	2.01358	0.736517	1.75116	0.388867	1.9962	0.417484	1.19582	0.683255	-1.10308	-1.8911	-1.82158	-0.615842	-0.833909	-2.26487	-2.08448	-1.24145	SMO	Homo sapiens smoothened homolog (Drosophila) (SMO), mRNA [NM_005631]	GO:0001570(vasculogenesis);GO:0001649(osteoblast differentiation);GO:0007186(G-protein coupled receptor protein signaling pathway);GO:0007368(determination of left/right symmetry);GO:0007389(pattern specification process);GO:0009953(dorsal/ventral pattern formation);GO:0042475(odontogenesis (sensu Vertebrata));GO:0043066(negative regulation of apoptosis);GO:0043392(negative regulation of DNA bind…	GO:0005624(membrane fraction);GO:0005929(cilium);GO:0016020(membrane);GO:0016021(integral to membrane)	GO:0004872(receptor activity);GO:0004926(non-G-protein coupled 7TM receptor activity);GO:0004930(G-protein coupled receptor activity);GO:0005515(protein binding)
64	Stemcell	CD38	Homo sapiens CD38 molecule (CD38), mRNA [NM_001775]	0.00710321	-0.747998	0.68419	-1.43219	high expression in Diagnosis and low in Relapse	Down	-1.26471	-0.554944	-1.24279	-1.43753	-1.32271	-0.315576	0.207102	-0.0528266	-0.747998	-1.45088	1.26796	0.0528266	0.392754	0.558205	0.743769	2.05308	1.8558	0.68419	CD38	Homo sapiens CD38 molecule (CD38), mRNA [NM_001775]	GO:0006091(generation of precursor metabolites and energy);GO:0007165(signal transduction);GO:0008624(induction of apoptosis by extracellular signals)	GO:0005624(membrane fraction);GO:0005886(plasma membrane);GO:0016021(integral to membrane)	GO:0003953(NAD+ nucleosidase activity);GO:0004872(receptor activity);GO:0016798(hydrolase activity, acting on glycosyl bonds);GO:0016849(phosphorus-oxygen lyase activity)
65	Stemcell	CRIM1	Homo sapiens cysteine rich transmembrane BMP regulator 1 (chordin-like) (CRIM1), mRNA [NM_016441]	0.230137	0.0838334	0.70035	-0.616517	high expression in Diagnosis and low in Relapse	Down	0.290758	2.1254	1.09802	0.514945	-2.16514	-0.738238	-0.0597924	-0.39528	0.0838334	0.849354	0.527354	1.2285	1.25427	1.28597	-0.218761	0.250844	0.42528	0.70035	CRIM1	Homo sapiens cysteine rich transmembrane BMP regulator 1 (chordin-like) (CRIM1), mRNA [NM_016441]	GO:0001558(regulation of cell growth);GO:0007399(nervous system development)	GO:0005576(extracellular region);GO:0005624(membrane fraction);GO:0016020(membrane);GO:0016021(integral to membrane)	GO:0004867(serine-type endopeptidase inhibitor activity);GO:0005010(insulin-like growth factor receptor activity);GO:0005520(insulin-like growth factor binding)
66	Stemcell	NTF3	Homo sapiens neurotrophin 3 (NTF3), mRNA [NM_002527]	0.450092	-0.167135	0.449392	-0.616526	high expression in Diagnosis and low in Relapse	Down	1.35602	-0.699325	1.30588	1.16335	-1.32959	-0.758005	-0.743686	-1.63172	-0.167135	2.27522	1.73539	2.73784	1.18896	0.699325	-1.48318	-1.93502	-1.62341	0.449392	NTF3	Homo sapiens neurotrophin 3 (NTF3), mRNA [NM_002527]	GO:0006916(anti-apoptosis);GO:0006928(cell motility);GO:0007165(signal transduction);GO:0007267(cell-cell signaling);GO:0007274(neuromuscular synaptic transmission);GO:0007403(glial cell fate determination);GO:0007411(axon guidance);GO:0007420(brain development);GO:0007422(peripheral nervous system development);GO:0008544(epidermis development);GO:0042490(mechanoreceptor differentiation);GO:00459…	GO:0016023(cytoplasmic membrane-bound vesicle)	GO:0008083(growth factor activity)
67	Stemcell	NCAM1	Homo sapiens neural cell adhesion molecule 1 (NCAM1), transcript variant 3, mRNA [NM_001076682]	0.358504	-0.232467	0.408366	-0.640834	high expression in Diagnosis and low in Relapse	Down	0.426392	0.967142	1.13321	0.437013	-1.76997	-1.14374	-0.959996	-0.949791	-0.232467	1.01363	1.46479	1.94934	2.51813	0.160632	-1.57673	-1.2876	-0.975254	0.408366	NCAM1	Homo sapiens neural cell adhesion molecule 1 (NCAM1), transcript variant 3, mRNA [NM_001076682]	GO:0007155(cell adhesion);GO:0007268(synaptic transmission);GO:0007275(multicellular organismal development);GO:0007399(nervous system development);GO:0030154(cell differentiation)	GO:0005886(plasma membrane);GO:0016020(membrane);GO:0016021(integral to membrane)	GO:0005515(protein binding);GO:0048503(GPI anchor binding)
68	Stemcell	SLC7A9	Homo sapiens solute carrier family 7 (cationic amino acid transporter, y+ system), member 9 (SLC7A9), mRNA [NM_014270]	0.033629	-0.233972	0.424731	-0.658703	high expression in Diagnosis and low in Relapse	Down	-0.837607	-0.62451	-0.446554	1.1482	0.00587606	-0.0746441	-1.02344	-0.0190964	-0.233972	0.501391	0.0909896	-0.00587654	-0.0979877	0.745811	0.673832	0.420491	1.0692	0.424731	SLC7A9	Homo sapiens solute carrier family 7 (cationic amino acid transporter, y+ system), member 9 (SLC7A9), mRNA [NM_014270]	GO:0006461(protein complex assembly);GO:0006520(amino acid metabolic process);GO:0006810(transport);GO:0015804(neutral amino acid transport)	GO:0005886(plasma membrane);GO:0005887(integral to plasma membrane)	GO:0015175(neutral amino acid transporter activity);GO:0015184(L-cystine transporter activity);GO:0042605(peptide antigen binding)
69	Stemcell	DICER1	Homo sapiens Dicer1, Dcr-1 homolog (Drosophila) (DICER1), transcript variant 1, mRNA [NM_177438]	0.00100065	-0.354906	0.417633	-0.77254	high expression in Diagnosis and low in Relapse	Down	0.347292	-0.471882	-0.828817	-0.838309	-0.233163	-0.00861954	-0.542151	-0.263601	-0.354906	0.563028	0.491355	0.915345	-0.136376	0.370753	0.538146	-0.00287752	0.601694	0.417633	DICER1	Homo sapiens Dicer1, Dcr-1 homolog (Drosophila) (DICER1), transcript variant 1, mRNA [NM_177438]	GO:0006396(RNA processing);GO:0019827(stem cell maintenance);GO:0030324(lung development);GO:0030422(RNA interference, production of siRNA);GO:0030423(RNA interference, targeting of mRNA for destruction);GO:0035116(embryonic hindlimb morphogenesis);GO:0035196(miRNA-mediated gene silencing, production of miRNAs)	GO:0005622(intracellular)	GO:0000166(nucleotide binding);GO:0003725(double-stranded RNA binding);GO:0004519(endonuclease activity);GO:0004525(ribonuclease III activity);GO:0005515(protein binding);GO:0005524(ATP binding);GO:0008026(ATP-dependent helicase activity);GO:0016787(hydrolase activity)
70	Stemcell	NEUROG3	Homo sapiens neurogenin 3 (NEUROG3), mRNA [NM_020999]	0.0956584	-0.601253	0.171614	-0.772867	high expression in Diagnosis and low in Relapse	Down	-0.341733	-1.01182	-1.84336	-2.2154	-0.0623131	0.362851	-0.0463743	0.348122	-0.601253	0.265509	1.15891	0.84674	-1.24994	0.319704	0.0463743	0.217496	-0.231879	0.171614	NEUROG3	Homo sapiens neurogenin 3 (NEUROG3), mRNA [NM_020999]	GO:0006355(regulation of transcription, DNA-dependent);GO:0007275(multicellular organismal development);GO:0007417(central nervous system development);GO:0007422(peripheral nervous system development);GO:0030855(epithelial cell differentiation);GO:0045449(regulation of transcription);GO:0045944(positive regulation of transcription from RNA polymerase II promoter)	GO:0005634(nucleus)	GO:0003700(transcription factor activity);GO:0030528(transcription regulator activity)
71	Stemcell	TLX3	Homo sapiens T-cell leukemia homeobox 3 (TLX3), mRNA [NM_021025]	0.320178	-0.145647	0.686482	-0.832129	high expression in Diagnosis and low in Relapse	Down	1.50302	2.99721	0.373562	-0.195325	-2.108	-2.01021	-0.143257	-1.58218	-0.145647	3.09246	2.09563	1.32627	-0.103324	0.103324	-1.06431	-0.734271	0.776076	0.686482	TLX3	Homo sapiens T-cell leukemia homeobox 3 (TLX3), mRNA [NM_021025]	GO:0001764(neuron migration);GO:0006355(regulation of transcription, DNA-dependent);GO:0007275(multicellular organismal development);GO:0007417(central nervous system development);GO:0007585(respiratory gaseous exchange);GO:0030182(neuron differentiation);GO:0045665(negative regulation of neuron differentiation)	GO:0005634(nucleus)	GO:0003700(transcription factor activity);GO:0005515(protein binding)
72	Stemcell	POU3F3	Homo sapiens POU domain, class 3, transcription factor 3 (POU3F3), mRNA [NM_006236]	0.303032	-0.578157	0.321369	-0.899525	high expression in Diagnosis and low in Relapse	Down	1.73901	1.37959	-3.58218	-2.25021	-0.483079	-1.42838	-0.174747	0.174747	-0.578157	2.13962	2.36279	1.00018	0.24755	0.674808	-2.07579	-0.440803	-1.33741	0.321369	POU3F3	Homo sapiens POU domain, class 3, transcription factor 3 (POU3F3), mRNA [NM_006236]	GO:0006355(regulation of transcription, DNA-dependent);GO:0007417(central nervous system development)	GO:0005634(nucleus)	GO:0003700(transcription factor activity)
73	Stemcell	VEGFA	Homo sapiens vascular endothelial growth factor A (VEGFA), transcript variant 2, mRNA [NM_003376]	0.142282	-0.260194	0.653536	-0.913729	high expression in Diagnosis and low in Relapse	Down	0.92178	-0.343596	-0.309033	0.783585	-2.33405	-0.67004	-0.241112	0.110913	-0.260194	1.32287	1.79244	2.99	-0.520792	0.826034	-0.851943	-0.238136	-0.092184	0.653536	VEGFA	Homo sapiens vascular endothelial growth factor A (VEGFA), transcript variant 2, mRNA [NM_003376]	GO:0000074(regulation of progression through cell cycle);GO:0001525(angiogenesis);GO:0001570(vasculogenesis);GO:0001666(response to hypoxia);GO:0007165(signal transduction);GO:0007275(multicellular organismal development);GO:0007399(nervous system development);GO:0008283(cell proliferation);GO:0008284(positive regulation of cell proliferation);GO:0016477(cell migration);GO:0030949(positive regula…	GO:0005578(proteinaceous extracellular matrix);GO:0005615(extracellular space);GO:0016020(membrane)	GO:0005172(vascular endothelial growth factor receptor binding);GO:0005515(protein binding);GO:0008083(growth factor activity);GO:0008201(heparin binding);GO:0042803(protein homodimerization activity);GO:0050840(extracellular matrix binding)
74	Stemcell	PCDHA8	Homo sapiens protocadherin alpha 8 (PCDHA8), transcript variant 2, mRNA [NM_031856]	0.0273432	-0.498265	0.529841	-1.02811	high expression in Diagnosis and low in Relapse	Down	0.149145	-1.57976	-0.971813	-0.853445	-0.550959	-0.700146	-0.0141673	0.535024	-0.498265	1.04361	1.33644	2.32569	-0.619538	-0.119279	0.0141673	0.110919	0.146719	0.529841	PCDHA8	Homo sapiens protocadherin alpha 8 (PCDHA8), transcript variant 2, mRNA [NM_031856]	GO:0007155(cell adhesion);GO:0007156(homophilic cell adhesion);GO:0007399(nervous system development)	GO:0005887(integral to plasma membrane);GO:0016020(membrane)	GO:0005509(calcium ion binding);GO:0005515(protein binding)
75	Stemcell	CTNNAL1	Homo sapiens catenin (cadherin-associated protein), alpha-like 1 (CTNNAL1), mRNA [NM_003798]	0.281637	0.273443	-0.348746	0.622189	high expression in Relapse and low in Diagnosis	Up	-0.747562	0.699698	0.332263	-0.762834	0.711095	0.998078	1.43343	-0.476617	0.273443	-2.36982	0.941698	-1.12443	-1.40605	-0.332263	-0.667349	1.66142	0.506836	-0.348746	CTNNAL1	Homo sapiens catenin (cadherin-associated protein), alpha-like 1 (CTNNAL1), mRNA [NM_003798]	GO:0006915(apoptosis);GO:0007155(cell adhesion)	GO:0015629(actin cytoskeleton)	GO:0005198(structural molecule activity);GO:0045296(cadherin binding)
76	Stemcell	FZD7	Homo sapiens frizzled homolog 7 (Drosophila) (FZD7), mRNA [NM_003507]	0.000386269	0.628188	-0.808147	1.43633	high expression in Relapse and low in Diagnosis	Up	1.07712	0.253644	1.28609	1.03712	0.876358	0.289333	0.0836005	0.122235	0.628188	-1.7468	-1.31677	-0.217324	-0.776423	-0.177255	-0.0836005	-1.83269	-0.314307	-0.808147	FZD7	Homo sapiens frizzled homolog 7 (Drosophila) (FZD7), mRNA [NM_003507]	GO:0007186(G-protein coupled receptor protein signaling pathway);GO:0007275(multicellular organismal development);GO:0016055(Wnt receptor signaling pathway)	GO:0005886(plasma membrane);GO:0016021(integral to membrane)	GO:0004872(receptor activity);GO:0004926(non-G-protein coupled 7TM receptor activity);GO:0004930(G-protein coupled receptor activity);GO:0042813(Wnt receptor activity)
77	Stemcell	FZD3	Frizzled-3 precursor (Fz-3) (hFz3). [Source:Uniprot/SWISSPROT;Acc:Q9NPG1] [ENST00000380239]	0.150494	0.573389	-0.699553	1.27294	high expression in Relapse and low in Diagnosis	Up	2.29645	0.635517	-1.35837	0.716933	-1.96398	-0.333785	1.59661	2.99774	0.573389	1.17547	-0.774692	-1.11001	0.191328	-0.196452	-2.1831	-3.64456	0.945601	-0.699553	FZD3	Frizzled-3 precursor (Fz-3) (hFz3). [Source:Uniprot/SWISSPROT;Acc:Q9NPG1] [ENST00000380239]	GO:0001736(establishment of planar polarity);GO:0001843(neural tube closure);GO:0007186(G-protein coupled receptor protein signaling pathway);GO:0007275(multicellular organismal development);GO:0008283(cell proliferation);GO:0016055(Wnt receptor signaling pathway);GO:0042472(inner ear morphogenesis)	GO:0005887(integral to plasma membrane);GO:0016020(membrane);GO:0045177(apical part of cell)	GO:0004872(receptor activity);GO:0004926(non-G-protein coupled 7TM receptor activity);GO:0004930(G-protein coupled receptor activity);GO:0005515(protein binding);GO:0042813(Wnt receptor activity)
78	Stemcell	FZD10	Homo sapiens frizzled homolog 10 (Drosophila) (FZD10), mRNA [NM_007197]	0.251455	0.315317	-0.733897	1.04921	high expression in Relapse and low in Diagnosis	Up	0.729445	2.14099	0.455933	0.752476	-2.37787	3.4783	-1.71519	-0.941544	0.315317	0.420281	0.843138	1.09802	-0.435141	-0.420281	-2.70857	-2.36713	-2.3015	-0.733897	FZD10	Homo sapiens frizzled homolog 10 (Drosophila) (FZD10), mRNA [NM_007197]	GO:0007186(G-protein coupled receptor protein signaling pathway);GO:0007275(multicellular organismal development);GO:0016055(Wnt receptor signaling pathway)	GO:0005887(integral to plasma membrane);GO:0016020(membrane)	GO:0004872(receptor activity);GO:0004926(non-G-protein coupled 7TM receptor activity);GO:0004930(G-protein coupled receptor activity);GO:0042813(Wnt receptor activity)
79	Stemcell	FZD2	Homo sapiens frizzled homolog 2 (Drosophila) (FZD2), mRNA [NM_001466]	0.000371384	0.458883	-0.471935	0.930818	high expression in Relapse and low in Diagnosis	Up	0.149758	-0.240016	0.504592	0.232734	0.702859	0.644683	1.07336	0.60309	0.458883	-0.135561	-0.00482225	-0.918487	-0.731715	-0.393575	-0.615256	0.00482225	-0.980884	-0.471935	FZD2	Homo sapiens frizzled homolog 2 (Drosophila) (FZD2), mRNA [NM_001466]	GO:0007164(establishment of tissue polarity);GO:0007186(G-protein coupled receptor protein signaling pathway);GO:0007267(cell-cell signaling);GO:0007275(multicellular organismal development);GO:0016055(Wnt receptor signaling pathway);GO:0030855(epithelial cell differentiation)	GO:0005887(integral to plasma membrane);GO:0016020(membrane)	GO:0004872(receptor activity);GO:0004926(non-G-protein coupled 7TM receptor activity);GO:0004930(G-protein coupled receptor activity);GO:0005515(protein binding)
80	Immune Regulation	CD200	Homo sapiens CD200 molecule (CD200), transcript variant 2, mRNA [NM_001004196]	0.0496458	0.981597	-1.00922	1.99082	high expression in Relapse and low in Diagnosis	Up	-0.173753	1.7681	2.87098	1.505	2.93958	0.911107	1.46404	-3.43228	0.981597	-1.74155	-0.920918	-1.57953	-0.0761929	0.0761929	-0.955645	1.34059	-4.21671	-1.00922	CD200	Homo sapiens CD200 molecule (CD200), transcript variant 2, mRNA [NM_001004196]		GO:0005887(integral to plasma membrane);GO:0016020(membrane)	GO:0005515(protein binding)
81	Immune Regulation	CD34	Homo sapiens CD34 molecule (CD34), transcript variant 2, mRNA [NM_001773]	0.0177552	2.13285	-1.11471	3.24756	high expression in Relapse and low in Diagnosis	Up	2.15348	2.6823	5.64296	-0.461702	4.79853	1.51301	4.02058	-3.28639	2.13285	-1.567	-1.7782	-1.00702	-0.309676	-1.23327	1.38118	0.269233	-4.67292	-1.11471	CD34	Homo sapiens CD34 molecule (CD34), transcript variant 2, mRNA [NM_001773]	GO:0007155(cell adhesion);GO:0016337(cell-cell adhesion);GO:0050900(leukocyte migration)	GO:0009897(external side of plasma membrane);GO:0016020(membrane);GO:0016021(integral to membrane)	GO:0005515(protein binding);GO:0030246(carbohydrate binding)
82	Immune Regulation	CD36	CD36=collagen type I/thrombospondin receptor {one exon} [human, mRNA Partial, 369 nt]. [S67044]	0.150914	0.977326	-0.722955	1.70028	high expression in Relapse and low in Diagnosis	Up	-2.18172	4.17552	1.9641	-0.469489	-1.99783	5.03506	0.500127	0.79284	0.977326	-2.35539	-1.71253	-1.91081	-0.945634	0.993088	-2.54328	2.16929	0.521626	-0.722955	CD36	CD36=collagen type I/thrombospondin receptor {one exon} [human, mRNA Partial, 369 nt]. [S67044]	GO:0006629(lipid metabolic process);GO:0006631(fatty acid metabolic process);GO:0006810(transport);GO:0007155(cell adhesion);GO:0007596(blood coagulation)	GO:0005624(membrane fraction);GO:0005887(integral to plasma membrane);GO:0016020(membrane)	GO:0004872(receptor activity);GO:0005515(protein binding)
83	Immune Regulation	CD163	Homo sapiens CD163 molecule (CD163), transcript variant 1, mRNA [NM_004244]	0.0457708	1.36142	-0.595625	1.95704	high expression in Relapse and low in Diagnosis	Up	2.05854	5.1165	1.67046	0.819443	-0.0299368	2.92144	-1.69504	0.0299363	1.36142	-1.87106	0.678457	-0.819073	-0.562674	2.19796	-1.2798	-0.937146	-2.17166	-0.595625	CD163	Homo sapiens CD163 molecule (CD163), transcript variant 1, mRNA [NM_004244]	GO:0006953(acute-phase response);GO:0006954(inflammatory response)	GO:0005576(extracellular region);GO:0005887(integral to plasma membrane);GO:0016020(membrane)	GO:0005044(scavenger receptor activity);GO:0005515(protein binding)
84	Immune Regulation	CD177	Homo sapiens CD177 molecule (CD177), mRNA [NM_020406]	0.030613	1.54289	-0.859925	2.40281	high expression in Relapse and low in Diagnosis	Up	-1.31397	5.37615	1.54242	1.09331	-0.746064	5.01585	1.10161	0.273781	1.54289	-1.13536	-0.450391	-0.504453	-0.332611	0.690212	0.608847	-2.42616	-3.32948	-0.859925	CD177	Homo sapiens CD177 molecule (CD177), mRNA [NM_020406]		GO:0016020(membrane)	GO:0048503(GPI anchor binding)
85	Immune Regulation	CD1A	Homo sapiens CD1a molecule (CD1A), mRNA [NM_001763]	0.162824	0.855173	-0.298548	1.15372	high expression in Relapse and low in Diagnosis	Up	-0.34855	2.64268	-0.334186	3.43858	-0.784659	1.40543	1.40573	-0.583638	0.855173	0.14837	0.845498	1.30025	1.45422	-0.645006	-0.704847	-2.22907	-2.5578	-0.298548	CD1A	Homo sapiens CD1a molecule (CD1A), mRNA [NM_001763]	GO:0006955(immune response);GO:0019882(antigen processing and presentation)	GO:0005887(integral to plasma membrane);GO:0016020(membrane);GO:0042612(MHC class I protein complex)
86	Immune Regulation	CD24	Homo sapiens CD24 signal transducer mRNA, complete cds and 3' region. [L33930]	0.048107	0.633189	-0.913926	1.54711	high expression in Relapse and low in Diagnosis	Up	-0.829633	-0.697954	1.18139	0.916715	1.35374	3.28555	0.249701	-0.394002	0.633189	-3.16997	0.425229	-0.0772107	0.0772107	0.610279	-1.11084	-1.00666	-3.05945	-0.913926	CD24	Homo sapiens CD24 signal transducer mRNA, complete cds and 3' region. [L33930]	GO:0006959(humoral immune response)	GO:0005886(plasma membrane)	GO:0048503(GPI anchor binding)
87	Immune Regulation	CD59	Homo sapiens CD59 molecule, complement regulatory protein (CD59), transcript variant 1, mRNA [NM_203330]	0.0329865	0.594915	-0.536637	1.13155	high expression in Relapse and low in Diagnosis	Up	0.0021747	0.804789	-0.0335104	1.61166	1.93096	1.20875	0.468821	-1.23433	0.594915	0.626986	-1.11747	-0.874243	-0.203998	-0.625101	0.6961	-0.87663	-1.91874	-0.536637	CD59	Homo sapiens CD59 molecule, complement regulatory protein (CD59), transcript variant 1, mRNA [NM_203330]	GO:0006952(defense response);GO:0006955(immune response);GO:0007166(cell surface receptor linked signal transduction);GO:0007596(blood coagulation)	GO:0005624(membrane fraction);GO:0005886(plasma membrane)	GO:0005515(protein binding);GO:0048503(GPI anchor binding)
88	Immune Regulation	CLIP3	Homo sapiens CAP-GLY domain containing linker protein 3 (CLIP3), mRNA [NM_015526]	0.00682864	1.1113	-1.03901	2.1503	high expression in Relapse and low in Diagnosis	Up	1.10242	0.118766	0.956175	0.0360824	3.89312	1.33046	1.90977	-0.456427	1.1113	0.366668	-1.1082	-0.0303547	-1.3886	-1.52637	0.811603	-2.32649	-3.11032	-1.03901	CLIP3	Homo sapiens CAP-GLY domain containing linker protein 3 (CLIP3), mRNA [NM_015526]
89	Immune Regulation	CXCR7	Homo sapiens chemokine (C-X-C motif) receptor 7 (CXCR7), transcript variant 2, mRNA [NM_020311]	0.0255029	0.300891	-1.70778	2.00867	high expression in Relapse and low in Diagnosis	Up	0.349207	0.12513	0.907595	0.49828	1.18811	1.29717	0.896618	-2.85498	0.300891	-1.33448	-3.48551	-4.48362	-0.12513	-0.285363	0.802712	-1.7043	-3.04655	-1.70778	CXCR7	Homo sapiens chemokine (C-X-C motif) receptor 7 (CXCR7), transcript variant 2, mRNA [NM_020311]	GO:0007165(signal transduction);GO:0007186(G-protein coupled receptor protein signaling pathway);GO:0008150(biological_process)	GO:0016020(membrane);GO:0016021(integral to membrane)	GO:0001584(rhodopsin-like receptor activity);GO:0004872(receptor activity)
90	Immune Regulation	IL17D	Homo sapiens interleukin 17D (IL17D), mRNA [NM_138284]	0.0013493	0.496029	-1.79714	2.29317	high expression in Relapse and low in Diagnosis	Up	0.965048	-0.497474	0.214684	-0.0500936	0.623452	0.0500936	0.878248	1.78427	0.496029	-1.4	0.161229	-3.74814	-2.78173	-1.86407	-2.82133	-2.32244	0.399323	-1.79714	IL17D	Homo sapiens interleukin 17D (IL17D), mRNA [NM_138284]	GO:0006954(inflammatory response)	GO:0005576(extracellular region);GO:0005615(extracellular space)	GO:0005125(cytokine activity)
91	Immune Regulation	TLR10	Homo sapiens toll-like receptor 10 (TLR10), transcript variant 1, mRNA [NM_030956]	0.233615	0.935884	-0.0928847	1.02877	high expression in Relapse and low in Diagnosis	Up	1.34742	3.04283	0.0275741	-0.0275741	0.656434	2.19453	1.23082	-0.984964	0.935884	-0.771725	-0.732729	-0.0810275	3.54056	1.65017	-0.0829768	-2.84199	-1.42336	-0.0928847	TLR10	Homo sapiens toll-like receptor 10 (TLR10), transcript variant 1, mRNA [NM_030956]	GO:0006954(inflammatory response);GO:0045087(innate immune response)	GO:0016020(membrane);GO:0016021(integral to membrane)	GO:0004888(transmembrane receptor activity);GO:0005515(protein binding)
92	Immune Regulation	TLR5	Homo sapiens toll-like receptor 5 (TLR5), mRNA [NM_003268]	0.422571	1.3207	0.440843	0.879855	high expression in Relapse and low in Diagnosis	Up	2.44543	6.32922	-0.373775	-0.222743	-0.31455	4.17483	0.222743	-1.69556	1.3207	-0.224239	0.310954	0.476305	3.06964	1.32286	-0.633286	-0.25355	-0.541938	0.440843	TLR5	Homo sapiens toll-like receptor 5 (TLR5), mRNA [NM_003268]	GO:0006954(inflammatory response);GO:0045087(innate immune response)	GO:0016020(membrane);GO:0016021(integral to membrane)	GO:0004888(transmembrane receptor activity);GO:0005515(protein binding)
93	Immune Regulation	TLR8	Homo sapiens toll-like receptor 8 (TLR8), transcript variant 1, mRNA [NM_016610]	0.498527	1.05572	0.159218	0.896506	high expression in Relapse and low in Diagnosis	Up	-0.544284	5.88753	-0.178539	0.764152	-1.18228	6.09565	-0.0893702	-2.30706	1.05572	0.0893698	-0.16944	0.61971	2.55696	2.30371	0.357649	-2.71554	-1.76867	0.159218	TLR8	Homo sapiens toll-like receptor 8 (TLR8), transcript variant 1, mRNA [NM_016610]	GO:0006954(inflammatory response);GO:0006955(immune response);GO:0007249(I-kappaB kinase/NF-kappaB cascade);GO:0009597(detection of virus);GO:0016064(immunoglobulin mediated immune response);GO:0045078(positive regulation of interferon-gamma biosynthetic process);GO:0045087(innate immune response);GO:0045089(positive regulation of innate immune response);GO:0045356(positive regulation of interfer…	GO:0016020(membrane);GO:0016021(integral to membrane)	GO:0003677(DNA binding);GO:0003725(double-stranded RNA binding);GO:0003727(single-stranded RNA binding);GO:0004888(transmembrane receptor activity);GO:0005121(Toll binding);GO:0005515(protein binding)
94	Immune Regulation	PTCRA	Homo sapiens pre T-cell antigen receptor alpha (PTCRA), mRNA [NM_138296]	0.0112042	0.942468	-0.804019	1.74649	high expression in Relapse and low in Diagnosis	Up	-1.0793	2.19148	-0.0731564	0.947276	1.55556	2.91598	0.0731564	1.00875	0.942468	-0.489202	-1.27869	-0.0932846	-0.739184	0.287576	-1.48073	0.311321	-2.94996	-0.804019	PTCRA	Homo sapiens pre T-cell antigen receptor alpha (PTCRA), mRNA [NM_138296]			GO:0004872(receptor activity)
95	Immune Regulation	KLRG2	killer cell lectin-like receptor subfamily G, member 2 [Source:RefSeq_peptide;Acc:NP_940910] [ENST00000340940]	0.0525504	0.471165	-0.802725	1.27389	high expression in Relapse and low in Diagnosis	Up	2.08063	0.697676	0.847214	-0.595386	-0.844839	-1.07275	1.74466	0.91211	0.471165	0.765715	0.74138	0.141175	-0.828872	-1.67224	-1.69362	-2.45986	-1.41548	-0.802725	KLRG2	killer cell lectin-like receptor subfamily G, member 2 [Source:RefSeq_peptide;Acc:NP_940910] [ENST00000340940]			GO:0004872(receptor activity);GO:0005529(sugar binding)
96	Immune Regulation	GZMA	Homo sapiens granzyme A (granzyme 1, cytotoxic T-lymphocyte-associated serine esterase 3) (GZMA), mRNA [NM_006144]	0.166955	1.17835	-0.220034	1.39838	high expression in Relapse and low in Diagnosis	Up	0.197702	4.98206	-0.399682	-0.197702	1.4919	0.992079	-0.484584	2.84503	1.17835	-3.38231	-0.304199	-1.12736	2.67581	1.82299	-0.226971	-1.68735	0.469119	-0.220034	GZMA	Homo sapiens granzyme A (granzyme 1, cytotoxic T-lymphocyte-associated serine esterase 3) (GZMA), mRNA [NM_006144]	GO:0006508(proteolysis);GO:0006915(apoptosis);GO:0006922(cleavage of lamin);GO:0006955(immune response);GO:0019835(cytolysis)	GO:0001772(immunological synapse);GO:0005634(nucleus)	GO:0004277(granzyme A activity);GO:0008233(peptidase activity);GO:0042803(protein homodimerization activity)
97	Immune Regulation	EPB41L3	Homo sapiens erythrocyte membrane protein band 4.1-like 3 (EPB41L3), mRNA [NM_012307]	0.00909164	1.3884	-1.83499	3.22339	high expression in Relapse and low in Diagnosis	Up	0.12558	3.01473	0.14403	0.354314	6.22892	0.654924	0.324029	0.26067	1.3884	-0.54206	-0.647443	-0.192468	-0.243332	-0.12558	-4.81662	-3.62992	-4.48252	-1.83499	EPB41L3	Homo sapiens erythrocyte membrane protein band 4.1-like 3 (EPB41L3), mRNA [NM_012307]	GO:0008150(biological_process);GO:0030866(cortical actin cytoskeleton organization and biogenesis)	GO:0005737(cytoplasm);GO:0005856(cytoskeleton);GO:0005886(plasma membrane);GO:0005911(intercellular junction)	GO:0003779(actin binding);GO:0005198(structural molecule activity);GO:0005488(binding)
98	Immune Regulation	EPB42	Homo sapiens erythrocyte membrane protein band 4.2 (EPB42), mRNA [NM_000119]	0.0606631	1.1211	-1.28322	2.40432	high expression in Relapse and low in Diagnosis	Up	-0.374372	4.35111	3.06834	1.0287	-1.92445	3.14113	-0.696019	0.374372	1.1211	-1.814	0.7	-1.74227	1.20919	2.52855	-4.12859	-2.83198	-4.18663	-1.28322	EPB42	Homo sapiens erythrocyte membrane protein band 4.2 (EPB42), mRNA [NM_000119]	GO:0008360(regulation of cell shape);GO:0018149(peptide cross-linking);GO:0043249(erythrocyte maturation)	GO:0005856(cytoskeleton);GO:0005886(plasma membrane)	GO:0005200(structural constituent of cytoskeleton);GO:0005524(ATP binding)
99	Immune Regulation	CD3D	Homo sapiens CD3d molecule, delta (CD3-TCR complex) (CD3D), transcript variant 1, mRNA [NM_000732]	0.0339425	0.546308	-0.801952	1.34826	high expression in Relapse and low in Diagnosis	Up	1.07207	0.716111	-0.0132265	0.970656	2.00463	0.300991	-0.0901756	-0.590589	0.546308	0.0132265	-1.33939	-2.05257	0.556812	-0.431147	1.19886	-3.02841	-1.333	-0.801952	CD3D	Homo sapiens CD3d molecule, delta (CD3-TCR complex) (CD3D), transcript variant 1, mRNA [NM_000732]	GO:0006461(protein complex assembly);GO:0007166(cell surface receptor linked signal transduction);GO:0042110(T cell activation);GO:0045059(positive thymic T cell selection)	GO:0005737(cytoplasm);GO:0016020(membrane);GO:0016021(integral to membrane);GO:0042105(alpha-beta T cell receptor complex)	GO:0004888(transmembrane receptor activity);GO:0005515(protein binding);GO:0046982(protein heterodimerization activity)
100	Immune Regulation	CD5L	Homo sapiens CD5 molecule-like (CD5L), mRNA [NM_005894]	0.214823	-0.0214946	-1.35799	1.3365	high expression in Relapse and low in Diagnosis	Up	1.93291	-1.41461	1.08493	0.705483	0.223871	1.19524	-3.15761	-0.742162	-0.0214946	-0.22387	0.423315	1.04676	-1.8541	1.62804	-4.20567	-3.87301	-3.80539	-1.35799	CD5L	Homo sapiens CD5 molecule-like (CD5L), mRNA [NM_005894]	GO:0006915(apoptosis);GO:0006968(cellular defense response)	GO:0005576(extracellular region);GO:0005615(extracellular space);GO:0016020(membrane)	GO:0005044(scavenger receptor activity)
101	Immune Regulation	LIR-6	Leukocyte immunoglobulin-like receptor subfamily A member 1 precursor (Leukocyte immunoglobulin-like receptor 6) (LIR-6) (CD85i antigen). [Source:Uniprot/SWISSPROT;Acc:O75019] [ENST00000251375]	0.287142	1.13793	0.0686458	1.06929	high expression in Relapse and low in Diagnosis	Up	-0.478333	4.57011	1.45875	0.806818	-0.112351	4.48913	-0.043025	-1.58762	1.13793	-2.23873	-0.694892	0.814053	2.47533	1.50112	0.043025	-0.0925093	-1.25823	0.0686458	ENST00000251375	Leukocyte immunoglobulin-like receptor subfamily A member 1 precursor (Leukocyte immunoglobulin-like receptor 6) (LIR-6) (CD85i antigen). [Source:Uniprot/SWISSPROT;Acc:O75019] [ENST00000251375]
102	Immune Regulation	EPB49	Homo sapiens erythrocyte membrane protein band 4.9 (dematin) (EPB49), mRNA [NM_001978]	0.0331527	0.740928	-0.993178	1.73411	high expression in Relapse and low in Diagnosis	Up	-0.96477	2.46553	0.502679	1.0249	-0.936965	2.01675	0.712669	1.10663	0.740928	-0.25419	-2.79671	-1.85888	-0.526545	1.32025	-0.352863	-3.73067	0.25419	-0.993178	EPB49	Homo sapiens erythrocyte membrane protein band 4.9 (dematin) (EPB49), mRNA [NM_001978]	GO:0007010(cytoskeleton organization and biogenesis);GO:0051016(barbed-end actin filament capping);GO:0051017(actin filament bundle formation)	GO:0015629(actin cytoskeleton)	GO:0003779(actin binding)
103	Immune Regulation	GYPB	Homo sapiens glycophorin B (MNS blood group) (GYPB), mRNA [NM_002100]	0.0763172	1.36455	-0.874643	2.2392	high expression in Relapse and low in Diagnosis	Up	-0.433581	5.05841	3.17604	0.240712	-0.605494	3.75247	-0.320939	0.0487922	1.36455	-0.907516	0.701586	-0.0500641	0.395772	3.1449	-3.93667	-2.84836	-3.4968	-0.874643	GYPB	Homo sapiens glycophorin B (MNS blood group) (GYPB), mRNA [NM_002100]	GO:0007165(signal transduction);GO:0008150(biological_process)	GO:0005575(cellular_component);GO:0005886(plasma membrane);GO:0005887(integral to plasma membrane);GO:0016020(membrane);GO:0016021(integral to membrane)	GO:0003674(molecular_function);GO:0004872(receptor activity)
104	Immune Regulation	IL12A	Homo sapiens interleukin 12A (natural killer cell stimulatory factor 1, cytotoxic lymphocyte maturation factor 1, p35) (IL12A), mRNA [NM_000882]	0.00298075	0.626727	-0.622757	1.24948	high expression in Relapse and low in Diagnosis	Up	1.60002	0.347909	1.17579	0.130022	-0.351179	0.737261	0.685689	0.688302	0.626727	-0.130022	0.57013	-0.452807	-1.46849	-0.242342	-1.31562	-0.274104	-1.66881	-0.622757	IL12A	Homo sapiens interleukin 12A (natural killer cell stimulatory factor 1, cytotoxic lymphocyte maturation factor 1, p35) (IL12A), mRNA [NM_000882]
105	Immune Regulation	IL18	Homo sapiens interleukin 18 (interferon-gamma-inducing factor) (IL18), mRNA [NM_001562]	0.048865	0.231808	-0.769757	1.00157	high expression in Relapse and low in Diagnosis	Up	-0.411262	-0.770618	0.121433	0.709044	0.706334	0.0392923	0.623603	0.836638	0.231808	-0.463105	-0.14539	-2.25226	-1.98199	0.645273	-2.15856	0.237266	-0.0392923	-0.769757	IL18	Homo sapiens interleukin 18 (interferon-gamma-inducing factor) (IL18), mRNA [NM_001562]	GO:0001525(angiogenesis);GO:0006955(immune response);GO:0007267(cell-cell signaling);GO:0008625(induction of apoptosis via death domain receptors);GO:0030155(regulation of cell adhesion);GO:0030431(sleep);GO:0042033(chemokine biosynthetic process);GO:0042088(T-helper 1 type immune response);GO:0042092(T-helper 2 type immune response);GO:0042094(interleukin-2 biosynthetic process);GO:0042095(inter…	GO:0005576(extracellular region);GO:0005615(extracellular space)	GO:0004871(signal transducer activity);GO:0005149(interleukin-1 receptor binding)
106	Immune Regulation	IL18R1	Homo sapiens interleukin 18 receptor 1 (IL18R1), mRNA [NM_003855]	0.158634	0.691926	-0.537338	1.22926	high expression in Relapse and low in Diagnosis	Up	0.86093	2.62915	2.3705	0.279443	-0.426285	0.144498	1.04255	-1.36538	0.691926	-1.53005	-1.39255	-1.25738	2.62402	1.40037	-0.119631	-3.59131	-0.432167	-0.537338	IL18R1	Homo sapiens interleukin 18 receptor 1 (IL18R1), mRNA [NM_003855]	GO:0006955(immune response);GO:0007165(signal transduction)	GO:0005886(plasma membrane);GO:0016021(integral to membrane)	GO:0004872(receptor activity);GO:0004888(transmembrane receptor activity);GO:0004908(interleukin-1 receptor activity)
107	Immune Regulation	IL1B	Homo sapiens interleukin 1, beta (IL1B), mRNA [NM_000576]	0.0320856	0.186072	-1.0579	1.24397	high expression in Relapse and low in Diagnosis	Up	0.507736	-0.493911	0.161994	0.3212	0.513128	0.942204	-0.161994	-0.301785	0.186072	0.19841	-2.9102	-1.20092	-0.355535	0.320943	0.253573	-3.09695	-1.6725	-1.0579	IL1B	Homo sapiens interleukin 1, beta (IL1B), mRNA [NM_000576]	GO:0000074(regulation of progression through cell cycle);GO:0001660(fever);GO:0006915(apoptosis);GO:0006954(inflammatory response);GO:0006955(immune response);GO:0007165(signal transduction);GO:0007267(cell-cell signaling);GO:0008283(cell proliferation);GO:0008285(negative regulation of cell proliferation);GO:0030593(neutrophil chemotaxis);GO:0045080(positive regulation of chemokine biosynthetic …	GO:0005576(extracellular region);GO:0005615(extracellular space)	GO:0004871(signal transducer activity);GO:0005149(interleukin-1 receptor binding);GO:0005515(protein binding)
108	Immune Regulation	IL8RBP	Homo sapiens interleukin 8 receptor, beta pseudogene (IL8RBP) on chromosome 2 [NR_002712]	0.184002	1.18603	-0.116161	1.30219	high expression in Relapse and low in Diagnosis	Up	-0.236265	4.27584	0.0501044	-0.317983	1.04068	4.91931	0.519263	-0.76273	1.18603	-2.00432	-0.281907	-1.07129	2.10961	1.71668	-0.0501044	0.283582	-1.63154	-0.116161	IL8RBP	Homo sapiens interleukin 8 receptor, beta pseudogene (IL8RBP) on chromosome 2 [NR_002712]
109	Immune Regulation	IRF8	Homo sapiens interferon regulatory factor 8 (IRF8), mRNA [NM_002163]	0.124876	0.44243	-0.813242	1.25567	high expression in Relapse and low in Diagnosis	Up	-1.09167	0.699324	0.11997	-0.92723	1.8066	2.44544	0.441724	0.0452797	0.44243	-3.71004	-1.00704	-3.1615	1.63581	0.472092	-0.539859	-0.150116	-0.0452797	-0.813242	IRF8	Homo sapiens interferon regulatory factor 8 (IRF8), mRNA [NM_002163]	GO:0000122(negative regulation of transcription from RNA polymerase II promoter);GO:0006350(transcription);GO:0006355(regulation of transcription, DNA-dependent);GO:0006955(immune response);GO:0030099(myeloid cell differentiation)	GO:0005622(intracellular);GO:0005634(nucleus)	GO:0003705(RNA polymerase II transcription factor activity, enhancer binding)
110	Immune Regulation	MLLT3	Homo sapiens myeloid/lymphoid or mixed-lineage leukemia (trithorax homolog, Drosophila); translocated to, 3 (MLLT3), mRNA [NM_004529]	0.0783147	0.400103	-0.823833	1.22394	high expression in Relapse and low in Diagnosis	Up	0.275239	2.06747	0.00651708	0.104548	0.453512	0.426271	0.262788	-0.395516	0.400103	-2.73302	-0.761806	-2.31956	2.20498	0.937407	-1.89589	-0.706072	-1.31671	-0.823833	MLLT3	Homo sapiens myeloid/lymphoid or mixed-lineage leukemia (trithorax homolog, Drosophila); translocated to, 3 (MLLT3), mRNA [NM_004529]	GO:0006350(transcription);GO:0006355(regulation of transcription, DNA-dependent)	GO:0005634(nucleus)
111	Immune Regulation	ADA	Homo sapiens adenosine deaminase (ADA), mRNA [NM_000022]	0.0016696	0.44296	-0.325738	0.768698	high expression in Relapse and low in Diagnosis	Up	0.0285873	0.299147	-0.0285873	1.12716	0.601691	0.463034	0.511559	0.541091	0.44296	-0.303315	-0.0580702	-0.964612	-0.562592	-0.167149	-0.258463	0.421537	-0.713242	-0.325738	ADA	Homo sapiens adenosine deaminase (ADA), mRNA [NM_000022]	GO:0006163(purine nucleotide metabolic process);GO:0006955(immune response);GO:0009168(purine ribonucleoside monophosphate biosynthetic process)	GO:0005737(cytoplasm)	GO:0004000(adenosine deaminase activity);GO:0016787(hydrolase activity)
112	Immune Regulation	AZGP1	Homo sapiens alpha-2-glycoprotein 1, zinc-binding (AZGP1), mRNA [NM_001185]	0.0167283	0.742746	-1.28653	2.02928	high expression in Relapse and low in Diagnosis	Up	1.24884	-1.59277	0.762382	1.9147	0.569443	0.637145	0.913188	1.48904	0.742746	1.23158	-1.13514	0.47678	-1.59654	0.233388	-3.50248	-2.33508	-3.66478	-1.28653	AZGP1	Homo sapiens alpha-2-glycoprotein 1, zinc-binding (AZGP1), mRNA [NM_001185]	GO:0006955(immune response);GO:0007155(cell adhesion);GO:0008285(negative regulation of cell proliferation);GO:0016042(lipid catabolic process);GO:0019882(antigen processing and presentation)	GO:0005576(extracellular region);GO:0016020(membrane);GO:0016021(integral to membrane);GO:0042612(MHC class I protein complex)	GO:0004540(ribonuclease activity);GO:0005504(fatty acid binding);GO:0008320(protein carrier activity)
113	Immune Regulation	BPI	Homo sapiens bactericidal/permeability-increasing protein (BPI), mRNA [NM_001725]	0.0564444	1.04543	-1.03692	2.08235	high expression in Relapse and low in Diagnosis	Up	-2.74093	0.881473	1.78198	1.80614	-1.03245	5.2015	1.88012	0.585603	1.04543	-2.96605	0.749173	-2.90902	-0.736984	1.46332	-0.489963	-2.05172	-1.35413	-1.03692	BPI	Homo sapiens bactericidal/permeability-increasing protein (BPI), mRNA [NM_001725]	GO:0006955(immune response);GO:0042742(defense response to bacterium)	GO:0005887(integral to plasma membrane);GO:0016020(membrane)	GO:0008289(lipid binding);GO:0008368(Gram-negative bacterial binding)
114	Immune Regulation	C1QA	Homo sapiens complement component 1, q subcomponent, A chain (C1QA), mRNA [NM_015991]	0.0242058	1.52591	-0.822844	2.34875	high expression in Relapse and low in Diagnosis	Up	2.26618	5.70548	2.86771	0.519783	0.768059	1.61824	-1.01839	-0.519783	1.52591	-1.84182	0.820643	-0.935882	-0.853273	2.10838	-1.98226	-1.71331	-2.18522	-0.822844	C1QA	Homo sapiens complement component 1, q subcomponent, A chain (C1QA), mRNA [NM_015991]	GO:0006817(phosphate transport);GO:0006958(complement activation, classical pathway);GO:0007267(cell-cell signaling);GO:0045087(innate immune response)	GO:0005602(complement component C1 complex);GO:0005737(cytoplasm)
115	Immune Regulation	C1QB	Homo sapiens complement component 1, q subcomponent, B chain (C1QB), mRNA [NM_000491]	0.027582	0.741345	-1.37871	2.12006	high expression in Relapse and low in Diagnosis	Up	1.80084	4.25847	0.427304	-0.690013	0.00572872	0.790237	0.658569	-1.32038	0.741345	-1.59992	0.41922	-0.00572872	-1.93001	1.25639	-2.59428	-3.41127	-3.1641	-1.37871	C1QB	Homo sapiens complement component 1, q subcomponent, B chain (C1QB), mRNA [NM_000491]	GO:0006817(phosphate transport);GO:0006958(complement activation, classical pathway);GO:0045087(innate immune response)	GO:0005602(complement component C1 complex);GO:0005737(cytoplasm)
116	Immune Regulation	C1QC	Homo sapiens complement component 1, q subcomponent, C chain (C1QC), mRNA [NM_172369]	0.191336	0.204632	-1.02263	1.22727	high expression in Relapse and low in Diagnosis	Up	1.82097	2.82138	0.925467	0.215349	-0.0158625	0.722066	-2.2092	-2.64311	0.204632	0.0158625	-0.448223	0.327946	-1.04149	1.5757	-3.18234	-2.95879	-2.46975	-1.02263	C1QC	Homo sapiens complement component 1, q subcomponent, C chain (C1QC), mRNA [NM_172369]	GO:0006817(phosphate transport);GO:0006958(complement activation, classical pathway);GO:0045087(innate immune response)	GO:0005576(extracellular region);GO:0005737(cytoplasm)
117	Immune Regulation	CLEC4A	Homo sapiens C-type lectin domain family 4, member A (CLEC4A), transcript variant 1, mRNA [NM_016184]	0.273685	0.659283	-0.0635405	0.722824	high expression in Relapse and low in Diagnosis	Up	-1.16207	2.4612	0.260469	0.876984	-0.317318	3.56203	0.104592	-0.511614	0.659283	-0.919262	-0.625022	-0.515294	1.30973	0.893124	0.258375	-0.104592	-0.805384	-0.0635405	CLEC4A	Homo sapiens C-type lectin domain family 4, member A (CLEC4A), transcript variant 1, mRNA [NM_016184]	GO:0006955(immune response);GO:0007155(cell adhesion);GO:0007166(cell surface receptor linked signal transduction)	GO:0005887(integral to plasma membrane);GO:0016020(membrane)	GO:0004888(transmembrane receptor activity);GO:0005529(sugar binding)
118	Immune Regulation	COLEC12	Homo sapiens collectin sub-family member 12 (COLEC12), mRNA [NM_130386]	0.0238027	1.22662	-0.837026	2.06365	high expression in Relapse and low in Diagnosis	Up	2.0065	1.703	-1.23153	2.15125	1.06806	4.45747	0.467364	-0.80915	1.22662	1.08865	-1.24167	-0.346436	-1.73152	0.311717	-0.311717	-3.6087	-0.85653	-0.837026	COLEC12	Homo sapiens collectin sub-family member 12 (COLEC12), mRNA [NM_130386]	GO:0006817(phosphate transport);GO:0006910(phagocytosis, recognition);GO:0009756(carbohydrate mediated signaling);GO:0045087(innate immune response);GO:0045194(oxidized low-density lipoprotein catabolic process);GO:0051260(protein homooligomerization)	GO:0005737(cytoplasm);GO:0016020(membrane)	GO:0005044(scavenger receptor activity);GO:0005529(sugar binding);GO:0005534(galactose binding);GO:0008329(pattern recognition receptor activity);GO:0030169(low-density lipoprotein binding)
119	Immune Regulation	DEFA1	BX427054 Homo sapiens FETAL LIVER Homo sapiens cDNA clone CS0DM008YG18 5-PRIME, mRNA sequence [BX427054]	0.127196	1.14176	-0.508153	1.64992	high expression in Relapse and low in Diagnosis	Up	-0.385665	2.83949	3.15235	1.2823	-2.53232	5.17069	0.330135	-0.722857	1.14176	0.0349717	-0.0349717	0.739347	-0.419531	1.75005	-1.43054	-2.31362	-2.39093	-0.508153	DEFA1	BX427054 Homo sapiens FETAL LIVER Homo sapiens cDNA clone CS0DM008YG18 5-PRIME, mRNA sequence [BX427054]	GO:0006805(xenobiotic metabolic process);GO:0006935(chemotaxis);GO:0006955(immune response);GO:0009615(response to virus);GO:0042742(defense response to bacterium);GO:0050832(defense response to fungus)	GO:0005576(extracellular region)
120	Immune Regulation	FCGR3B	Homo sapiens Fc fragment of IgG, low affinity IIIb, receptor (CD16b) (FCGR3B), mRNA [NM_000570]	0.406434	0.649618	-0.370425	1.02004	high expression in Relapse and low in Diagnosis	Up	-2.86061	3.73943	-0.731347	0.0277369	0.115271	4.79045	0.722852	-0.60684	0.649618	-3.68867	-0.520459	-2.62504	2.33998	2.66351	0.764777	-1.86976	-0.0277369	-0.370425	FCGR3B	Homo sapiens Fc fragment of IgG, low affinity IIIb, receptor (CD16b) (FCGR3B), mRNA [NM_000570]	GO:0006955(immune response)	GO:0016020(membrane)	GO:0004872(receptor activity);GO:0019864(IgG binding);GO:0048503(GPI anchor binding)
121	Immune Regulation	GJB6	Homo sapiens gap junction protein, beta 6 (GJB6), mRNA [NM_006783]	0.167335	0.749355	-0.891044	1.6404	high expression in Relapse and low in Diagnosis	Up	2.37607	-2.19076	-1.24262	1.62839	3.0068	2.29088	-3.17383	3.2999	0.749355	-0.74873	-2.18834	-1.40487	0.336232	1.11462	0.839886	-4.74092	-0.336232	-0.891044	GJB6	Homo sapiens gap junction protein, beta 6 (GJB6), mRNA [NM_006783]	GO:0006955(immune response);GO:0007154(cell communication);GO:0007605(sensory perception of sound);GO:0042471(ear morphogenesis)	GO:0005576(extracellular region);GO:0005922(connexon complex);GO:0016020(membrane);GO:0016021(integral to membrane)	GO:0003823(antigen binding);GO:0005515(protein binding);GO:0015285(connexon channel activity)
122	Immune Regulation	GPR65	Homo sapiens G protein-coupled receptor 65 (GPR65), mRNA [NM_003608]	0.571206	0.409116	-0.314555	0.723671	high expression in Relapse and low in Diagnosis	Up	-5.1141	3.02827	2.1089	0.133698	0.118903	2.48005	1.5634	-1.04619	0.409116	-4.48718	-0.208863	-2.10807	3.26337	2.01177	-0.118903	-0.146066	-0.7225	-0.314555	GPR65	Homo sapiens G protein-coupled receptor 65 (GPR65), mRNA [NM_003608]	GO:0006915(apoptosis);GO:0006955(immune response);GO:0007165(signal transduction);GO:0007186(G-protein coupled receptor protein signaling pathway);GO:0007275(multicellular organismal development)	GO:0005887(integral to plasma membrane);GO:0016020(membrane)	GO:0001584(rhodopsin-like receptor activity);GO:0004872(receptor activity)
123	Immune Regulation	IFI16	Homo sapiens interferon, gamma-inducible protein 16 (IFI16), mRNA [NM_005531]	0.0119801	0.233825	-0.556188	0.790014	high expression in Relapse and low in Diagnosis	Up	0.540513	0.855594	0.186849	0.13912	-0.0266294	0.0325426	0.124472	0.0181417	0.233825	-0.310755	-0.991315	-1.51663	0.580274	0.0542957	-1.00797	-1.12293	-0.13448	-0.556188	IFI16	Homo sapiens interferon, gamma-inducible protein 16 (IFI16), mRNA [NM_005531]	GO:0006350(transcription);GO:0006355(regulation of transcription, DNA-dependent);GO:0006955(immune response);GO:0008283(cell proliferation);GO:0009615(response to virus);GO:0030099(myeloid cell differentiation);GO:0030224(monocyte differentiation);GO:0042771(DNA damage response, signal transduction by p53 class mediator resulting in induction of apoptosis)	GO:0005634(nucleus);GO:0005654(nucleoplasm);GO:0005730(nucleolus)	GO:0003677(DNA binding);GO:0003690(double-stranded DNA binding);GO:0005515(protein binding);GO:0016564(transcriptional repressor activity)
124	Immune Regulation	IFI27	Homo sapiens interferon, alpha-inducible protein 27 (IFI27), mRNA [NM_005532]	0.120738	0.723408	-0.601256	1.32466	high expression in Relapse and low in Diagnosis	Up	-0.676158	4.24044	1.07198	-0.892981	-0.132417	0.462001	1.56738	0.14702	0.723408	-2.57403	1.25928	-0.992833	1.63923	0.596132	-1.76086	-1.82186	-1.1551	-0.601256	IFI27	Homo sapiens interferon, alpha-inducible protein 27 (IFI27), mRNA [NM_005532]	GO:0006955(immune response);GO:0008150(biological_process)	GO:0005783(endoplasmic reticulum);GO:0016020(membrane);GO:0016021(integral to membrane)	GO:0003674(molecular_function)
125	Immune Regulation	IFIT1	Homo sapiens interferon-induced protein with tetratricopeptide repeats 1 (IFIT1), transcript variant 2, mRNA [NM_001548]	0.0615718	0.909225	-0.246603	1.15583	high expression in Relapse and low in Diagnosis	Up	-0.993564	-0.119564	0.155075	0.574835	2.22484	1.77446	2.90747	0.750255	0.909225	-1.04603	-1.09814	-0.767267	1.81045	-0.0419102	-0.126112	-0.745735	0.0419102	-0.246603	IFIT1	Homo sapiens interferon-induced protein with tetratricopeptide repeats 1 (IFIT1), transcript variant 2, mRNA [NM_001548]	GO:0006955(immune response);GO:0008150(biological_process)	GO:0005737(cytoplasm)	GO:0005488(binding)
126	Immune Regulation	IGHV1-69	Homo sapiens immunoglobulin heavy variable 1-69, mRNA (cDNA clone MGC:88338 IMAGE:6557369), complete cds. [BC070333]	0.161884	-0.01362	-1.06288	1.04926	high expression in Relapse and low in Diagnosis	Up	-2.38658	0.4869	-0.199276	-0.923525	0.780944	0.718807	1.21449	0.199276	-0.01362	-3.3091	-0.68757	-2.49831	0.201107	1.48773	-1.94346	-2.01782	0.264416	-1.06288	IGHV1-69	Homo sapiens immunoglobulin heavy variable 1-69, mRNA (cDNA clone MGC:88338 IMAGE:6557369), complete cds. [BC070333]
127	Immune Regulation	IL18RAP	Homo sapiens interleukin 18 receptor accessory protein (IL18RAP), mRNA [NM_003853]	0.500443	0.629529	-0.149502	0.779031	high expression in Relapse and low in Diagnosis	Up	-3.1161	4.06611	0.356098	0.584282	0.826576	4.03054	-0.97673	-0.734539	0.629529	-3.31586	0.138074	-0.500353	3.29675	1.62699	-0.206975	-2.09656	-0.138074	-0.149502	IL18RAP	Homo sapiens interleukin 18 receptor accessory protein (IL18RAP), mRNA [NM_003853]	GO:0006954(inflammatory response);GO:0006955(immune response);GO:0007166(cell surface receptor linked signal transduction)	GO:0016020(membrane);GO:0016021(integral to membrane)	GO:0004872(receptor activity);GO:0004888(transmembrane receptor activity)
128	Immune Regulation	IL2RG	Homo sapiens interleukin 2 receptor, gamma (severe combined immunodeficiency) (IL2RG), mRNA [NM_000206]	0.171833	0.612606	-0.131289	0.743895	high expression in Relapse and low in Diagnosis	Up	-1.03817	-5.24521e-05	-0.470757	-0.624779	1.5968	1.62328	1.89582	1.91871	0.612606	-0.756988	-0.839769	-1.19366	-0.115244	5.24521e-05	0.426889	0.784636	0.643773	-0.131289	IL2RG	Homo sapiens interleukin 2 receptor, gamma (severe combined immunodeficiency) (IL2RG), mRNA [NM_000206]	GO:0006955(immune response);GO:0007165(signal transduction)	GO:0005887(integral to plasma membrane);GO:0009897(external side of plasma membrane);GO:0016020(membrane)	GO:0004872(receptor activity);GO:0004896(hematopoietin/interferon-class (D200-domain) cytokine receptor activity);GO:0004911(interleukin-2 receptor activity);GO:0004913(interleukin-4 receptor activity);GO:0004917(interleukin-7 receptor activity);GO:0005515(protein binding)
129	Immune Regulation	IL8	Homo sapiens interleukin 8 (IL8), mRNA [NM_000584]	0.25478	1.04662	-0.27892	1.32554	high expression in Relapse and low in Diagnosis	Up	-0.460633	3.57822	2.38914	0.108305	1.54681	2.73132	-1.33256	-0.187632	1.04662	1.7432	0.441472	1.57642	1.08669	2.60145	-4.44834	-1.71772	-3.51453	-0.27892	IL8	Homo sapiens interleukin 8 (IL8), mRNA [NM_000584]	GO:0001525(angiogenesis);GO:0006928(cell motility);GO:0006935(chemotaxis);GO:0006954(inflammatory response);GO:0006955(immune response);GO:0007050(cell cycle arrest);GO:0007186(G-protein coupled receptor protein signaling pathway);GO:0007242(intracellular signaling cascade);GO:0007267(cell-cell signaling);GO:0008285(negative regulation of cell proliferation);GO:0019722(calcium-mediated signaling)…	GO:0005576(extracellular region);GO:0005615(extracellular space)	GO:0005153(interleukin-8 receptor binding);GO:0005515(protein binding);GO:0008009(chemokine activity)
130	Immune Regulation	LILRA3	Homo sapiens leukocyte immunoglobulin-like receptor, subfamily A (without TM domain), member 3 (LILRA3), mRNA [NM_006865]	0.0725073	0.938446	-0.906831	1.84528	high expression in Relapse and low in Diagnosis	Up	-1.58703	4.39846	0.478109	1.19926	-0.292636	3.76971	0.33002	-0.788329	0.938446	-2.95817	-1.82825	-1.25526	1.29404	1.14404	0.292636	-1.23168	-2.71201	-0.906831	LILRA3	Homo sapiens leukocyte immunoglobulin-like receptor, subfamily A (without TM domain), member 3 (LILRA3), mRNA [NM_006865]	GO:0006952(defense response);GO:0006955(immune response);GO:0007165(signal transduction)	GO:0005886(plasma membrane)	GO:0003823(antigen binding);GO:0004872(receptor activity)
131	Immune Regulation	LILRA5	Homo sapiens leukocyte immunoglobulin-like receptor, subfamily A (with TM domain), member 5 (LILRA5), transcript variant 3, mRNA [NM_181879]	0.230647	1.16194	-0.193562	1.3555	high expression in Relapse and low in Diagnosis	Up	-0.0754081	5.52077	1.29667	1.60519	-1.77849	4.28473	0.0219148	-1.57989	1.16194	0.11245	-0.0475181	-0.275621	1.74568	1.65699	-0.382774	-1.09424	-3.26346	-0.193562	LILRA5	Homo sapiens leukocyte immunoglobulin-like receptor, subfamily A (with TM domain), member 5 (LILRA5), transcript variant 3, mRNA [NM_181879]
132	Immune Regulation	LILRB2	Homo sapiens leukocyte immunoglobulin-like receptor, subfamily B (with TM and ITIM domains), member 2 (LILRB2), transcript variant 1, mRNA [NM_005874]	0.20511	0.975549	-0.50526	1.48081	high expression in Relapse and low in Diagnosis	Up	-1.66948	4.88056	1.41907	1.26772	-1.22009	4.34139	-0.0125163	-1.20226	0.975549	-4.23545	-0.05141	0.0125163	1.78593	1.27621	0.0558326	-1.09268	-1.79303	-0.50526	LILRB2	Homo sapiens leukocyte immunoglobulin-like receptor, subfamily B (with TM and ITIM domains), member 2 (LILRB2), transcript variant 1, mRNA [NM_005874]	GO:0006955(immune response);GO:0006968(cellular defense response);GO:0007166(cell surface receptor linked signal transduction);GO:0007267(cell-cell signaling)	GO:0005624(membrane fraction);GO:0005887(integral to plasma membrane);GO:0016020(membrane)	GO:0004872(receptor activity)
133	Immune Regulation	LTF	Homo sapiens lactotransferrin (LTF), mRNA [NM_002343]	0.035154	1.67433	-0.862619	2.53695	high expression in Relapse and low in Diagnosis	Up	-1.52497	-0.366297	3.39379	2.99416	-0.871662	4.27647	3.03261	2.46057	1.67433	-1.69744	0.0362978	-2.87365	0.216414	2.3404	-0.0362978	-0.342955	-4.54371	-0.862619	LTF	Homo sapiens lactotransferrin (LTF), mRNA [NM_002343]	GO:0006811(ion transport);GO:0006826(iron ion transport);GO:0006879(iron ion homeostasis);GO:0006959(humoral immune response);GO:0042742(defense response to bacterium)	GO:0005576(extracellular region);GO:0005615(extracellular space)	GO:0004252(serine-type endopeptidase activity);GO:0008199(ferric iron binding);GO:0008233(peptidase activity);GO:0046872(metal ion binding)
134	Immune Regulation	OLR1	Homo sapiens oxidized low density lipoprotein (lectin-like) receptor 1 (OLR1), mRNA [NM_002543]	0.160922	0.708429	-0.670362	1.37879	high expression in Relapse and low in Diagnosis	Up	-0.646745	0.089036	2.73452	0.969086	-2.65531	4.99988	0.0751452	0.101825	0.708429	-0.0751452	-0.242842	0.553333	-0.482954	0.883735	-0.877337	-2.63855	-2.48313	-0.670362	OLR1	Homo sapiens oxidized low density lipoprotein (lectin-like) receptor 1 (OLR1), mRNA [NM_002543]	GO:0006508(proteolysis);GO:0006954(inflammatory response);GO:0006955(immune response);GO:0007155(cell adhesion);GO:0008015(circulation)	GO:0005624(membrane fraction);GO:0005887(integral to plasma membrane);GO:0016020(membrane)	GO:0004872(receptor activity);GO:0005041(low-density lipoprotein receptor activity);GO:0005515(protein binding);GO:0005529(sugar binding)
135	Immune Regulation	PGLYRP1	Homo sapiens peptidoglycan recognition protein 1 (PGLYRP1), mRNA [NM_005091]	0.0437566	1.30116	-1.1876	2.48876	high expression in Relapse and low in Diagnosis	Up	-1.58258	1.08159	1.5491	1.77732	-1.22379	5.82395	1.98847	0.99518	1.30116	-1.94258	-0.28157	-1.919	0.229964	1.86776	-0.229964	-1.53655	-5.68887	-1.1876	PGLYRP1	Homo sapiens peptidoglycan recognition protein 1 (PGLYRP1), mRNA [NM_005091]	GO:0009253(peptidoglycan catabolic process);GO:0016045(detection of bacterium);GO:0045087(innate immune response);GO:0050830(defense response to Gram-positive bacterium)	GO:0005576(extracellular region)	GO:0005515(protein binding);GO:0008367(bacterial binding);GO:0008745(N-acetylmuramoyl-L-alanine amidase activity);GO:0016019(peptidoglycan receptor activity)
136	Immune Regulation	PRG3	Homo sapiens proteoglycan 3 (PRG3), mRNA [NM_006093]	0.104873	1.23767	-0.608325	1.846	high expression in Relapse and low in Diagnosis	Up	-0.376194	-0.222333	-0.0555871	0.538327	0.0555871	6.91915	3.43358	-0.391165	1.23767	0.482824	0.392823	0.451495	-1.11937	1.21822	-1.80893	-1.30959	-3.17407	-0.608325	PRG3	Homo sapiens proteoglycan 3 (PRG3), mRNA [NM_006093]	GO:0001694(histamine biosynthetic process);GO:0006955(immune response);GO:0017148(negative regulation of protein biosynthetic process);GO:0019370(leukotriene biosynthetic process);GO:0042119(neutrophil activation);GO:0042554(superoxide release);GO:0045416(positive regulation of interleukin-8 biosynthetic process);GO:0045575(basophil activation)		GO:0005529(sugar binding)
137	Immune Regulation	SEMA3F	Homo sapiens sema domain, immunoglobulin domain (Ig), short basic domain, secreted, (semaphorin) 3F (SEMA3F), mRNA [NM_004186]	0.0746347	1.5121	-0.224884	1.73698	high expression in Relapse and low in Diagnosis	Up	1.60813	5.81301	1.33772	-0.241589	4.01883	-0.850186	-0.276718	0.68759	1.5121	0.0562857	-0.0848827	1.62455	-0.4213	-1.54212	0.469843	-1.77275	-0.128706	-0.224884	SEMA3F	Homo sapiens sema domain, immunoglobulin domain (Ig), short basic domain, secreted, (semaphorin) 3F (SEMA3F), mRNA [NM_004186]	GO:0001755(neural crest cell migration);GO:0007275(multicellular organismal development);GO:0050919(negative chemotaxis)	GO:0005615(extracellular space)	GO:0045499(chemorepellant activity)
138	Immune Regulation	SEMA3G	Homo sapiens sema domain, immunoglobulin domain (Ig), short basic domain, secreted, (semaphorin) 3G (SEMA3G), mRNA [NM_020163]	0.0236939	0.821164	-0.925916	1.74708	high expression in Relapse and low in Diagnosis	Up	0.758761	0.0454106	-0.185208	1.25371	3.03032	2.76193	-1.0502	-0.0454106	0.821164	0.136432	-3.16166	-1.76461	0.146783	-0.927786	0.361819	-2.13591	-0.0624013	-0.925916	SEMA3G	Homo sapiens sema domain, immunoglobulin domain (Ig), short basic domain, secreted, (semaphorin) 3G (SEMA3G), mRNA [NM_020163]	GO:0007275(multicellular organismal development)	GO:0016020(membrane)	GO:0004872(receptor activity)
139	Immune Regulation	SEMA7A	Homo sapiens semaphorin 7A, GPI membrane anchor (John Milton Hagen blood group) (SEMA7A), mRNA [NM_003612]	0.0799888	0.383398	-0.821408	1.20481	high expression in Relapse and low in Diagnosis	Up	0.14474	1.91273	1.52214	-3.17148	0.975319	0.321338	1.19923	0.163171	0.383398	-1.24401	-1.72342	-1.54352	-1.78323	-0.51052	0.629813	-0.251633	-0.14474	-0.821408	SEMA7A	Homo sapiens semaphorin 7A, GPI membrane anchor (John Milton Hagen blood group) (SEMA7A), mRNA [NM_003612]	GO:0006955(immune response);GO:0007275(multicellular organismal development);GO:0007399(nervous system development);GO:0030154(cell differentiation)	GO:0005615(extracellular space);GO:0016020(membrane)	GO:0004872(receptor activity);GO:0048503(GPI anchor binding)
140	Immune Regulation	SLA2	Homo sapiens Src-like-adaptor 2 (SLA2), transcript variant 1, mRNA [NM_032214]	0.0479991	0.340998	-0.672856	1.01385	high expression in Relapse and low in Diagnosis	Up	-0.0115266	1.31413	0.551811	-0.289369	0.97225	0.00740385	-0.00740385	0.190694	0.340998	-1.59179	-2.01846	-2.56165	0.135495	0.102314	-0.0818458	-0.0814147	0.714498	-0.672856	SLA2	Homo sapiens Src-like-adaptor 2 (SLA2), transcript variant 1, mRNA [NM_032214]	GO:0000122(negative regulation of transcription from RNA polymerase II promoter);GO:0019724(B cell mediated immunity);GO:0030522(intracellular receptor-mediated signaling pathway);GO:0042110(T cell activation);GO:0050776(regulation of immune response);GO:0050849(negative regulation of calcium-mediated signaling);GO:0050851(antigen receptor-mediated signaling pathway);GO:0050869(negative regulatio…	GO:0005737(cytoplasm);GO:0005886(plasma membrane);GO:0010008(endosome membrane)	GO:0005070(SH3/SH2 adaptor activity);GO:0047485(protein N-terminus binding)
141	Immune Regulation	SPG3A	Homo sapiens spastic paraplegia 3A (autosomal dominant) (SPG3A), transcript variant 1, mRNA [NM_015915]	0.0476226	0.47319	-0.910457	1.38365	high expression in Relapse and low in Diagnosis	Up	0.394861	-0.0027597	-1.09204	1.63984	2.61079	1.46495	-1.46973	0.239606	0.47319	0.180299	-2.9458	-0.111688	-1.00655	-2.12088	0.0307758	0.0027597	-1.31258	-0.910457	SPG3A	Homo sapiens spastic paraplegia 3A (autosomal dominant) (SPG3A), transcript variant 1, mRNA [NM_015915]	GO:0006955(immune response)		GO:0000166(nucleotide binding);GO:0003924(GTPase activity);GO:0005525(GTP binding)
142	Immune Regulation	TNFSF10	Homo sapiens tumor necrosis factor (ligand) superfamily, member 10 (TNFSF10), mRNA [NM_003810]	0.089032	0.0564263	-0.697893	0.754319	high expression in Relapse and low in Diagnosis	Up	0.26708	1.27511	0.11306	-0.842088	0.116783	-0.0209241	0.31336	-0.770967	0.0564263	-1.60846	-1.62877	-2.08432	0.299821	-0.606363	0.0209241	-0.369926	0.393955	-0.697893	TNFSF10	Homo sapiens tumor necrosis factor (ligand) superfamily, member 10 (TNFSF10), mRNA [NM_003810]	GO:0006915(apoptosis);GO:0006917(induction of apoptosis);GO:0006955(immune response);GO:0007165(signal transduction);GO:0007267(cell-cell signaling);GO:0043123(positive regulation of I-kappaB kinase/NF-kappaB cascade)	GO:0005615(extracellular space);GO:0005625(soluble fraction);GO:0005887(integral to plasma membrane);GO:0016020(membrane)	GO:0004871(signal transducer activity);GO:0005125(cytokine activity);GO:0005164(tumor necrosis factor receptor binding);GO:0008270(zinc ion binding);GO:0046872(metal ion binding)
143	Immune Regulation	TNFSF4	Homo sapiens tumor necrosis factor (ligand) superfamily, member 4 (tax-transcriptionally activated glycoprotein 1, 34kDa) (TNFSF4), mRNA [NM_003326]	0.143338	0.948694	-0.16415	1.11284	high expression in Relapse and low in Diagnosis	Up	-0.329261	-0.128191	0.91571	-0.0155363	3.92854	-0.240901	0.0518842	3.40731	0.948694	-0.657876	-2.45525	1.05743	0.0155363	-0.0826659	0.780134	0.0912967	-0.0618062	-0.16415	TNFSF4	Homo sapiens tumor necrosis factor (ligand) superfamily, member 4 (tax-transcriptionally activated glycoprotein 1, 34kDa) (TNFSF4), mRNA [NM_003326]	GO:0006955(immune response);GO:0007165(signal transduction);GO:0007267(cell-cell signaling);GO:0008284(positive regulation of cell proliferation)	GO:0005615(extracellular space);GO:0005887(integral to plasma membrane);GO:0016020(membrane)	GO:0005125(cytokine activity);GO:0005164(tumor necrosis factor receptor binding)
144	Immune Regulation	VIPR1	Homo sapiens vasoactive intestinal peptide receptor 1 (VIPR1), mRNA [NM_004624]	0.0510738	0.714089	-0.716285	1.43037	high expression in Relapse and low in Diagnosis	Up	0.250607	2.3234	-0.250607	1.18088	2.06039	0.368728	0.97622	-1.1969	0.714089	-0.477039	-0.68748	-1.5624	1.87404	0.920272	-1.13259	-2.39481	-2.27027	-0.716285	VIPR1	Homo sapiens vasoactive intestinal peptide receptor 1 (VIPR1), mRNA [NM_004624]	GO:0006936(muscle contraction);GO:0006955(immune response);GO:0007165(signal transduction);GO:0007186(G-protein coupled receptor protein signaling pathway);GO:0007187(G-protein signaling, coupled to cyclic nucleotide second messenger);GO:0007268(synaptic transmission);GO:0007586(digestion);GO:0008284(positive regulation of cell proliferation)	GO:0005887(integral to plasma membrane);GO:0016020(membrane)	GO:0004872(receptor activity);GO:0004930(G-protein coupled receptor activity);GO:0004999(vasoactive intestinal polypeptide receptor activity)
145	Immune Regulation	VPREB1	Homo sapiens pre-B lymphocyte gene 1 (VPREB1), mRNA [NM_007128]	0.123517	0.913637	-0.504463	1.4181	high expression in Relapse and low in Diagnosis	Up	0.0154958	-1.86217	1.50396	0.473596	5.10724	2.58433	-0.211967	-0.301383	0.913637	0.296896	-0.897134	0.106825	-0.253166	-0.0154958	0.278698	-0.287542	-3.26478	-0.504463	VPREB1	Homo sapiens pre-B lymphocyte gene 1 (VPREB1), mRNA [NM_007128]	GO:0006955(immune response)	GO:0005576(extracellular region)	GO:0003823(antigen binding)
146	Immune Regulation	ZAP70	Homo sapiens zeta-chain (TCR) associated protein kinase 70kDa (ZAP70), transcript variant 1, mRNA [NM_001079]	0.211249	0.366397	-0.442964	0.809361	high expression in Relapse and low in Diagnosis	Up	0.216742	1.84194	-0.59279	1.2363	0.0579362	-0.00673187	0.0633071	0.114474	0.366397	-0.139843	-0.56276	-1.47973	2.1989	1.22967	-0.836128	-2.77545	-1.17837	-0.442964	ZAP70	Homo sapiens zeta-chain (TCR) associated protein kinase 70kDa (ZAP70), transcript variant 1, mRNA [NM_001079]	GO:0006468(protein amino acid phosphorylation);GO:0006955(immune response);GO:0007243(protein kinase cascade);GO:0045059(positive thymic T cell selection);GO:0045582(positive regulation of T cell differentiation)	GO:0005737(cytoplasm);GO:0042101(T cell receptor complex)	GO:0000166(nucleotide binding);GO:0004713(protein-tyrosine kinase activity);GO:0004715(non-membrane spanning protein tyrosine kinase activity);GO:0005515(protein binding);GO:0005524(ATP binding);GO:0016740(transferase activity)
147	Immune Regulation	SAMHD1	Homo sapiens SAM domain and HD domain 1 (SAMHD1), mRNA [NM_015474]	0.256862	-1.0011	-6.14575e-05	-1.00104	high expression in Diagnosis and low in Relapse	Down	-2.83973	1.28797	-0.122894	-3.34055	-0.233629	0.122894	0.417886	-3.30075	-1.0011	-2.29916	-1.15697	-1.7517	1.91532	0.828557	0.99485	0.615233	0.853376	-6.14575e-05	SAMHD1	Homo sapiens SAM domain and HD domain 1 (SAMHD1), mRNA [NM_015474]	GO:0006955(immune response)	GO:0005622(intracellular);GO:0005634(nucleus)	GO:0003824(catalytic activity)
148	Immune Regulation	IL1R1	Homo sapiens interleukin 1 receptor, type I (IL1R1), mRNA [NM_000877]	0.0395579	-0.297708	0.706811	-1.00452	high expression in Diagnosis and low in Relapse	Down	0.200688	1.09406	0.456514	-0.336096	-1.92725	-0.371876	-0.355734	-1.14197	-0.297708	0.677108	0.0822714	0.565875	0.429468	-0.554221	0.718138	1.69706	2.03879	0.706811	IL1R1	Homo sapiens interleukin 1 receptor, type I (IL1R1), mRNA [NM_000877]	GO:0006954(inflammatory response);GO:0006955(immune response);GO:0019221(cytokine and chemokine mediated signaling pathway)	GO:0005887(integral to plasma membrane);GO:0016020(membrane)	GO:0004888(transmembrane receptor activity);GO:0004909(interleukin-1, Type I, activating receptor activity);GO:0005515(protein binding)
149	Immune Regulation	LAX1	Homo sapiens lymphocyte transmembrane adaptor 1 (LAX1), mRNA [NM_017773]	0.00330743	-0.39646	0.615721	-1.01218	high expression in Diagnosis and low in Relapse	Down	-0.107189	-0.727626	-0.135833	-0.441104	-1.32551	-0.698988	-0.352644	0.61722	-0.39646	0.266608	0.228381	1.28549	0.965294	0.895038	-0.469832	0.64122	1.11356	0.615721	LAX1	Homo sapiens lymphocyte transmembrane adaptor 1 (LAX1), mRNA [NM_017773]	GO:0000188(inactivation of MAPK activity);GO:0006955(immune response);GO:0007242(intracellular signaling cascade);GO:0042113(B cell activation);GO:0050868(negative regulation of T cell activation)	GO:0016020(membrane);GO:0016021(integral to membrane);GO:0045121(lipid raft)	GO:0005515(protein binding);GO:0019901(protein kinase binding);GO:0042169(SH2 domain binding)
150	Immune Regulation	TNFRSF14	Homo sapiens tumor necrosis factor receptor superfamily, member 14 (herpesvirus entry mediator) (TNFRSF14), mRNA [NM_003820]	0.00638102	-0.616109	0.399348	-1.01546	high expression in Diagnosis and low in Relapse	Down	-1.07716	0.631025	-0.318372	-0.0646415	-1.96319	-0.396213	-0.718843	-1.02148	-0.616109	-0.15035	0.258695	1.16352	0.922578	0.553911	0.313271	0.068521	0.0646415	0.399348	TNFRSF14	Homo sapiens tumor necrosis factor receptor superfamily, member 14 (herpesvirus entry mediator) (TNFRSF14), mRNA [NM_003820]	GO:0006915(apoptosis);GO:0006955(immune response);GO:0007166(cell surface receptor linked signal transduction);GO:0046642(negative regulation of alpha-beta T cell proliferation);GO:0050731(positive regulation of peptidyl-tyrosine phosphorylation)	GO:0005887(integral to plasma membrane);GO:0009897(external side of plasma membrane);GO:0016020(membrane)	GO:0004872(receptor activity);GO:0004888(transmembrane receptor activity);GO:0005031(tumor necrosis factor receptor activity);GO:0005515(protein binding)
151	Immune Regulation	LAT2	Homo sapiens linker for activation of T cells family, member 2, mRNA (cDNA clone MGC:12566 IMAGE:3621218), complete cds. [BC006080]	0.0106126	-0.474885	0.549542	-1.02443	high expression in Diagnosis and low in Relapse	Down	-0.451607	0.429087	0.000619111	-0.814929	-1.68622	-0.195496	0.10773	-1.18826	-0.474885	-0.523647	-0.111008	0.799457	0.270323	0.283314	1.1238	1.17241	1.38169	0.549542	LAT2	Homo sapiens linker for activation of T cells family, member 2, mRNA (cDNA clone MGC:12566 IMAGE:3621218), complete cds. [BC006080]	GO:0006955(immune response);GO:0007242(intracellular signaling cascade);GO:0019722(calcium-mediated signaling);GO:0042113(B cell activation);GO:0043303(mast cell degranulation);GO:0050853(B cell receptor signaling pathway)	GO:0016020(membrane);GO:0016021(integral to membrane);GO:0045121(lipid raft)	GO:0005515(protein binding);GO:0042169(SH2 domain binding)
152	Immune Regulation	CD97	Homo sapiens CD97 molecule (CD97), transcript variant 1, mRNA [NM_078481]	0.00866343	-0.16604	0.869005	-1.03504	high expression in Diagnosis and low in Relapse	Down	-0.663856	1.3572	-0.532981	-0.194232	-0.524973	-0.210802	-0.568909	0.0102355	-0.16604	0.0543607	0.0891153	1.67678	0.922563	0.144266	1.11776	1.17434	1.77284	0.869005	CD97	Homo sapiens CD97 molecule (CD97), transcript variant 1, mRNA [NM_078481]	GO:0006928(cell motility);GO:0006954(inflammatory response);GO:0006955(immune response);GO:0007155(cell adhesion);GO:0007218(neuropeptide signaling pathway);GO:0007267(cell-cell signaling)	GO:0005886(plasma membrane);GO:0005887(integral to plasma membrane)	GO:0004930(G-protein coupled receptor activity);GO:0005509(calcium ion binding);GO:0005515(protein binding)
153	Immune Regulation	TCIRG1	Homo sapiens T-cell, immune regulator 1, ATPase, H+ transporting, lysosomal V0 subunit A3 (TCIRG1), transcript variant 1, mRNA [NM_006019]	0.0443791	-0.773996	0.277247	-1.05124	high expression in Diagnosis and low in Relapse	Down	-1.33095	0.982078	-1.00455	-0.57934	-2.49771	0.210218	-0.974555	-0.997155	-0.773996	-1.3517	0.121899	1.55582	0.710134	-0.0383458	0.0383458	0.190959	0.990868	0.277247	TCIRG1	Homo sapiens T-cell, immune regulator 1, ATPase, H+ transporting, lysosomal V0 subunit A3 (TCIRG1), transcript variant 1, mRNA [NM_006019]	GO:0006811(ion transport);GO:0006968(cellular defense response);GO:0008284(positive regulation of cell proliferation);GO:0015992(proton transport)	GO:0005886(plasma membrane);GO:0005887(integral to plasma membrane);GO:0016020(membrane)	GO:0005215(transporter activity);GO:0015078(hydrogen ion transporter activity)
154	Immune Regulation	DEFB1	Homo sapiens defensin, beta 1 (DEFB1), mRNA [NM_005218]	0.517009	-1.34181	-0.256662	-1.08515	high expression in Diagnosis and low in Relapse	Down	-0.074584	-6.17788	0.29705	-1.19579	0.074584	1.11159	-7.66151	2.89206	-1.34181	-2.80625	0.88216	4.6746	-4.52204	-0.94835	0.996886	-1.4525	1.12219	-0.256662	DEFB1	Homo sapiens defensin, beta 1 (DEFB1), mRNA [NM_005218]	GO:0006935(chemotaxis);GO:0007186(G-protein coupled receptor protein signaling pathway);GO:0042742(defense response to bacterium);GO:0045087(innate immune response)	GO:0005576(extracellular region)
155	Immune Regulation	CMKLR1	Homo sapiens chemokine-like receptor 1 (CMKLR1), mRNA [NM_004072]	0.0549016	-0.508668	0.581767	-1.09044	high expression in Diagnosis and low in Relapse	Down	-0.0896367	1.39198	0.0667515	-1.42374	-0.973	-0.017854	-1.24396	-1.77989	-0.508668	-0.216504	0.425605	1.18841	0.0376707	2.17707	0.37844	-1.00532	1.66876	0.581767	CMKLR1	Homo sapiens chemokine-like receptor 1 (CMKLR1), mRNA [NM_004072]	GO:0001501(skeletal development);GO:0006935(chemotaxis);GO:0006955(immune response);GO:0007165(signal transduction);GO:0007186(G-protein coupled receptor protein signaling pathway)	GO:0005887(integral to plasma membrane);GO:0016020(membrane);GO:0016021(integral to membrane)	GO:0001584(rhodopsin-like receptor activity);GO:0004872(receptor activity);GO:0004944(C5a anaphylatoxin receptor activity);GO:0004950(chemokine receptor activity)
156	Immune Regulation	RNF125	Homo sapiens cDNA: FLJ23481 fis, clone KAIA03003. [AK027134]	0.0235468	-0.625125	0.466447	-1.09157	high expression in Diagnosis and low in Relapse	Down	0.797446	-0.228943	-0.214885	-0.69458	-0.954881	-1.63895	-1.45313	-0.613082	-0.625125	0.786388	1.61094	1.57506	-0.134916	-1.02077	0.674709	-0.456593	0.696749	0.466447	RNF125	Homo sapiens cDNA: FLJ23481 fis, clone KAIA03003. [AK027134]	GO:0006512(ubiquitin cycle);GO:0006955(immune response)	GO:0005622(intracellular)	GO:0003676(nucleic acid binding);GO:0005515(protein binding);GO:0008270(zinc ion binding);GO:0016874(ligase activity);GO:0046872(metal ion binding)
157	Immune Regulation	IL1RAP	Homo sapiens interleukin 1 receptor accessory protein (IL1RAP), transcript variant 1, mRNA [NM_002182]	0.0504344	-0.122492	0.977915	-1.10041	high expression in Diagnosis and low in Relapse	Down	0.0241645	1.19163	0.560719	-0.622003	-1.22449	-0.211308	-0.882732	0.184083	-0.122492	-0.2378	0.855562	1.78578	-0.144444	-0.752722	1.86632	1.95888	2.49176	0.977915	IL1RAP	Homo sapiens interleukin 1 receptor accessory protein (IL1RAP), transcript variant 1, mRNA [NM_002182]	GO:0006461(protein complex assembly);GO:0006954(inflammatory response);GO:0006955(immune response)	GO:0005887(integral to plasma membrane);GO:0016020(membrane)	GO:0004888(transmembrane receptor activity);GO:0004908(interleukin-1 receptor activity);GO:0005515(protein binding)
158	Immune Regulation	IL2RA	Homo sapiens interleukin 2 receptor, alpha (IL2RA), mRNA [NM_000417]	0.204534	-0.474874	0.638169	-1.11304	high expression in Diagnosis and low in Relapse	Down	-0.573033	1.48487	0.218295	-1.30873	1.06813	0.0423671	-2.26654	-2.46434	-0.474874	-0.380081	-0.107728	0.277592	2.17157	3.29935	2.14201	-2.65593	0.358569	0.638169	IL2RA	Homo sapiens interleukin 2 receptor, alpha (IL2RA), mRNA [NM_000417]	GO:0000074(regulation of progression through cell cycle);GO:0006915(apoptosis);GO:0006955(immune response);GO:0007166(cell surface receptor linked signal transduction);GO:0008283(cell proliferation)	GO:0005886(plasma membrane);GO:0016021(integral to membrane)	GO:0004872(receptor activity);GO:0004911(interleukin-2 receptor activity)
159	Immune Regulation	SPN	Homo sapiens sialophorin (leukosialin, CD43) (SPN), transcript variant 1, mRNA [NM_001030288]	0.0024793	-0.431519	0.686911	-1.11843	high expression in Diagnosis and low in Relapse	Down	0.266249	-0.881414	-1.01511	-0.000939135	-0.932184	-0.434335	-0.535637	0.0812172	-0.431519	0.888511	1.46457	1.95687	0.218521	0.436569	-0.0567673	0.159714	0.4273	0.686911	SPN	Homo sapiens sialophorin (leukosialin, CD43) (SPN), transcript variant 1, mRNA [NM_001030288]	GO:0001562(response to protozoan);GO:0001808(negative regulation of type IV hypersensitivity);GO:0006935(chemotaxis);GO:0006968(cellular defense response);GO:0007162(negative regulation of cell adhesion);GO:0007163(establishment and/or maintenance of cell polarity);GO:0007166(cell surface receptor linked signal transduction);GO:0008624(induction of apoptosis by extracellular signals);GO:0031295(T…	GO:0001931(uropod);GO:0005604(basement membrane);GO:0005615(extracellular space);GO:0005887(integral to plasma membrane);GO:0009897(external side of plasma membrane);GO:0016020(membrane)	GO:0004888(transmembrane receptor activity);GO:0005515(protein binding);GO:0008367(bacterial binding)
160	Immune Regulation	TREM1	Homo sapiens triggering receptor expressed on myeloid cells 1 (TREM1), mRNA [NM_018643]	0.203155	-1.07897	0.0804876	-1.15946	high expression in Diagnosis and low in Relapse	Down	-1.88964	0.374123	-2.74338	-1.04982	-1.77472	1.00641	-3.90693	1.35219	-1.07897	0.308764	-1.49283	0.756729	-0.268289	-2.52913	0.268289	0.774123	2.82624	0.0804876	TREM1	Homo sapiens triggering receptor expressed on myeloid cells 1 (TREM1), mRNA [NM_018643]	GO:0006959(humoral immune response);GO:0007242(intracellular signaling cascade)	GO:0005886(plasma membrane);GO:0016021(integral to membrane)	GO:0004872(receptor activity)
161	Immune Regulation	CLEC4E	Homo sapiens C-type lectin domain family 4, member E (CLEC4E), mRNA [NM_014358]	0.237656	-0.389892	0.861797	-1.25169	high expression in Diagnosis and low in Relapse	Down	-4.51906	3.21391	-2.18243	-0.00300646	-0.437348	2.74257	-1.93678	0.00300646	-0.389892	-0.72947	-0.576825	2.24543	0.845105	0.726615	2.59903	-0.187298	1.97179	0.861797	CLEC4E	Homo sapiens C-type lectin domain family 4, member E (CLEC4E), mRNA [NM_014358]	GO:0006955(immune response)	GO:0016020(membrane);GO:0016021(integral to membrane)	GO:0005529(sugar binding)
162	Immune Regulation	CCL23	Homo sapiens chemokine (C-C motif) ligand 23 (CCL23), transcript variant CKbeta8-1, mRNA [NM_005064]	0.0733328	-0.509764	0.825357	-1.33512	high expression in Diagnosis and low in Relapse	Down	-0.638449	-0.350092	0.042094	-0.464602	-3.31101	2.27239	-1.64339	0.0149497	-0.509764	-0.179859	2.12666	1.3269	-0.430882	-0.108139	2.52133	0.0374391	1.30941	0.825357	CCL23	Homo sapiens chemokine (C-C motif) ligand 23 (CCL23), transcript variant CKbeta8-1, mRNA [NM_005064]	GO:0006874(calcium ion homeostasis);GO:0006935(chemotaxis);GO:0006954(inflammatory response);GO:0006955(immune response);GO:0007165(signal transduction);GO:0007186(G-protein coupled receptor protein signaling pathway);GO:0007267(cell-cell signaling);GO:0008285(negative regulation of cell proliferation)	GO:0005576(extracellular region);GO:0005615(extracellular space)	GO:0008009(chemokine activity);GO:0008201(heparin binding)
163	Immune Regulation	TLR4	Homo sapiens toll-like receptor 4 (TLR4), mRNA [NM_138554]	0.0128395	-0.837175	0.594256	-1.43143	high expression in Diagnosis and low in Relapse	Down	-2.04984	1.4381	-0.891862	-0.970089	-2.23468	0.521206	-0.450722	-2.0595	-0.837175	-0.220048	0.482414	0.552278	0.880314	0.0741217	0.420857	1.22202	1.34209	0.594256	TLR4	Homo sapiens toll-like receptor 4 (TLR4), mRNA [NM_138554]	GO:0006954(inflammatory response);GO:0007165(signal transduction);GO:0007250(activation of NF-kappaB-inducing kinase);GO:0016046(detection of fungus);GO:0042088(T-helper 1 type immune response);GO:0042116(macrophage activation);GO:0045084(positive regulation of interleukin-12 biosynthetic process);GO:0045087(innate immune response);GO:0045362(positive regulation of interleukin-1 biosynthetic proc…	GO:0005887(integral to plasma membrane);GO:0016020(membrane);GO:0016021(integral to membrane);GO:0046696(lipopolysaccharide receptor complex)	GO:0001530(lipopolysaccharide binding);GO:0004888(transmembrane receptor activity);GO:0005515(protein binding)
164	Immune Regulation	CD86	Homo sapiens CD86 molecule (CD86), transcript variant 2, mRNA [NM_006889]	0.120175	-0.0714505	1.40278	-1.47423	high expression in Diagnosis and low in Relapse	Down	-0.502947	2.16374	-0.286149	-1.38392	0.278108	0.449525	-0.592779	-0.697182	-0.0714505	1.57703	-0.284245	6.69581	1.16417	1.28588	0.250236	-0.613066	1.14645	1.40278	CD86	Homo sapiens CD86 molecule (CD86), transcript variant 2, mRNA [NM_006889]	GO:0006955(immune response);GO:0007267(cell-cell signaling);GO:0008284(positive regulation of cell proliferation);GO:0042110(T cell activation);GO:0043017(positive regulation of lymphotoxin A biosynthetic process);GO:0045086(positive regulation of interleukin-2 biosynthetic process);GO:0045404(positive regulation of interleukin-4 biosynthetic process);GO:0045630(positive regulation of T-helper 2 …	GO:0005886(plasma membrane);GO:0016021(integral to membrane)	GO:0005515(protein binding);GO:0015026(coreceptor activity);GO:0016563(transcriptional activator activity)
165	Immune Regulation	CCL3	Homo sapiens mRNA for pLD78 peptide, complete cds. [D00044]	0.0447786	-0.782716	0.835902	-1.61862	high expression in Diagnosis and low in Relapse	Down	-1.05961	0.337604	-2.47727	-0.7447	-0.759109	0.870834	-1.91836	-0.511123	-0.782716	-0.337604	-2.53224	1.3267	1.33082	0.339252	0.898122	2.34033	3.32184	0.835902	CCL3	Homo sapiens mRNA for pLD78 peptide, complete cds. [D00044]	GO:0006874(calcium ion homeostasis);GO:0006887(exocytosis);GO:0006928(cell motility);GO:0006935(chemotaxis);GO:0006954(inflammatory response);GO:0006955(immune response);GO:0007010(cytoskeleton organization and biogenesis);GO:0007165(signal transduction);GO:0007186(G-protein coupled receptor protein signaling pathway);GO:0007267(cell-cell signaling);GO:0045069(regulation of viral genome replicati…	GO:0005576(extracellular region);GO:0005615(extracellular space);GO:0005625(soluble fraction)	GO:0004871(signal transducer activity);GO:0008009(chemokine activity);GO:0042056(chemoattractant activity)
166	Immune Regulation	CYSLTR2	Homo sapiens cysteinyl leukotriene receptor 2 (CYSLTR2), mRNA [NM_020377]	0.0192373	-0.6266	1.09146	-1.71806	high expression in Diagnosis and low in Relapse	Down	-1.17442	-1.00381	2.29772	-1.89536	-1.62528	-0.500903	0.384904	-1.49566	-0.6266	-0.0111103	-0.364178	0.0111103	2.15256	0.595524	1.21716	2.62841	2.50222	1.09146	CYSLTR2	Homo sapiens cysteinyl leukotriene receptor 2 (CYSLTR2), mRNA [NM_020377]	GO:0006955(immune response);GO:0007165(signal transduction);GO:0007186(G-protein coupled receptor protein signaling pathway)	GO:0005575(cellular_component);GO:0016020(membrane);GO:0016021(integral to membrane)	GO:0001631(cysteinyl leukotriene receptor activity);GO:0004872(receptor activity)
167	Immune Regulation	CR1	Homo sapiens complement component (3b/4b) receptor 1 (Knops blood group) (CR1), transcript variant S, mRNA [NM_000651]	0.0192213	-1.0904	0.745889	-1.83629	high expression in Diagnosis and low in Relapse	Down	-2.80817	1.6248	-0.328552	-0.349227	-3.59776	0.345051	-1.36564	-2.24373	-1.0904	-0.265935	0.610741	1.93055	1.64753	0.145581	0.00194289	0.0711676	1.82554	0.745889	CR1	Homo sapiens complement component (3b/4b) receptor 1 (Knops blood group) (CR1), transcript variant S, mRNA [NM_000651]	GO:0006958(complement activation, classical pathway);GO:0045087(innate immune response)	GO:0005887(integral to plasma membrane);GO:0016020(membrane)	GO:0004872(receptor activity);GO:0004877(complement component C3b receptor activity)
168	Immune Regulation	CLEC4D	Homo sapiens C-type lectin domain family 4, member D (CLEC4D), mRNA [NM_080387]	0.113927	-1.46214	0.465059	-1.9272	high expression in Diagnosis and low in Relapse	Down	-5.86339	0.959615	-3.19986	-2.72179	-0.066464	2.12218	-4.04103	1.11359	-1.46214	0.695262	0.066464	1.67552	-1.24701	-1.0467	2.55937	-0.892622	1.91018	0.465059	CLEC4D	Homo sapiens C-type lectin domain family 4, member D (CLEC4D), mRNA [NM_080387]	GO:0006955(immune response)	GO:0016020(membrane);GO:0016021(integral to membrane)	GO:0005529(sugar binding)
169	Immune Regulation	CLEC5A	Homo sapiens C-type lectin domain family 5, member A (CLEC5A), mRNA [NM_013252]	0.0175384	-0.669188	1.40985	-2.07904	high expression in Diagnosis and low in Relapse	Down	-1.08829	-0.389995	-2.38329	1.47186	0.221495	-0.290909	-0.361201	-2.53317	-0.669188	-0.974704	1.10535	3.67133	2.55178	0.749574	2.31743	2.82693	-0.968856	1.40985	CLEC5A	Homo sapiens C-type lectin domain family 5, member A (CLEC5A), mRNA [NM_013252]	GO:0006955(immune response);GO:0006968(cellular defense response);GO:0007165(signal transduction)	GO:0005887(integral to plasma membrane);GO:0016020(membrane)	GO:0004872(receptor activity);GO:0005488(binding);GO:0005529(sugar binding)
170	Immune Regulation	RAET1E	Homo sapiens retinoic acid early transcript 1E (RAET1E), mRNA [NM_139165]	0.0267838	-1.95765	0.486999	-2.44465	high expression in Diagnosis and low in Relapse	Down	2.38522	-2.01158	-2.06132	-3.09352	-4.80285	-4.60806	0.156314	-1.62539	-1.95765	2.44078	0.583809	0.627065	-2.57007	1.09894	-0.156314	1.40973	0.462064	0.486999	RAET1E	Homo sapiens retinoic acid early transcript 1E (RAET1E), mRNA [NM_139165]	GO:0006955(immune response);GO:0019882(antigen processing and presentation)	GO:0005886(plasma membrane);GO:0016021(integral to membrane);GO:0042612(MHC class I protein complex)	GO:0005515(protein binding)
171	Apoptosis	BAPX1	Homo sapiens bagpipe homeobox homolog 1 (Drosophila) (BAPX1), mRNA [NM_001189]	0.0035519	1.1207	-1.95264	3.07334	high expression in Relapse and low in Diagnosis	Up	1.13143	-0.102036	1.37585	0.295701	2.50508	1.81007	1.76949	0.180026	1.1207	-0.293978	-1.3516	-6.6018	-1.3956	-4.13593	0.102036	-0.150493	-1.79374	-1.95264	BAPX1	Homo sapiens bagpipe homeobox homolog 1 (Drosophila) (BAPX1), mRNA [NM_001189]	GO:0006355(regulation of transcription, DNA-dependent);GO:0006366(transcription from RNA polymerase II promoter);GO:0043066(negative regulation of apoptosis);GO:0048536(spleen development)	GO:0005634(nucleus)	GO:0003700(transcription factor activity);GO:0003702(RNA polymerase II transcription factor activity)
172	Apoptosis	NGFRAP1	Homo sapiens nerve growth factor receptor (TNFRSF16) associated protein 1 (NGFRAP1), transcript variant 3, mRNA [NM_014380]	0.0150959	0.292556	-2.63401	2.92657	high expression in Relapse and low in Diagnosis	Up	1.33449	-0.889204	0.0310893	0.443776	0.457674	-0.0310893	0.524381	0.469334	0.292556	0.743826	-1.37119	-6.12523	-1.79861	-3.60163	0.41151	-7.44422	-1.88659	-2.63401	NGFRAP1	Homo sapiens nerve growth factor receptor (TNFRSF16) associated protein 1 (NGFRAP1), transcript variant 3, mRNA [NM_014380]	GO:0006915(apoptosis);GO:0007275(multicellular organismal development);GO:0008150(biological_process)	GO:0005575(cellular_component);GO:0005634(nucleus)	GO:0003674(molecular_function);GO:0046872(metal ion binding)
173	Apoptosis	SMO	Homo sapiens smoothened homolog (Drosophila) (SMO), mRNA [NM_005631]	0.000289241	1.19582	-1.24145	2.43727	high expression in Relapse and low in Diagnosis	Up	2.65165	-0.388867	2.01358	0.736517	1.75116	0.388867	1.9962	0.417484	1.19582	0.683255	-1.10308	-1.8911	-1.82158	-0.615842	-0.833909	-2.26487	-2.08448	-1.24145	SMO	Homo sapiens smoothened homolog (Drosophila) (SMO), mRNA [NM_005631]	GO:0001570(vasculogenesis);GO:0001649(osteoblast differentiation);GO:0007186(G-protein coupled receptor protein signaling pathway);GO:0007368(determination of left/right symmetry);GO:0007389(pattern specification process);GO:0009953(dorsal/ventral pattern formation);GO:0042475(odontogenesis (sensu Vertebrata));GO:0043066(negative regulation of apoptosis);GO:0043392(negative regulation of DNA bind…	GO:0005624(membrane fraction);GO:0005929(cilium);GO:0016020(membrane);GO:0016021(integral to membrane)	GO:0004872(receptor activity);GO:0004926(non-G-protein coupled 7TM receptor activity);GO:0004930(G-protein coupled receptor activity);GO:0005515(protein binding)
174	Apoptosis	UNC5B	Homo sapiens unc-5 homolog B (C. elegans) (UNC5B), mRNA [NM_170744]	0.0419805	0.877574	-1.45287	2.33045	high expression in Relapse and low in Diagnosis	Up	2.00555	-0.610056	0.853139	-2.1133	1.67033	3.44461	1.86839	-0.0980782	0.877574	1.24247	-1.03888	-4.07034	-2.49309	-3.48849	1.95168	-3.82444	0.0980782	-1.45287	UNC5B	Homo sapiens unc-5 homolog B (C. elegans) (UNC5B), mRNA [NM_170744]	GO:0006915(apoptosis);GO:0007165(signal transduction);GO:0007275(multicellular organismal development)	GO:0016020(membrane);GO:0016021(integral to membrane)	GO:0004872(receptor activity);GO:0005515(protein binding)
175	Apoptosis	IER3	Homo sapiens immediate early response 3 (IER3), mRNA [NM_003897]	0.00683581	1.15564	-1.05277	2.20841	high expression in Relapse and low in Diagnosis	Up	-0.0381427	2.23185	1.39331	0.10205	1.61053	2.74568	2.72109	-1.52121	1.15564	-0.234747	-0.557633	-1.35405	0.537851	0.0381427	-1.94763	-1.53885	-3.36521	-1.05277	IER3	Homo sapiens immediate early response 3 (IER3), mRNA [NM_003897]	GO:0006915(apoptosis);GO:0006916(anti-apoptosis);GO:0009653(anatomical structure morphogenesis)	GO:0005575(cellular_component);GO:0016020(membrane);GO:0016021(integral to membrane)	GO:0003674(molecular_function)
176	Apoptosis	NME5	Homo sapiens non-metastatic cells 5, protein expressed in (nucleoside-diphosphate kinase) (NME5), mRNA [NM_003551]	0.0067157	0.868573	-1.26471	2.13329	high expression in Relapse and low in Diagnosis	Up	2.59101	-1.79842	0.46308	0.994308	1.22818	1.10229	-0.0890274	2.45717	0.868573	0.685132	-1.5903	-1.48873	-2.86336	-1.72413	0.0890274	-2.7442	-0.481136	-1.26471	NME5	Homo sapiens non-metastatic cells 5, protein expressed in (nucleoside-diphosphate kinase) (NME5), mRNA [NM_003551]	GO:0000302(response to reactive oxygen species);GO:0006183(GTP biosynthetic process);GO:0006228(UTP biosynthetic process);GO:0006241(CTP biosynthetic process);GO:0006916(anti-apoptosis);GO:0007275(multicellular organismal development);GO:0007286(spermatid development);GO:0009116(nucleoside metabolic process)	GO:0005575(cellular_component)	GO:0004550(nucleoside diphosphate kinase activity);GO:0005524(ATP binding)
177	Apoptosis	MMP9	Homo sapiens matrix metallopeptidase 9 (gelatinase B, 92kDa gelatinase, 92kDa type IV collagenase) (MMP9), mRNA [NM_004994]	0.111066	0.798825	-0.515957	1.31478	high expression in Relapse and low in Diagnosis	Up	-1.78743	3.4704	0.877908	1.75607	-1.34644	2.31041	1.07103	0.0386553	0.798825	-1.57827	-0.0386553	-1.53484	-0.231956	1.11273	1.37771	-1.47239	-1.76198	-0.515957	MMP9	Homo sapiens matrix metallopeptidase 9 (gelatinase B, 92kDa gelatinase, 92kDa type IV collagenase) (MMP9), mRNA [NM_004994]	GO:0000270(peptidoglycan metabolic process);GO:0001501(skeletal development);GO:0006508(proteolysis);GO:0030198(extracellular matrix organization and biogenesis);GO:0030225(macrophage differentiation);GO:0030574(collagen catabolic process);GO:0043065(positive regulation of apoptosis)	GO:0005578(proteinaceous extracellular matrix);GO:0005615(extracellular space)	GO:0004229(gelatinase B activity);GO:0005509(calcium ion binding);GO:0005518(collagen binding);GO:0008133(collagenase activity);GO:0008270(zinc ion binding)
178	Apoptosis	APOE	Homo sapiens apolipoprotein E (APOE), mRNA [NM_000041]	0.0553328	0.337909	-0.915768	1.25368	high expression in Relapse and low in Diagnosis	Up	2.3845	-0.705004	0.872417	-0.00778389	1.23989	0.133833	-1.01093	-0.203649	0.337909	0.00778389	0.404487	0.20647	-1.73851	0.447639	-2.10537	-2.27363	-2.27502	-0.915768	APOE	Homo sapiens apolipoprotein E (APOE), mRNA [NM_000041]	GO:0000302(response to reactive oxygen species);GO:0006707(cholesterol catabolic process);GO:0006869(lipid transport);GO:0006874(calcium ion homeostasis);GO:0006917(induction of apoptosis);GO:0007010(cytoskeleton organization and biogenesis);GO:0007271(synaptic transmission, cholinergic);GO:0007611(learning and/or memory);GO:0008015(circulation);GO:0030516(regulation of axon extension);GO:0042157…	GO:0005576(extracellular region);GO:0005737(cytoplasm);GO:0042627(chylomicron)	GO:0001540(beta-amyloid binding);GO:0005319(lipid transporter activity);GO:0005543(phospholipid binding);GO:0008034(lipoprotein binding);GO:0008201(heparin binding);GO:0016209(antioxidant activity);GO:0048156(tau protein binding);GO:0050749(apolipoprotein E receptor binding)
179	Apoptosis	IL1B	Homo sapiens interleukin 1, beta (IL1B), mRNA [NM_000576]	0.0320856	0.186072	-1.0579	1.24397	high expression in Relapse and low in Diagnosis	Up	0.507736	-0.493911	0.161994	0.3212	0.513128	0.942204	-0.161994	-0.301785	0.186072	0.19841	-2.9102	-1.20092	-0.355535	0.320943	0.253573	-3.09695	-1.6725	-1.0579	IL1B	Homo sapiens interleukin 1, beta (IL1B), mRNA [NM_000576]	GO:0000074(regulation of progression through cell cycle);GO:0001660(fever);GO:0006915(apoptosis);GO:0006954(inflammatory response);GO:0006955(immune response);GO:0007165(signal transduction);GO:0007267(cell-cell signaling);GO:0008283(cell proliferation);GO:0008285(negative regulation of cell proliferation);GO:0030593(neutrophil chemotaxis);GO:0045080(positive regulation of chemokine biosynthetic …	GO:0005576(extracellular region);GO:0005615(extracellular space)	GO:0004871(signal transducer activity);GO:0005149(interleukin-1 receptor binding);GO:0005515(protein binding)
180	Apoptosis	TNFRSF21	Homo sapiens tumor necrosis factor receptor superfamily, member 21 (TNFRSF21), mRNA [NM_014452]	0.0053728	0.683076	-0.554459	1.23753	high expression in Relapse and low in Diagnosis	Up	1.31342	-0.8938	1.81898	0.599165	1.06698	0.597894	0.144898	0.817075	0.683076	-0.440391	-0.6783	-0.63398	-1.91626	-0.534931	-0.463176	0.607973	-0.376606	-0.554459	TNFRSF21	Homo sapiens tumor necrosis factor receptor superfamily, member 21 (TNFRSF21), mRNA [NM_014452]	GO:0006915(apoptosis);GO:0007165(signal transduction)	GO:0016020(membrane);GO:0016021(integral to membrane)	GO:0004872(receptor activity);GO:0005515(protein binding)
181	Apoptosis	TIMP3	Homo sapiens TIMP metallopeptidase inhibitor 3 (Sorsby fundus dystrophy, pseudoinflammatory) (TIMP3), mRNA [NM_000362]	0.144685	0.538182	-0.693018	1.2312	high expression in Relapse and low in Diagnosis	Up	-0.251478	2.39766	0.600933	-0.0293536	-2.23553	-0.210663	3.7374	0.296491	0.538182	0.0293536	-0.362999	0.167046	-0.901432	0.827243	0.120563	-2.89994	-2.52398	-0.693018	TIMP3	Homo sapiens TIMP metallopeptidase inhibitor 3 (Sorsby fundus dystrophy, pseudoinflammatory) (TIMP3), mRNA [NM_000362]	GO:0007169(transmembrane receptor protein tyrosine kinase signaling pathway);GO:0007601(visual perception);GO:0008624(induction of apoptosis by extracellular signals);GO:0050896(response to stimulus)	GO:0005578(proteinaceous extracellular matrix);GO:0005604(basement membrane)	GO:0003674(molecular_function);GO:0004857(enzyme inhibitor activity);GO:0008191(metalloendopeptidase inhibitor activity)
182	Apoptosis	BIK	Homo sapiens BCL2-interacting killer (apoptosis-inducing) (BIK), mRNA [NM_001197]	0.0171366	0.220628	-0.974696	1.19532	high expression in Relapse and low in Diagnosis	Up	0.413811	-1.36968	0.772513	0.23495	0.647671	0.433209	0.543762	0.0887842	0.220628	0.475099	-0.0887842	-1.80924	-1.65364	-0.396166	-1.23176	-0.400432	-2.69265	-0.974696	BIK	Homo sapiens BCL2-interacting killer (apoptosis-inducing) (BIK), mRNA [NM_001197]	GO:0006917(induction of apoptosis);GO:0008632(apoptotic program);GO:0042981(regulation of apoptosis)	GO:0005740(mitochondrial envelope);GO:0016020(membrane);GO:0016021(integral to membrane)	GO:0005515(protein binding)
183	Apoptosis	TP53	Homo sapiens tumor protein p53 (Li-Fraumeni syndrome) (TP53), mRNA [NM_000546]	0.0183376	0.704786	-0.453615	1.1584	high expression in Relapse and low in Diagnosis	Up	0.697134	-0.53318	-0.111911	0.181937	1.18662	1.31122	1.40007	1.5064	0.704786	-0.155652	-0.165816	-2.55373	-0.564531	0.731489	-0.40034	0.111911	-0.632249	-0.453615	TP53	Homo sapiens tumor protein p53 (Li-Fraumeni syndrome) (TP53), mRNA [NM_000546]	GO:0006284(base-excision repair);GO:0006289(nucleotide-excision repair);GO:0006350(transcription);GO:0006355(regulation of transcription, DNA-dependent);GO:0006461(protein complex assembly);GO:0006974(response to DNA damage stimulus);GO:0006983(ER overload response);GO:0007049(cell cycle);GO:0007050(cell cycle arrest);GO:0007275(multicellular organismal development);GO:0007569(cell aging);GO:0008…	GO:0005626(insoluble fraction);GO:0005634(nucleus);GO:0005654(nucleoplasm);GO:0005730(nucleolus);GO:0005737(cytoplasm);GO:0005739(mitochondrion);GO:0005783(endoplasmic reticulum);GO:0016363(nuclear matrix)	GO:0000739(DNA strand annealing activity);GO:0003700(transcription factor activity);GO:0004518(nuclease activity);GO:0005507(copper ion binding);GO:0005515(protein binding);GO:0005524(ATP binding);GO:0008270(zinc ion binding);GO:0019899(enzyme binding);GO:0046872(metal ion binding);GO:0046982(protein heterodimerization activity);GO:0047485(protein N-terminus binding)
184	Apoptosis	ANGPTL4	Homo sapiens angiopoietin-like 4 (ANGPTL4), transcript variant 1, mRNA [NM_139314]	0.224616	0.89459	-0.161491	1.05608	high expression in Relapse and low in Diagnosis	Up	0.751132	-0.511631	1.59243	0.611876	2.94549	4.30522	-1.25091	-1.28689	0.89459	-0.448143	-1.77969	-0.594434	-0.595904	1.92014	0.448143	-1.37202	1.12998	-0.161491	ANGPTL4	Homo sapiens angiopoietin-like 4 (ANGPTL4), transcript variant 1, mRNA [NM_139314]	GO:0001525(angiogenesis);GO:0001666(response to hypoxia);GO:0007165(signal transduction);GO:0007275(multicellular organismal development);GO:0009267(cellular response to starvation);GO:0030154(cell differentiation);GO:0043066(negative regulation of apoptosis);GO:0045766(positive regulation of angiogenesis);GO:0045834(positive regulation of lipid metabolic process);GO:0051005(negative regulation o…	GO:0005576(extracellular region);GO:0005615(extracellular space)	GO:0004857(enzyme inhibitor activity);GO:0005102(receptor binding)
185	Apoptosis	TNFRSF11B	Homo sapiens tumor necrosis factor receptor superfamily, member 11b (osteoprotegerin) (TNFRSF11B), mRNA [NM_002546]	0.154555	0.292927	-0.70343	0.996357	high expression in Relapse and low in Diagnosis	Up	1.03966	-0.59005	0.263076	-2.03792	-0.10247	1.48442	2.13723	0.149479	0.292927	0.121347	-2.33256	-1.43104	-2.69125	-0.767659	0.633066	-0.148422	0.989077	-0.70343	TNFRSF11B	Homo sapiens tumor necrosis factor receptor superfamily, member 11b (osteoprotegerin) (TNFRSF11B), mRNA [NM_002546]	GO:0001501(skeletal development);GO:0006915(apoptosis);GO:0007165(signal transduction);GO:0042489(negative regulation of odontogenesis (sensu Vertebrata))	GO:0005576(extracellular region);GO:0005578(proteinaceous extracellular matrix)	GO:0004872(receptor activity);GO:0005125(cytokine activity);GO:0005515(protein binding)
186	Apoptosis	DAPK2	Homo sapiens death-associated protein kinase 2 (DAPK2), mRNA [NM_014326]	0.265473	0.992136	0.0135242	0.978612	high expression in Relapse and low in Diagnosis	Up	-1.75809	2.8341	1.24439	1.78383	-0.603823	4.43668	-0.0172691	0.0172691	0.992136	-0.544451	0.13401	-1.07613	2.30496	1.62083	-0.224465	-0.788878	-1.31767	0.0135242	DAPK2	Homo sapiens death-associated protein kinase 2 (DAPK2), mRNA [NM_014326]	GO:0006468(protein amino acid phosphorylation);GO:0006915(apoptosis);GO:0006917(induction of apoptosis);GO:0007243(protein kinase cascade)	GO:0005737(cytoplasm)	GO:0000166(nucleotide binding);GO:0004672(protein kinase activity);GO:0005516(calmodulin binding);GO:0005524(ATP binding);GO:0016740(transferase activity);GO:0042802(identical protein binding)
187	Apoptosis	CUL3	Homo sapiens cullin 3 (CUL3), mRNA [NM_003590]	0.0170298	0.454559	-0.388115	0.842674	high expression in Relapse and low in Diagnosis	Up	-0.183609	-0.10104	0.961873	0.498634	0.468191	1.03618	0.675094	0.28115	0.454559	-0.42486	-0.687189	-2.07965	0.37899	0.0555873	0.099532	-0.199398	-0.247926	-0.388115	CUL3	Homo sapiens cullin 3 (CUL3), mRNA [NM_003590]	GO:0000082(G1/S transition of mitotic cell cycle);GO:0006512(ubiquitin cycle);GO:0007049(cell cycle);GO:0007050(cell cycle arrest);GO:0008284(positive regulation of cell proliferation);GO:0008629(induction of apoptosis by intracellular signals)	GO:0005634(nucleus)	GO:0005515(protein binding)
188	Apoptosis	TRAF5	Homo sapiens TNF receptor-associated factor 5 (TRAF5), transcript variant 1, mRNA [NM_004619]	0.139744	0.399265	-0.421242	0.820507	high expression in Relapse and low in Diagnosis	Up	-0.311664	0.594002	0.299511	0.0610499	2.48778	0.379966	0.513835	-0.830361	0.399265	-0.495004	-0.996318	-1.22604	0.393329	-0.740829	1.71797	-1.962	-0.0610499	-0.421242	TRAF5	Homo sapiens TNF receptor-associated factor 5 (TRAF5), transcript variant 1, mRNA [NM_004619]	GO:0007165(signal transduction);GO:0042981(regulation of apoptosis);GO:0043123(positive regulation of I-kappaB kinase/NF-kappaB cascade)		GO:0004871(signal transducer activity);GO:0005515(protein binding);GO:0008270(zinc ion binding);GO:0046872(metal ion binding)
189	Apoptosis	MYC	Homo sapiens v-myc myelocytomatosis viral oncogene homolog (avian) (MYC), mRNA [NM_002467]	0.0868631	0.496007	-0.315797	0.811804	high expression in Relapse and low in Diagnosis	Up	1.35913	0.00444486	1.18091	1.94809	-0.0485656	-0.927027	-0.078435	0.529516	0.496007	-0.163198	0.526056	0.744836	-0.414622	0.323143	-1.49593	-1.03955	-1.00711	-0.315797	MYC	Homo sapiens v-myc myelocytomatosis viral oncogene homolog (avian) (MYC), mRNA [NM_002467]	GO:0001836(release of cytochrome c from mitochondria);GO:0006309(DNA fragmentation during apoptosis);GO:0006355(regulation of transcription, DNA-dependent);GO:0006357(regulation of transcription from RNA polymerase II promoter);GO:0006879(iron ion homeostasis);GO:0006919(caspase activation);GO:0007050(cell cycle arrest);GO:0008284(positive regulation of cell proliferation);GO:0008629(induction of…	GO:0005634(nucleus);GO:0005819(spindle)	GO:0003677(DNA binding);GO:0003700(transcription factor activity);GO:0005515(protein binding)
190	Apoptosis	BAG3	Homo sapiens BCL2-associated athanogene 3 (BAG3), mRNA [NM_004281]	0.442107	1.01344	0.269425	0.744017	high expression in Relapse and low in Diagnosis	Up	2.85871	3.4509	1.17144	0.0183435	0.492679	1.67592	-0.28172	-1.27875	1.01344	-1.06602	0.538831	-0.41112	3.91778	2.75282	-0.570521	-2.67023	-0.336137	0.269425	BAG3	Homo sapiens BCL2-associated athanogene 3 (BAG3), mRNA [NM_004281]	GO:0006457(protein folding);GO:0006915(apoptosis);GO:0006916(anti-apoptosis)	GO:0005575(cellular_component);GO:0005829(cytosol)	GO:0005515(protein binding);GO:0030192(Hsp70/Hsc70 protein regulator activity)
191	Apoptosis	BCL2L1	Homo sapiens BCL2-like 1 (BCL2L1), nuclear gene encoding mitochondrial protein, transcript variant 2, mRNA [NM_001191]	0.0728765	0.474129	-0.238573	0.712702	high expression in Relapse and low in Diagnosis	Up	-0.495059	1.90154	1.77284	-0.367165	0.366554	0.517662	0.13545	-0.0387923	0.474129	-0.777646	-0.735778	-0.62877	-0.109113	0.755355	-0.180324	0.0755387	-0.307844	-0.238573	BCL2L1	Homo sapiens BCL2-like 1 (BCL2L1), nuclear gene encoding mitochondrial protein, transcript variant 2, mRNA [NM_001191]	GO:0001836(release of cytochrome c from mitochondria);GO:0006916(anti-apoptosis);GO:0008634(negative regulation of survival gene product activity);GO:0009314(response to radiation);GO:0042981(regulation of apoptosis);GO:0045768(positive regulation of anti-apoptosis);GO:0046902(regulation of mitochondrial membrane permeability)	GO:0005634(nucleus);GO:0005739(mitochondrion);GO:0005741(mitochondrial outer membrane);GO:0016020(membrane);GO:0016021(integral to membrane)	GO:0042802(identical protein binding)
192	Apoptosis	SQSTM1	Human phosphotyrosine independent ligand p62B B-cell isoform for the Lck SH2 domain mRNA, partial cds. [U46752]	0.0556119	0.0856304	0.739667	-0.654037	high expression in Diagnosis and low in Relapse	Down	0.559279	0.863788	0.795013	-0.00888329	-0.587418	-0.643325	-0.0465216	-0.246889	0.0856304	1.85718	0.828018	1.40096	0.514286	-0.241056	0.32317	0.358935	0.875844	0.739667	SQSTM1	Human phosphotyrosine independent ligand p62B B-cell isoform for the Lck SH2 domain mRNA, partial cds. [U46752]	GO:0006511(ubiquitin-dependent protein catabolic process);GO:0006915(apoptosis);GO:0006950(response to stress);GO:0006955(immune response);GO:0007242(intracellular signaling cascade);GO:0008104(protein localization);GO:0016197(endosome transport);GO:0030154(cell differentiation);GO:0043122(regulation of I-kappaB kinase/NF-kappaB cascade);GO:0045944(positive regulation of transcription from RNA po…	GO:0005634(nucleus);GO:0005829(cytosol)	GO:0005515(protein binding);GO:0008270(zinc ion binding);GO:0019901(protein kinase binding);GO:0030971(receptor tyrosine kinase binding);GO:0042169(SH2 domain binding);GO:0043130(ubiquitin binding);GO:0046872(metal ion binding)
193	Apoptosis	BAX	Homo sapiens BCL2-associated X protein (BAX), transcript variant sigma, mRNA [NM_138765]	0.0203343	-0.359832	0.54842	-0.908252	high expression in Diagnosis and low in Relapse	Down	0.127474	-1.20807	-1.17577	-0.493456	-0.349515	-0.239684	0.202273	0.258086	-0.359832	-0.0482681	0.879045	1.90327	-0.402059	-0.407728	0.622682	0.948789	0.891633	0.54842	BAX	Homo sapiens BCL2-associated X protein (BAX), transcript variant sigma, mRNA [NM_138765]	GO:0001777(T cell homeostatic proliferation);GO:0001783(B cell apoptosis);GO:0001836(release of cytochrome c from mitochondria);GO:0001844(protein insertion into mitochondrial membrane during induction of apoptosis);GO:0006309(DNA fragmentation during apoptosis);GO:0006915(apoptosis);GO:0006917(induction of apoptosis);GO:0006919(caspase activation);GO:0006922(cleavage of lamin);GO:0006927(transfo…	GO:0005575(cellular_component);GO:0005625(soluble fraction);GO:0005737(cytoplasm);GO:0005739(mitochondrion);GO:0005741(mitochondrial outer membrane);GO:0005757(mitochondrial permeability transition pore complex);GO:0005783(endoplasmic reticulum);GO:0005789(endoplasmic reticulum membrane);GO:0005829(cytosol);GO:0016020(membrane);GO:0016021(integral to membrane)	GO:0003674(molecular_function);GO:0005515(protein binding);GO:0008289(lipid binding);GO:0042803(protein homodimerization activity);GO:0046982(protein heterodimerization activity);GO:0051434(BH3 domain binding)
194	Apoptosis	PTPN6	Homo sapiens protein tyrosine phosphatase, non-receptor type 6 (PTPN6), transcript variant 1, mRNA [NM_002831]	0.0408448	-0.667513	0.294094	-0.961607	high expression in Diagnosis and low in Relapse	Down	-1.43017	0.471776	-0.923573	-1.37242	-1.13634	0.24544	-0.283199	-0.911612	-0.667513	-1.61267	0.0123663	-0.0123663	0.352107	0.0621328	1.19011	0.821064	1.54001	0.294094	PTPN6	Homo sapiens protein tyrosine phosphatase, non-receptor type 6 (PTPN6), transcript variant 1, mRNA [NM_002831]	GO:0006470(protein amino acid dephosphorylation);GO:0006915(apoptosis);GO:0007186(G-protein coupled receptor protein signaling pathway);GO:0007242(intracellular signaling cascade);GO:0008285(negative regulation of cell proliferation)	GO:0005575(cellular_component);GO:0005856(cytoskeleton);GO:0016020(membrane)	GO:0001784(phosphotyrosine binding);GO:0003674(molecular_function);GO:0004725(protein tyrosine phosphatase activity);GO:0005515(protein binding);GO:0016787(hydrolase activity);GO:0016791(phosphoric monoester hydrolase activity)
195	Apoptosis	ANXA5	Homo sapiens annexin A5 (ANXA5), mRNA [NM_001154]	0.213561	-0.679896	0.310619	-0.990515	high expression in Diagnosis and low in Relapse	Down	0.109503	1.432	-0.581008	-0.814374	-2.99033	0.235322	-0.388703	-2.44157	-0.679896	-2.99896	-0.109503	-0.22505	0.372154	0.650675	1.34852	0.924546	2.52257	0.310619	ANXA5	Homo sapiens annexin A5 (ANXA5), mRNA [NM_001154]	GO:0006916(anti-apoptosis);GO:0007165(signal transduction);GO:0007596(blood coagulation);GO:0050819(negative regulation of coagulation)	GO:0005622(intracellular);GO:0005737(cytoplasm)	GO:0004859(phospholipase inhibitor activity);GO:0005509(calcium ion binding);GO:0005515(protein binding);GO:0005544(calcium-dependent phospholipid binding)
196	Apoptosis	NLRP3	Homo sapiens NLR family, pyrin domain containing 3 (NLRP3), transcript variant 1, mRNA [NM_004895]	0.00859921	-0.295874	0.721101	-1.01697	high expression in Diagnosis and low in Relapse	Down	-1.17726	0.0655189	0.291431	-0.58797	-0.451882	-0.248809	-0.192505	-0.0655189	-0.295874	-0.210338	0.428657	1.40862	0.631656	-0.166815	0.604002	2.31933	0.75369	0.721101	NLRP3	Homo sapiens NLR family, pyrin domain containing 3 (NLRP3), transcript variant 1, mRNA [NM_004895]	GO:0006915(apoptosis);GO:0006917(induction of apoptosis);GO:0006954(inflammatory response);GO:0007165(signal transduction);GO:0007605(sensory perception of sound);GO:0009595(detection of biotic stimulus);GO:0042347(negative regulation of NF-kappaB import into nucleus);GO:0043280(positive regulation of caspase activity);GO:0050718(positive regulation of interleukin-1 beta secretion);GO:0051259(pro…	GO:0005737(cytoplasm)	GO:0000166(nucleotide binding);GO:0005515(protein binding);GO:0005524(ATP binding);GO:0042834(peptidoglycan binding)
197	Apoptosis	IL2RA	Homo sapiens interleukin 2 receptor, alpha (IL2RA), mRNA [NM_000417]	0.204534	-0.474874	0.638169	-1.11304	high expression in Diagnosis and low in Relapse	Down	-0.573033	1.48487	0.218295	-1.30873	1.06813	0.0423671	-2.26654	-2.46434	-0.474874	-0.380081	-0.107728	0.277592	2.17157	3.29935	2.14201	-2.65593	0.358569	0.638169	IL2RA	Homo sapiens interleukin 2 receptor, alpha (IL2RA), mRNA [NM_000417]	GO:0000074(regulation of progression through cell cycle);GO:0006915(apoptosis);GO:0006955(immune response);GO:0007166(cell surface receptor linked signal transduction);GO:0008283(cell proliferation)	GO:0005886(plasma membrane);GO:0016021(integral to membrane)	GO:0004872(receptor activity);GO:0004911(interleukin-2 receptor activity)
198	Apoptosis	ACIN1	Homo sapiens apoptotic chromatin condensation inducer 1 (ACIN1), mRNA [NM_014977]	0.031638	-0.230455	0.981421	-1.21188	high expression in Diagnosis and low in Relapse	Down	0.713591	-0.696417	-0.0822234	0.0772138	-0.560419	-0.555872	-0.34566	-0.393851	-0.230455	1.86282	1.85838	3.61787	0.222643	0.64569	-0.0772138	0.120136	-0.398963	0.981421	ACIN1	Homo sapiens apoptotic chromatin condensation inducer 1 (ACIN1), mRNA [NM_014977]	GO:0006915(apoptosis);GO:0030218(erythrocyte differentiation);GO:0030263(apoptotic chromosome condensation);GO:0045657(positive regulation of monocyte differentiation)	GO:0005634(nucleus)	GO:0000166(nucleotide binding);GO:0003676(nucleic acid binding);GO:0016887(ATPase activity);GO:0019899(enzyme binding)
199	Apoptosis	LGALS1	Homo sapiens lectin, galactoside-binding, soluble, 1 (galectin 1) (LGALS1), mRNA [NM_002305]	0.0980215	-0.954351	0.42728	-1.38163	high expression in Diagnosis and low in Relapse	Down	-0.227758	1.06968	0.183081	-3.0161	-3.11132	-0.742729	-0.183081	-1.60658	-0.954351	-2.48282	0.998722	3.05338	1.39923	-0.788382	0.447517	0.498082	0.29251	0.42728	LGALS1	Homo sapiens lectin, galactoside-binding, soluble, 1 (galectin 1) (LGALS1), mRNA [NM_002305]	GO:0042981(regulation of apoptosis);GO:0043123(positive regulation of I-kappaB kinase/NF-kappaB cascade);GO:0045445(myoblast differentiation)	GO:0005615(extracellular space);GO:0005622(intracellular);GO:0005737(cytoplasm)	GO:0004871(signal transducer activity);GO:0005515(protein binding);GO:0005529(sugar binding)
201	Cell Cyle	CCNA2	Homo sapiens cyclin A2 (CCNA2), mRNA [NM_001237]	0.0940933	0.476747	-0.339603	0.81635	high expression in Relapse and low in Diagnosis	Up	0.295095	-0.417984	1.16543	-0.469794	1.0925	1.36392	0.848531	-0.0637283	0.476747	-2.10796	-0.689685	-1.28199	-0.343282	0.0637283	-0.242271	0.648344	1.23629	-0.339603	CCNA2	Homo sapiens cyclin A2 (CCNA2), mRNA [NM_001237]	GO:0000079(regulation of cyclin-dependent protein kinase activity);GO:0007049(cell cycle);GO:0007067(mitosis);GO:0007095(mitotic G2 checkpoint);GO:0045941(positive regulation of transcription);GO:0051301(cell division)	GO:0001939(female pronucleus);GO:0001940(male pronucleus);GO:0005634(nucleus);GO:0005737(cytoplasm)	GO:0005515(protein binding)
202	Cell Cyle	CCNB1	Homo sapiens cyclin B1 (CCNB1), mRNA [NM_031966]	0.00373795	0.393245	-0.595787	0.989033	high expression in Relapse and low in Diagnosis	Up	0.60387	-0.0485573	0.736629	-0.90579	0.928219	0.928403	0.710339	0.192851	0.393245	-0.874529	-0.333228	-0.951345	-1.25359	-0.984822	-0.5331	0.115762	0.0485573	-0.595787	CCNB1	Homo sapiens cyclin B1 (CCNB1), mRNA [NM_031966]	GO:0000074(regulation of progression through cell cycle);GO:0000086(G2/M transition of mitotic cell cycle);GO:0007049(cell cycle);GO:0007067(mitosis);GO:0051301(cell division)	GO:0005575(cellular_component);GO:0005634(nucleus)	GO:0005515(protein binding)
203	Cell Cyle	CCNC	Homo sapiens cyclin C (CCNC), transcript variant 1, mRNA [NM_005190]	0.0377872	0.186312	-0.53536	0.721672	high expression in Relapse and low in Diagnosis	Up	-0.158557	-0.500193	0.299574	0.221892	0.693624	0.313299	0.224385	0.396469	0.186312	-0.534411	-1.4021	-2.05073	0.405132	0.158557	-0.358809	-0.313125	-0.187398	-0.53536	CCNC	Homo sapiens cyclin C (CCNC), transcript variant 1, mRNA [NM_005190]	GO:0000074(regulation of progression through cell cycle);GO:0006350(transcription);GO:0006355(regulation of transcription, DNA-dependent);GO:0007049(cell cycle);GO:0051301(cell division)	GO:0005634(nucleus)
204	Cell Cyle	CCND1	Homo sapiens cyclin D1 (CCND1), mRNA [NM_053056]	0.0805341	0.625616	-0.762949	1.38856	high expression in Relapse and low in Diagnosis	Up	1.02238	0.86734	3.63082	-0.0794297	1.37784	-0.928211	0.608754	-1.49456	0.625616	0.181747	0.151369	0.994769	0.00932278	-0.82201	-1.19516	-2.76784	-2.65579	-0.762949	CCND1	Homo sapiens cyclin D1 (CCND1), mRNA [NM_053056]	GO:0000082(G1/S transition of mitotic cell cycle);GO:0000320(re-entry into mitotic cell cycle);GO:0006468(protein amino acid phosphorylation);GO:0007049(cell cycle);GO:0030968(unfolded protein response);GO:0045444(fat cell differentiation);GO:0051301(cell division)	GO:0000307(cyclin-dependent protein kinase holoenzyme complex);GO:0005575(cellular_component);GO:0005622(intracellular);GO:0005634(nucleus);GO:0005829(cytosol)	GO:0004672(protein kinase activity);GO:0005515(protein binding);GO:0016538(cyclin-dependent protein kinase regulator activity)
205	Cell Cyle	CCNE2	Homo sapiens cyclin E2 (CCNE2), transcript variant 1, mRNA [NM_057749]	0.0545731	0.547343	-0.270169	0.817512	high expression in Relapse and low in Diagnosis	Up	1.13487	-0.11231	1.35501	0.191575	0.523204	1.04869	0.627538	-0.389838	0.547343	-1.94027	1.39117	-0.589558	-0.0414867	-0.330802	-0.35732	-0.334576	0.0414863	-0.270169	CCNE2	Homo sapiens cyclin E2 (CCNE2), transcript variant 1, mRNA [NM_057749]	GO:0000074(regulation of progression through cell cycle);GO:0000075(cell cycle checkpoint);GO:0000079(regulation of cyclin-dependent protein kinase activity);GO:0006270(DNA replication initiation);GO:0007049(cell cycle);GO:0051301(cell division)	GO:0005634(nucleus)	GO:0005515(protein binding);GO:0016538(cyclin-dependent protein kinase regulator activity)
206	Cell Cyle	CCNG1	Homo sapiens cyclin G1 (CCNG1), transcript variant 1, mRNA [NM_004060]	0.00946504	0.361168	-0.79363	1.1548	high expression in Relapse and low in Diagnosis	Up	0.0685463	-0.199241	0.593011	0.169451	0.435869	0.151981	0.615354	1.05437	0.361168	-1.11384	-1.61503	-2.8323	0.18981	-0.433927	-0.324965	-0.0685463	-0.150238	-0.79363	CCNG1	Homo sapiens cyclin G1 (CCNG1), transcript variant 1, mRNA [NM_004060]	GO:0000079(regulation of cyclin-dependent protein kinase activity);GO:0007049(cell cycle);GO:0007067(mitosis);GO:0051301(cell division)	GO:0005634(nucleus)
207	Cell Cyle	CDK8	Homo sapiens cyclin-dependent kinase 8 (CDK8), mRNA [NM_001260]	0.0181989	0.292409	-0.805035	1.09744	high expression in Relapse and low in Diagnosis	Up	-0.194641	-0.00748014	0.0957713	0.313834	0.949018	0.248772	0.503631	0.430365	0.292409	-0.731904	-1.22195	-3.291	0.310599	0.00748014	-0.330592	-0.612732	-0.570182	-0.805035	CDK8	Homo sapiens cyclin-dependent kinase 8 (CDK8), mRNA [NM_001260]	GO:0000074(regulation of progression through cell cycle);GO:0006350(transcription);GO:0006355(regulation of transcription, DNA-dependent);GO:0006468(protein amino acid phosphorylation);GO:0007049(cell cycle);GO:0051301(cell division)	GO:0000119(mediator complex);GO:0005634(nucleus)	GO:0000166(nucleotide binding);GO:0004672(protein kinase activity);GO:0004674(protein serine/threonine kinase activity);GO:0005524(ATP binding);GO:0016740(transferase activity)
208	Cell Cyle	BCCIP	Homo sapiens BRCA2 and CDKN1A interacting protein (BCCIP), transcript variant B, mRNA [NM_078468]	0.00318	0.423377	-0.333146	0.756523	high expression in Relapse and low in Diagnosis	Up	0.582591	-0.176825	0.589752	-0.0901401	0.952599	0.456175	0.435456	0.637404	0.423377	-0.0498726	0.171572	-1.3184	-0.274289	-0.099269	-0.670359	-0.0969664	-0.327591	-0.333146	BCCIP	Homo sapiens BRCA2 and CDKN1A interacting protein (BCCIP), transcript variant B, mRNA [NM_078468]	GO:0000079(regulation of cyclin-dependent protein kinase activity);GO:0006281(DNA repair);GO:0007049(cell cycle)	GO:0005634(nucleus)
209	Cell Cyle	MAST1	Homo sapiens microtubule associated serine/threonine kinase 1 (MAST1), mRNA [NM_014975]	0.00575742	1.13776	-0.574572	1.71233	high expression in Relapse and low in Diagnosis	Up	2.05336	-0.250398	-0.255697	2.12694	2.82212	0.736209	0.250398	1.61911	1.13776	0.819259	-0.469175	0.468312	-1.62052	-0.340226	-0.54347	-1.29364	-1.61711	-0.574572	MAST1	Homo sapiens microtubule associated serine/threonine kinase 1 (MAST1), mRNA [NM_014975]	GO:0006468(protein amino acid phosphorylation);GO:0007010(cytoskeleton organization and biogenesis);GO:0007243(protein kinase cascade)	GO:0005856(cytoskeleton);GO:0016020(membrane)	GO:0000166(nucleotide binding);GO:0000287(magnesium ion binding);GO:0004674(protein serine/threonine kinase activity);GO:0005515(protein binding);GO:0005524(ATP binding);GO:0016740(transferase activity)
210	Cell Cyle	CDCA7	Homo sapiens cell division cycle associated 7 (CDCA7), transcript variant 1, mRNA [NM_031942]	0.0076139	0.639157	-0.510776	1.14993	high expression in Relapse and low in Diagnosis	Up	1.38218	-0.84884	0.653951	0.0367893	1.19083	0.235311	0.882956	1.58008	0.639157	-0.440143	-0.346406	-2.06057	-0.119028	-0.664033	-0.294094	-0.260294	0.0983606	-0.510776	CDCA7	Homo sapiens cell division cycle associated 7 (CDCA7), transcript variant 1, mRNA [NM_031942]	GO:0006350(transcription);GO:0006355(regulation of transcription, DNA-dependent);GO:0042127(regulation of cell proliferation)	GO:0005634(nucleus)
211	Cell Cyle	PAK1	Homo sapiens p21/Cdc42/Rac1-activated kinase 1 (STE20 homolog, yeast) (PAK1), mRNA [NM_002576]	0.200361	0.0805106	-0.710437	0.790948	high expression in Relapse and low in Diagnosis	Up	-0.542271	0.0276251	0.464964	-0.0233903	0.511567	1.87791	0.159967	-1.83229	0.0805106	-0.82678	-1.78009	-3.07918	-0.151783	-1.17722	0.318673	0.98949	0.0233903	-0.710437	PAK1	Homo sapiens p21/Cdc42/Rac1-activated kinase 1 (STE20 homolog, yeast) (PAK1), mRNA [NM_002576]	GO:0006468(protein amino acid phosphorylation);GO:0006915(apoptosis);GO:0006984(ER-nuclear signaling pathway);GO:0007010(cytoskeleton organization and biogenesis);GO:0007254(JNK cascade);GO:0016358(dendrite development)	GO:0005634(nucleus);GO:0005737(cytoplasm);GO:0005886(plasma membrane);GO:0030424(axon);GO:0030426(growth cone)	GO:0000166(nucleotide binding);GO:0004674(protein serine/threonine kinase activity);GO:0005515(protein binding);GO:0005524(ATP binding);GO:0016740(transferase activity)
212	Cell Cyle	CDKL5	Homo sapiens cyclin-dependent kinase-like 5 (CDKL5), transcript variant I, mRNA [NM_003159]	0.0404755	-0.921912	0.107205	-1.02912	high expression in Diagnosis and low in Relapse	Down	-1.59557	-0.84456	-2.47066	0.102586	-1.60635	0.622803	-1.66187	0.0783262	-0.921912	-0.477534	0.0685606	0.918234	-1.11821	-0.0685606	0.572535	0.0972319	0.865385	0.107205	CDKL5	Homo sapiens cyclin-dependent kinase-like 5 (CDKL5), transcript variant I, mRNA [NM_003159]	GO:0006468(protein amino acid phosphorylation)		GO:0000166(nucleotide binding);GO:0004674(protein serine/threonine kinase activity);GO:0005524(ATP binding);GO:0016740(transferase activity)
213	Cell Cyle	LY6K	Homo sapiens lymphocyte antigen 6 complex, locus K (LY6K), mRNA [NM_017527]	0.444433	0.472261	1.75954	-1.28728	high expression in Diagnosis and low in Relapse	Down	6.21407	0.283918	1.5029	3.43204	-2.38557	-1.64877	-1.67282	-1.94767	0.472261	5.32669	0.277204	6.29436	1.39725	-0.753204	-1.91384	5.49753	-2.04967	1.75954	LY6K	Homo sapiens lymphocyte antigen 6 complex, locus K (LY6K), mRNA [NM_017527]
214	Cell Cyle	CDKL5	Homo sapiens cyclin-dependent kinase-like 5 (CDKL5), transcript variant I, mRNA [NM_003159]	0.0404755	-0.921912	0.107205	-1.02912	high expression in Diagnosis and low in Relapse	Down	-1.59557	-0.84456	-2.47066	0.102586	-1.60635	0.622803	-1.66187	0.0783262	-0.921912	-0.477534	0.0685606	0.918234	-1.11821	-0.0685606	0.572535	0.0972319	0.865385	0.107205	CDKL5	Homo sapiens cyclin-dependent kinase-like 5 (CDKL5), transcript variant I, mRNA [NM_003159]	GO:0006468(protein amino acid phosphorylation)		GO:0000166(nucleotide binding);GO:0004674(protein serine/threonine kinase activity);GO:0005524(ATP binding);GO:0016740(transferase activity)
215	Cell Cyle	DSCR1L2	Homo sapiens Down syndrome critical region gene 1-like 2 (DSCR1L2), mRNA [NM_013441]	0.000365785	-0.380147	0.6553	-1.03545	high expression in Diagnosis and low in Relapse	Down	-0.562554	0.240547	-0.858783	-0.350539	-0.260527	-0.181826	-0.692417	-0.375075	-0.380147	0.0329754	0.129915	0.558404	1.49646	0.324815	1.21544	0.474196	1.0102	0.6553	DSCR1L2	Homo sapiens Down syndrome critical region gene 1-like 2 (DSCR1L2), mRNA [NM_013441]	GO:0009653(anatomical structure morphogenesis);GO:0019722(calcium-mediated signaling)		GO:0003723(RNA binding)
216	Cell Cyle	CCNA1	Homo sapiens cyclin A1 (CCNA1), mRNA [NM_003914]	0.0124543	-0.439236	0.723087	-1.16232	high expression in Diagnosis and low in Relapse	Down	-0.558237	-0.559158	-0.222747	0.450921	0.689325	-1.82433	-0.596727	-0.892936	-0.439236	0.400781	-0.452651	-0.196564	1.28987	0.196564	1.37878	1.38501	1.78291	0.723087	CCNA1	Homo sapiens cyclin A1 (CCNA1), mRNA [NM_003914]	GO:0000074(regulation of progression through cell cycle);GO:0000079(regulation of cyclin-dependent protein kinase activity);GO:0007049(cell cycle);GO:0007067(mitosis);GO:0007126(meiosis);GO:0007141(male meiosis I);GO:0007283(spermatogenesis);GO:0051301(cell division)	GO:0005634(nucleus);GO:0005829(cytosol);GO:0015630(microtubule cytoskeleton)	GO:0005515(protein binding)
217	Cell Cyle	CDK9	Cell division protein kinase 9 (EC 2.7.11.22) (EC 2.7.11.23) (Cyclin- dependent kinase 9) (Serine/threonine-protein kinase PITALRE) (C-2K) (Cell division cycle 2-like protein kinase 4). [Source:Uniprot/SWISSPROT;Acc:P50750] [ENST00000373264]	0.0028332	-0.213473	0.592245	-0.805717	high expression in Diagnosis and low in Relapse	Down	0.0652662	-0.0404634	-0.103034	0.354035	-0.566835	-0.517725	-0.395242	-0.503782	-0.213473	0.529193	0.749031	1.62356	0.545901	0.905207	0.371907	0.210298	-0.197137	0.592245	CDK9	Cell division protein kinase 9 (EC 2.7.11.22) (EC 2.7.11.23) (Cyclin- dependent kinase 9) (Serine/threonine-protein kinase PITALRE) (C-2K) (Cell division cycle 2-like protein kinase 4). [Source:Uniprot/SWISSPROT;Acc:P50750] [ENST00000373264]	GO:0000074(regulation of progression through cell cycle);GO:0006350(transcription);GO:0006355(regulation of transcription, DNA-dependent);GO:0006367(transcription initiation from RNA polymerase II promoter);GO:0006368(RNA elongation from RNA polymerase II promoter);GO:0006468(protein amino acid phosphorylation);GO:0008283(cell proliferation)	GO:0005634(nucleus);GO:0008023(transcription elongation factor complex)	GO:0000166(nucleotide binding);GO:0003677(DNA binding);GO:0004693(cyclin-dependent protein kinase activity);GO:0005515(protein binding);GO:0005524(ATP binding);GO:0016740(transferase activity);GO:0017069(snRNA binding)

## Sheet: eliminated
Sl.No.	Function	Gene	Gene_Name	p-value	Relapse_GEOMEAN_FOLD	Diagnosis_GEOMEAN_FOLD	Fold Difference (Relapse-Diagnosis)	Regulation	REG	Fold_APL-R1-PS	Fold_APL-MW-R2	Fold_APL-AKP-R3	Fold_APL-Prd-R4	Fold_APL 14	Fold_APL 24	Fold_APL 31	Fold_APL 63	Relapse_GEOMEAN_FOLD	Fold_APL-D1-PS	Fold_APL-D4	Fold_APL-D5	Fold_APL-Myt-D8	Fold_APL-BLK-D9	Fold_APL 28	Fold_APL 38	Fold_LA 506/06	Diagnosis_GEOMEAN_FOLD	GeneSymbol	Gene_Name	GO biological process	GO cellular component	GO molecular function
92	PI3-AKT pathway	GPR125	Homo sapiens G protein-coupled receptor 125 (GPR125), mRNA [NM_145290]	0.0133092	0.520301	-0.414878	0.935179	high expression in Relapse and low in Diagnosis	Up	1.36401	-0.253219	1.50942	0.202745	0.841099	-0.423805	0.703604	0.218549	0.520301	0.280708	0.454091	-0.46563	-0.787577	0.00516238	-1.06313	-0.54963	-1.19302	-0.414878	GPR125	Homo sapiens G protein-coupled receptor 125 (GPR125), mRNA [NM_145290]	GO:0007165(signal transduction);GO:0007218(neuropeptide signaling pathway)	GO:0016020(membrane);GO:0016021(integral to membrane)	GO:0004872(receptor activity);GO:0004930(G-protein coupled receptor activity);GO:0005515(protein binding)
93	PI3-AKT pathway	GPR126	Homo sapiens G protein-coupled receptor 126 (GPR126), transcript variant b1, mRNA [NM_198569]	0.326183	0.570992	-0.145636	0.716627	high expression in Relapse and low in Diagnosis	Up	1.06542	0.634406	1.34532	1.28646	-1.50684	-0.133755	2.81862	-0.94169	0.570992	1.19001	1.09631	1.67965	-0.0116988	0.0578988	-1.63891	-1.6583	-1.88006	-0.145636	GPR126	Homo sapiens G protein-coupled receptor 126 (GPR126), transcript variant b1, mRNA [NM_198569]	GO:0007165(signal transduction);GO:0007218(neuropeptide signaling pathway)	GO:0016020(membrane);GO:0016021(integral to membrane)	GO:0004872(receptor activity);GO:0004930(G-protein coupled receptor activity)
94	PI3-AKT pathway	GPR146	Homo sapiens G protein-coupled receptor 146 (GPR146), mRNA [NM_138445]	0.00180966	0.478273	-1.0162	1.49447	high expression in Relapse and low in Diagnosis	Up	0.0483613	1.19729	0.372111	0.505632	-0.0218797	1.17045	0.911714	-0.3575	0.478273	0.0218797	-1.73088	-1.33444	-0.307344	0.306275	-1.36661	-2.44076	-1.27773	-1.0162	GPR146	Homo sapiens G protein-coupled receptor 146 (GPR146), mRNA [NM_138445]	GO:0007165(signal transduction);GO:0007186(G-protein coupled receptor protein signaling pathway)	GO:0016020(membrane);GO:0016021(integral to membrane)	GO:0001584(rhodopsin-like receptor activity);GO:0004872(receptor activity)
95	PI3-AKT pathway	GPR177	Homo sapiens G protein-coupled receptor 177 (GPR177), transcript variant 1, mRNA [NM_024911]	0.22327	0.248845	-1.48993	1.73877	high expression in Relapse and low in Diagnosis	Up	-3.24494	0.249338	-0.860672	3.51668	-2.94831	4.06395	0.806369	0.408347	0.248845	0.519433	-0.249338	-2.12576	-2.22857	1.42234	-5.55566	1.55699	-5.25885	-1.48993	GPR177	Homo sapiens G protein-coupled receptor 177 (GPR177), transcript variant 1, mRNA [NM_024911]		GO:0016020(membrane);GO:0016021(integral to membrane)	GO:0004872(receptor activity)
96	PI3-AKT pathway	GPR56	Homo sapiens G protein-coupled receptor 56 (GPR56), transcript variant 3, mRNA [NM_201525]	0.00437741	0.361653	-0.675126	1.03678	high expression in Relapse and low in Diagnosis	Up	0.602006	0.289287	0.711106	0.458249	0.341195	-0.0895578	0.640335	-0.0593954	0.361653	-0.423152	-1.72748	-0.927112	0.0573339	0.803005	-1.37192	-0.785883	-1.02581	-0.675126	GPR56	Homo sapiens G protein-coupled receptor 56 (GPR56), transcript variant 3, mRNA [NM_201525]	GO:0007155(cell adhesion);GO:0007165(signal transduction);GO:0007218(neuropeptide signaling pathway);GO:0007267(cell-cell signaling);GO:0007420(brain development)	GO:0005887(integral to plasma membrane);GO:0016020(membrane)	GO:0004872(receptor activity);GO:0004930(G-protein coupled receptor activity);GO:0005515(protein binding)
97	PI3-AKT pathway	GPR84	Homo sapiens G protein-coupled receptor 84 (GPR84), mRNA [NM_020370]	0.0029192	1.12746	-1.21709	2.34455	high expression in Relapse and low in Diagnosis	Up	1.45018	0.967175	0.28429	-0.151631	3.50197	2.61421	0.994374	-0.640909	1.12746	0.151631	-1.99384	-1.31112	-1.01918	-1.81814	0.938658	-1.98719	-2.69754	-1.21709	GPR84	Homo sapiens G protein-coupled receptor 84 (GPR84), mRNA [NM_020370]	GO:0007165(signal transduction);GO:0007186(G-protein coupled receptor protein signaling pathway);GO:0008150(biological_process)	GO:0016020(membrane);GO:0016021(integral to membrane)	GO:0001584(rhodopsin-like receptor activity);GO:0004872(receptor activity)
98	PI3-AKT pathway	GPR85	Homo sapiens G protein-coupled receptor 85 (GPR85), mRNA [NM_018970]	0.306723	0.17746	-0.577064	0.754524	high expression in Relapse and low in Diagnosis	Up	-0.905747	0.0304579	2.06336	-0.349073	2.22312	-2.95544	0.729153	0.583854	0.17746	0.0483876	-0.0301357	0.251736	-0.995738	-0.962803	0.457559	-3.02871	-0.356808	-0.577064	GPR85	Homo sapiens G protein-coupled receptor 85 (GPR85), mRNA [NM_018970]	GO:0007165(signal transduction);GO:0007186(G-protein coupled receptor protein signaling pathway)	GO:0005886(plasma membrane);GO:0016021(integral to membrane)	GO:0001584(rhodopsin-like receptor activity);GO:0004872(receptor activity)
99	PI3-AKT pathway	GPR88	Homo sapiens strg mRNA for striatum-specific G protein-coupled receptor, complete cds. [AB042410]	0.0445624	1.44126	-0.476039	1.9173	high expression in Relapse and low in Diagnosis	Up	-0.666299	0.271946	0.732661	-0.499862	4.76811	4.27762	2.46888	0.177017	1.44126	-0.232931	-0.415952	0.461333	-0.780265	1.13166	-3.05833	-0.177018	-0.73681	-0.476039	GPR88	Homo sapiens strg mRNA for striatum-specific G protein-coupled receptor, complete cds. [AB042410]	GO:0007165(signal transduction);GO:0007186(G-protein coupled receptor protein signaling pathway)	GO:0005575(cellular_component);GO:0016020(membrane);GO:0016021(integral to membrane)	GO:0001584(rhodopsin-like receptor activity);GO:0004872(receptor activity)
100	PI3-AKT pathway	GPRC5B	Homo sapiens G protein-coupled receptor, family C, group 5, member B (GPRC5B), mRNA [NM_016235]	0.149551	0.352168	-0.700843	1.05301	high expression in Relapse and low in Diagnosis	Up	2.33352	0.108575	-0.340581	0.496636	2.36218	-1.02095	-1.45863	0.336595	0.352168	0.138358	-0.0321755	0.715186	0.0321755	-0.962524	-0.875278	-3.73217	-0.890323	-0.700843	GPRC5B	Homo sapiens G protein-coupled receptor, family C, group 5, member B (GPRC5B), mRNA [NM_016235]	GO:0007165(signal transduction);GO:0007186(G-protein coupled receptor protein signaling pathway);GO:0007601(visual perception)	GO:0016020(membrane);GO:0016021(integral to membrane)	GO:0004872(receptor activity);GO:0005118(sevenless binding);GO:0008067(metabotropic glutamate, GABA-B-like receptor activity)
101	PI3-AKT pathway	GPRIN1	Homo sapiens G protein regulated inducer of neurite outgrowth 1 (GPRIN1), mRNA [NM_052899]	0.0301462	1.48504	-0.0581421	1.54318	high expression in Relapse and low in Diagnosis	Up	-0.491624	1.29257	-0.265509	-0.627359	3.87331	2.45513	3.10038	2.54345	1.48504	0.0611973	-0.171091	0.632103	0.0361309	-0.0467291	-0.139538	-0.801079	-0.0361309	-0.0581421	GPRIN1	Homo sapiens G protein regulated inducer of neurite outgrowth 1 (GPRIN1), mRNA [NM_052899]		GO:0016020(membrane)
102	PI3-AKT pathway	PIGN	Homo sapiens phosphatidylinositol glycan anchor biosynthesis, class N (PIGN), transcript variant 1, mRNA [NM_176787]	0.00375457	0.306209	-0.451	0.757209	high expression in Relapse and low in Diagnosis	Up	0.452738	-0.341196	0.697283	0.56563	0.0759714	0.856105	0.0874946	0.0556481	0.306209	-0.0556481	-0.284895	-0.935156	-0.46825	0.294817	-0.315498	-1.14958	-0.693796	-0.451	PIGN	Homo sapiens phosphatidylinositol glycan anchor biosynthesis, class N (PIGN), transcript variant 1, mRNA [NM_176787]	GO:0006506(GPI anchor biosynthetic process);GO:0008152(metabolic process);GO:0009117(nucleotide metabolic process)	GO:0005783(endoplasmic reticulum);GO:0016020(membrane);GO:0016021(integral to membrane)	GO:0016740(transferase activity);GO:0016787(hydrolase activity)
103	PI3-AKT pathway	PIGP	Homo sapiens phosphatidylinositol glycan anchor biosynthesis, class P (PIGP), transcript variant 2, mRNA [NM_153682]	0.040669	0.458197	-0.239226	0.697424	high expression in Relapse and low in Diagnosis	Up	-0.179412	0.541256	0.062233	-0.062233	0.97666	0.366367	1.16443	0.796282	0.458197	-0.375734	-0.374531	-1.44734	-0.838676	-0.164249	0.643993	0.743063	-0.100338	-0.239226	PIGP	Homo sapiens phosphatidylinositol glycan anchor biosynthesis, class P (PIGP), transcript variant 2, mRNA [NM_153682]	GO:0006506(GPI anchor biosynthetic process);GO:0008150(biological_process)	GO:0016020(membrane);GO:0016021(integral to membrane)	GO:0003674(molecular_function);GO:0016757(transferase activity, transferring glycosyl groups);GO:0017176(phosphatidylinositol N-acetylglucosaminyltransferase activity)
104	PI3-AKT pathway	PIK3C2A	Homo sapiens phosphoinositide-3-kinase, class 2, alpha polypeptide (PIK3C2A), mRNA [NM_002645]	0.0798901	0.283045	-0.489564	0.772609	high expression in Relapse and low in Diagnosis	Up	-0.0506959	0.283509	-0.0231137	0.0231137	0.795303	0.410804	0.635784	0.189657	0.283045	-0.965344	-1.92229	-1.18383	1.30266	1.02104	-0.722843	-1.09193	-0.353981	-0.489564	PIK3C2A	Homo sapiens phosphoinositide-3-kinase, class 2, alpha polypeptide (PIK3C2A), mRNA [NM_002645]	GO:0006661(phosphatidylinositol biosynthetic process);GO:0007154(cell communication)	GO:0005634(nucleus);GO:0005942(phosphoinositide 3-kinase complex)	GO:0004428(inositol or phosphatidylinositol kinase activity);GO:0005515(protein binding);GO:0016303(1-phosphatidylinositol-3-kinase activity);GO:0016740(transferase activity);GO:0035005(phosphatidylinositol-4-phosphate 3-kinase activity);GO:0035091(phosphoinositide binding)
105	PI3-AKT pathway	PIP5K1B	Homo sapiens phosphatidylinositol-4-phosphate 5-kinase, type I, beta (PIP5K1B), transcript variant 2, mRNA [NM_003558]	0.152307	0.226176	-0.873858	1.10003	high expression in Relapse and low in Diagnosis	Up	0.653553	-0.117832	2.01618	-0.22835	-2.79108	0.385011	1.08276	0.809171	0.226176	0.186923	0.208268	-1.68033	0.117832	-0.300351	-1.15586	-4.1697	-0.197636	-0.873858	PIP5K1B	Homo sapiens phosphatidylinositol-4-phosphate 5-kinase, type I, beta (PIP5K1B), transcript variant 2, mRNA [NM_003558]	GO:0016310(phosphorylation);GO:0046488(phosphatidylinositol metabolic process)	GO:0005575(cellular_component);GO:0016020(membrane)	GO:0005515(protein binding);GO:0016301(kinase activity);GO:0016308(1-phosphatidylinositol-4-phosphate 5-kinase activity);GO:0016740(transferase activity)
106	PI3-AKT pathway	PLEK2	Homo sapiens pleckstrin 2 (PLEK2), mRNA [NM_016445]	0.128952	0.494582	-0.793303	1.28788	high expression in Relapse and low in Diagnosis	Up	0.178329	0.750655	1.00704	-0.695827	1.6685	-0.178329	0.678274	0.548013	0.494582	-1.57691	-3.89993	-1.50387	-1.15604	-2.38204	2.17697	-0.287586	2.28299	-0.793303	PLEK2	Homo sapiens pleckstrin 2 (PLEK2), mRNA [NM_016445]	GO:0007242(intracellular signaling cascade);GO:0030036(actin cytoskeleton organization and biogenesis)	GO:0005856(cytoskeleton);GO:0016020(membrane)
107	PI3-AKT pathway	PLEKHA6	Homo sapiens pleckstrin homology domain containing, family A member 6 (PLEKHA6), mRNA [NM_014935]	0.097005	0.445768	-0.324974	0.770742	high expression in Relapse and low in Diagnosis	Up	0.502113	0.649555	0.247904	-0.456398	1.98617	1.27206	-0.135884	-0.49938	0.445768	1.35384	-0.766771	-0.633249	0.061497	-0.484916	-0.189931	-0.195473	-1.74478	-0.324974	PLEKHA6	Homo sapiens pleckstrin homology domain containing, family A member 6 (PLEKHA6), mRNA [NM_014935]
108	PI3-AKT pathway	IPMK	Homo sapiens inositol polyphosphate multikinase (IPMK), mRNA [NM_152230]	0.0353534	-0.997056	0.139481	-1.13654	high expression in Diagnosis and low in Relapse	Down	-0.00302839	0.278725	-0.2036	-2.01896	-1.22648	0.23009	-2.39001	-2.64318	-0.997056	0.709583	0.0251765	0.669056	-1.12489	-0.0678306	0.877829	0.0238957	0.00302792	0.139481	IPMK	Homo sapiens inositol polyphosphate multikinase (IPMK), mRNA [NM_152230]	GO:0001841(neural tube formation);GO:0046853(inositol and derivative phosphorylation)	GO:0005634(nucleus)	GO:0008440(inositol trisphosphate 3-kinase activity);GO:0016301(kinase activity);GO:0016740(transferase activity);GO:0050516(inositol polyphosphate multikinase activity)
109	PI3-AKT pathway	MTMR8	Homo sapiens myotubularin related protein 8 (MTMR8), mRNA [NM_017677]	0.0557786	-0.656895	0.484743	-1.14164	high expression in Diagnosis and low in Relapse	Down	-1.09697	-0.871777	-0.613841	0.151678	-0.755948	-1.15766	-1.23087	0.320229	-0.656895	1.87158	1.25104	1.54552	0.670208	0.644153	-2.7044	0.75152	-0.151677	0.484743	MTMR8	Homo sapiens myotubularin related protein 8 (MTMR8), mRNA [NM_017677]	GO:0016311(dephosphorylation);GO:0046839(phospholipid dephosphorylation)		GO:0004437(inositol or phosphatidylinositol phosphatase activity);GO:0016791(phosphoric monoester hydrolase activity)
110	PI3-AKT pathway	BAX	Homo sapiens BCL2-associated X protein (BAX), transcript variant sigma, mRNA [NM_138765]	0.0203343	-0.359832	0.54842	-0.908252	high expression in Diagnosis and low in Relapse	Down	0.127474	-1.20807	-1.17577	-0.493456	-0.349515	-0.239684	0.202273	0.258086	-0.359832	-0.0482681	0.879045	1.90327	-0.402059	-0.407728	0.622682	0.948789	0.891633	0.54842	BAX	Homo sapiens BCL2-associated X protein (BAX), transcript variant sigma, mRNA [NM_138765]	GO:0001777(T cell homeostatic proliferation);GO:0001783(B cell apoptosis);GO:0001836(release of cytochrome c from mitochondria);GO:0001844(protein insertion into mitochondrial membrane during induction of apoptosis);GO:0006309(DNA fragmentation during apoptosis);GO:0006915(apoptosis);GO:0006917(induction of apoptosis);GO:0006919(caspase activation);GO:0006922(cleavage of lamin);GO:0006927(transfo…	GO:0005575(cellular_component);GO:0005625(soluble fraction);GO:0005737(cytoplasm);GO:0005739(mitochondrion);GO:0005741(mitochondrial outer membrane);GO:0005757(mitochondrial permeability transition pore complex);GO:0005783(endoplasmic reticulum);GO:0005789(endoplasmic reticulum membrane);GO:0005829(cytosol);GO:0016020(membrane);GO:0016021(integral to membrane)	GO:0003674(molecular_function);GO:0005515(protein binding);GO:0008289(lipid binding);GO:0042803(protein homodimerization activity);GO:0046982(protein heterodimerization activity);GO:0051434(BH3 domain binding)
111	PI3-AKT pathway	FOXD1	Homo sapiens forkhead box D1 (FOXD1), mRNA [NM_004472]	0.18595	-0.242331	0.678239	-0.92057	high expression in Diagnosis and low in Relapse	Down	0.376158	2.09384	0.0578494	0.362204	-1.39004	-0.640228	-1.64579	-1.15265	-0.242331	1.70018	0.916964	2.88816	-0.20928	1.69106	0.376108	-1.53797	-0.399314	0.678239	FOXD1	Homo sapiens forkhead box D1 (FOXD1), mRNA [NM_004472]	GO:0006350(transcription);GO:0006355(regulation of transcription, DNA-dependent)	GO:0005634(nucleus)	GO:0003700(transcription factor activity);GO:0008301(DNA bending activity)
112	PI3-AKT pathway	MDM2	Homo sapiens Mdm2, transformed 3T3 cell double minute 2, p53 binding protein (mouse) (MDM2), transcript variant MDM2, mRNA [NM_002392]	0.00559518	-0.388615	0.769171	-1.15779	high expression in Diagnosis and low in Relapse	Down	0.250742	-0.19045	-1.05683	-1.48369	-0.152273	0.00230735	-0.0899213	-0.388806	-0.388615	0.35069	0.822837	2.39516	-0.445706	0.308149	1.10543	0.762812	0.853999	0.769171	MDM2	Homo sapiens Mdm2, transformed 3T3 cell double minute 2, p53 binding protein (mouse) (MDM2), transcript variant MDM2, mRNA [NM_002392]	GO:0000074(regulation of progression through cell cycle);GO:0000122(negative regulation of transcription from RNA polymerase II promoter);GO:0006461(protein complex assembly);GO:0008285(negative regulation of cell proliferation);GO:0016567(protein ubiquitination);GO:0042176(regulation of protein catabolic process)	GO:0005622(intracellular);GO:0005634(nucleus);GO:0005654(nucleoplasm);GO:0005730(nucleolus)	GO:0004842(ubiquitin-protein ligase activity);GO:0005515(protein binding);GO:0008270(zinc ion binding);GO:0016874(ligase activity);GO:0017163(negative regulator of basal transcription activity);GO:0019899(enzyme binding);GO:0046872(metal ion binding)
113	PI3-AKT pathway	FOXN2	Homo sapiens forkhead box N2 (FOXN2), mRNA [NM_002158]	0.00731048	-0.372948	0.727556	-1.1005	high expression in Diagnosis and low in Relapse	Down	-0.15668	-0.0392699	-0.750956	-1.71115	-0.139426	0.0909553	-0.245301	-0.0317607	-0.372948	0.732023	0.826036	2.41062	-0.302961	0.0317607	0.618923	0.804078	0.699968	0.727556	FOXN2	Homo sapiens forkhead box N2 (FOXN2), mRNA [NM_002158]	GO:0006350(transcription);GO:0006355(regulation of transcription, DNA-dependent)	GO:0005634(nucleus)	GO:0003700(transcription factor activity)
114	PI3-AKT pathway	PITPNM2	Homo sapiens phosphatidylinositol transfer protein, membrane-associated 2 (PITPNM2), mRNA [NM_020845]	0.0686088	-0.512282	0.299539	-0.811822	high expression in Diagnosis and low in Relapse	Down	0.8045	0.225637	-0.344938	0.177337	-2.32828	-1.51273	-0.680107	-0.439682	-0.512282	0.0306958	0.325447	1.53976	0.420661	0.507324	-0.0429382	-0.417876	0.0332425	0.299539	PITPNM2	Homo sapiens phosphatidylinositol transfer protein, membrane-associated 2 (PITPNM2), mRNA [NM_020845]	GO:0006810(transport);GO:0008152(metabolic process)	GO:0005622(intracellular);GO:0016020(membrane);GO:0016021(integral to membrane)	GO:0005509(calcium ion binding);GO:0008289(lipid binding)
132	Chemokine Signaling	IL2RG	Homo sapiens interleukin 2 receptor, gamma (severe combined immunodeficiency) (IL2RG), mRNA [NM_000206]	0.171833	0.612606	-0.131289	0.743895	high expression in Relapse and low in Diagnosis	Up	-1.03817	-5.24521e-05	-0.470757	-0.624779	1.5968	1.62328	1.89582	1.91871	0.612606	-0.756988	-0.839769	-1.19366	-0.115244	5.24521e-05	0.426889	0.784636	0.643773	-0.131289	IL2RG	Homo sapiens interleukin 2 receptor, gamma (severe combined immunodeficiency) (IL2RG), mRNA [NM_000206]	GO:0006955(immune response);GO:0007165(signal transduction)	GO:0005887(integral to plasma membrane);GO:0009897(external side of plasma membrane);GO:0016020(membrane)	GO:0004872(receptor activity);GO:0004896(hematopoietin/interferon-class (D200-domain) cytokine receptor activity);GO:0004911(interleukin-2 receptor activity);GO:0004913(interleukin-4 receptor activity);GO:0004917(interleukin-7 receptor activity);GO:0005515(protein binding)
133	Chemokine Signaling	MPL	Homo sapiens myeloproliferative leukemia virus oncogene (MPL), mRNA [NM_005373]	0.229727	0.283158	-0.656433	0.93959	high expression in Relapse and low in Diagnosis	Up	0.986198	-0.255803	0.754242	0.223417	-0.0621575	-2.2461	0.699177	2.16629	0.283158	0.0089215	-0.441299	-1.82044	-0.80052	1.00535	1.08817	-4.14459	-0.147058	-0.656433	MPL	Homo sapiens myeloproliferative leukemia virus oncogene (MPL), mRNA [NM_005373]	GO:0007166(cell surface receptor linked signal transduction);GO:0008283(cell proliferation)	GO:0005887(integral to plasma membrane);GO:0016020(membrane)	GO:0004896(hematopoietin/interferon-class (D200-domain) cytokine receptor activity)
134	Chemokine Signaling	IRF8	Homo sapiens interferon regulatory factor 8 (IRF8), mRNA [NM_002163]	0.124876	0.44243	-0.813242	1.25567	high expression in Relapse and low in Diagnosis	Up	-1.09167	0.699324	0.11997	-0.92723	1.8066	2.44544	0.441724	0.0452797	0.44243	-3.71004	-1.00704	-3.1615	1.63581	0.472092	-0.539859	-0.150116	-0.0452797	-0.813242	IRF8	Homo sapiens interferon regulatory factor 8 (IRF8), mRNA [NM_002163]	GO:0000122(negative regulation of transcription from RNA polymerase II promoter);GO:0006350(transcription);GO:0006355(regulation of transcription, DNA-dependent);GO:0006955(immune response);GO:0030099(myeloid cell differentiation)	GO:0005622(intracellular);GO:0005634(nucleus)	GO:0003705(RNA polymerase II transcription factor activity, enhancer binding)
135	Chemokine Signaling	IFI16	Homo sapiens interferon, gamma-inducible protein 16 (IFI16), mRNA [NM_005531]	0.0119801	0.233825	-0.556188	0.790014	high expression in Relapse and low in Diagnosis	Up	0.540513	0.855594	0.186849	0.13912	-0.0266294	0.0325426	0.124472	0.0181417	0.233825	-0.310755	-0.991315	-1.51663	0.580274	0.0542957	-1.00797	-1.12293	-0.13448	-0.556188	IFI16	Homo sapiens interferon, gamma-inducible protein 16 (IFI16), mRNA [NM_005531]	GO:0006350(transcription);GO:0006355(regulation of transcription, DNA-dependent);GO:0006955(immune response);GO:0008283(cell proliferation);GO:0009615(response to virus);GO:0030099(myeloid cell differentiation);GO:0030224(monocyte differentiation);GO:0042771(DNA damage response, signal transduction by p53 class mediator resulting in induction of apoptosis)	GO:0005634(nucleus);GO:0005654(nucleoplasm);GO:0005730(nucleolus)	GO:0003677(DNA binding);GO:0003690(double-stranded DNA binding);GO:0005515(protein binding);GO:0016564(transcriptional repressor activity)
136	Chemokine Signaling	IFI27	Homo sapiens interferon, alpha-inducible protein 27 (IFI27), mRNA [NM_005532]	0.120738	0.723408	-0.601256	1.32466	high expression in Relapse and low in Diagnosis	Up	-0.676158	4.24044	1.07198	-0.892981	-0.132417	0.462001	1.56738	0.14702	0.723408	-2.57403	1.25928	-0.992833	1.63923	0.596132	-1.76086	-1.82186	-1.1551	-0.601256	IFI27	Homo sapiens interferon, alpha-inducible protein 27 (IFI27), mRNA [NM_005532]	GO:0006955(immune response);GO:0008150(biological_process)	GO:0005783(endoplasmic reticulum);GO:0016020(membrane);GO:0016021(integral to membrane)	GO:0003674(molecular_function)
137	Chemokine Signaling	IFIT1	Homo sapiens interferon-induced protein with tetratricopeptide repeats 1 (IFIT1), transcript variant 2, mRNA [NM_001548]	0.0615718	0.909225	-0.246603	1.15583	high expression in Relapse and low in Diagnosis	Up	-0.993564	-0.119564	0.155075	0.574835	2.22484	1.77446	2.90747	0.750255	0.909225	-1.04603	-1.09814	-0.767267	1.81045	-0.0419102	-0.126112	-0.745735	0.0419102	-0.246603	IFIT1	Homo sapiens interferon-induced protein with tetratricopeptide repeats 1 (IFIT1), transcript variant 2, mRNA [NM_001548]	GO:0006955(immune response);GO:0008150(biological_process)	GO:0005737(cytoplasm)	GO:0005488(binding)
138	Chemokine Signaling	IL18	Homo sapiens interleukin 18 (interferon-gamma-inducing factor) (IL18), mRNA [NM_001562]	0.048865	0.231808	-0.769757	1.00157	high expression in Relapse and low in Diagnosis	Up	-0.411262	-0.770618	0.121433	0.709044	0.706334	0.0392923	0.623603	0.836638	0.231808	-0.463105	-0.14539	-2.25226	-1.98199	0.645273	-2.15856	0.237266	-0.0392923	-0.769757	IL18	Homo sapiens interleukin 18 (interferon-gamma-inducing factor) (IL18), mRNA [NM_001562]	GO:0001525(angiogenesis);GO:0006955(immune response);GO:0007267(cell-cell signaling);GO:0008625(induction of apoptosis via death domain receptors);GO:0030155(regulation of cell adhesion);GO:0030431(sleep);GO:0042033(chemokine biosynthetic process);GO:0042088(T-helper 1 type immune response);GO:0042092(T-helper 2 type immune response);GO:0042094(interleukin-2 biosynthetic process);GO:0042095(inter…	GO:0005576(extracellular region);GO:0005615(extracellular space)	GO:0004871(signal transducer activity);GO:0005149(interleukin-1 receptor binding)
139	Chemokine Signaling	IL6R	Homo sapiens interleukin 6 receptor (IL6R), transcript variant 1, mRNA [NM_000565]	0.0321273	-0.326845	0.416403	-0.743248	high expression in Diagnosis and low in Relapse	Down	-0.779047	0.393227	-0.909947	-0.522365	-1.4154	0.883549	-0.0784073	-0.186365	-0.326845	-0.0535507	0.447571	0.584327	-0.335487	0.0535507	0.8315	0.75828	1.04504	0.416403	IL6R	Homo sapiens interleukin 6 receptor (IL6R), transcript variant 1, mRNA [NM_000565]	GO:0006955(immune response);GO:0007166(cell surface receptor linked signal transduction);GO:0007275(multicellular organismal development);GO:0008283(cell proliferation)	GO:0005576(extracellular region);GO:0005896(interleukin-6 receptor complex);GO:0016020(membrane)	GO:0004872(receptor activity);GO:0004896(hematopoietin/interferon-class (D200-domain) cytokine receptor activity);GO:0004915(interleukin-6 receptor activity);GO:0019899(enzyme binding)
140	Chemokine Signaling	EBI3	Homo sapiens Epstein-Barr virus induced gene 3 (EBI3), mRNA [NM_005755]	0.293012	-0.223461	0.538081	-0.761542	high expression in Diagnosis and low in Relapse	Down	1.32942	1.81473	0.626563	1.09022	-1.5278	-1.42824	-2.04124	-1.65133	-0.223461	0.835131	0.999825	2.3158	0.84752	0.42387	-0.625508	-1.57561	1.08361	0.538081	EBI3	Homo sapiens Epstein-Barr virus induced gene 3 (EBI3), mRNA [NM_005755]	GO:0006959(humoral immune response);GO:0042088(T-helper 1 type immune response);GO:0045078(positive regulation of interferon-gamma biosynthetic process);GO:0046641(positive regulation of alpha-beta T cell proliferation)	GO:0005615(extracellular space);GO:0005886(plasma membrane)	GO:0004896(hematopoietin/interferon-class (D200-domain) cytokine receptor activity);GO:0005515(protein binding);GO:0019965(interleukin binding);GO:0045523(interleukin-27 receptor binding)
141	Chemokine Signaling	IFNAR2	Homo sapiens interferon (alpha, beta and omega) receptor 2 (IFNAR2), transcript variant 1, mRNA [NM_207585]	0.0451512	-0.59812	0.204905	-0.803024	high expression in Diagnosis and low in Relapse	Down	0.339461	-1.28039	-2.09173	-1.36916	-0.163508	-0.464006	0.777489	-0.533112	-0.59812	0.949984	0.296482	0.19377	-0.486551	0.237779	0.447775	0.0699224	-0.0699225	0.204905	IFNAR2	Homo sapiens interferon (alpha, beta and omega) receptor 2 (IFNAR2), transcript variant 1, mRNA [NM_207585]	GO:0007166(cell surface receptor linked signal transduction);GO:0007259(JAK-STAT cascade);GO:0009615(response to virus)	GO:0005576(extracellular region);GO:0005886(plasma membrane);GO:0005887(integral to plasma membrane)	GO:0004872(receptor activity);GO:0004905(interferon-alpha/beta receptor activity);GO:0005515(protein binding)
142	Chemokine Signaling	CSF2RA	Homo sapiens colony stimulating factor 2 receptor, alpha, low-affinity (granulocyte-macrophage) (CSF2RA), transcript variant 6, mRNA [NM_172249]	0.189999	-0.29294	0.537191	-0.830132	high expression in Diagnosis and low in Relapse	Down	-1.60348	0.447187	-0.375291	-1.12558	0.26628	1.39557	-0.192364	-1.15585	-0.29294	-0.0108206	-1.41856	-0.103975	0.261314	-0.522777	2.38264	1.2108	2.49892	0.537191	CSF2RA	Homo sapiens colony stimulating factor 2 receptor, alpha, low-affinity (granulocyte-macrophage) (CSF2RA), transcript variant 6, mRNA [NM_172249]		GO:0005887(integral to plasma membrane);GO:0016020(membrane)	GO:0004872(receptor activity);GO:0004896(hematopoietin/interferon-class (D200-domain) cytokine receptor activity)
143	Chemokine Signaling	IL3RA	Homo sapiens interleukin 3 receptor, alpha (low affinity) (IL3RA), mRNA [NM_002183]	0.0191147	-0.333712	0.913494	-1.24721	high expression in Diagnosis and low in Relapse	Down	-0.594784	0.307195	0.633079	-0.130224	-0.783013	-0.438783	-0.266848	-1.39631	-0.333712	0.352712	-0.716378	1.89613	0.216902	-0.159873	2.37976	1.05199	2.2867	0.913494	IL3RA	Homo sapiens interleukin 3 receptor, alpha (low affinity) (IL3RA), mRNA [NM_002183]	GO:0006468(protein amino acid phosphorylation);GO:0007275(multicellular organismal development)	GO:0016020(membrane);GO:0016021(integral to membrane)	GO:0004872(receptor activity);GO:0004896(hematopoietin/interferon-class (D200-domain) cytokine receptor activity);GO:0004912(interleukin-3 receptor activity);GO:0005057(receptor signaling protein activity)
144	Chemokine Signaling	IL28RA	Homo sapiens interleukin 28 receptor, alpha (interferon, lambda receptor) (IL28RA), transcript variant 3, mRNA [NM_173065]	0.33967	-0.0968747	0.585549	-0.682424	high expression in Diagnosis and low in Relapse	Down	-1.01318	1.54202	-0.413186	-0.281552	-0.690736	0.365362	-0.195792	-0.0879414	-0.0968747	3.43327	0.0461364	0.258554	2.28554	1.70611	-0.50245	-2.20304	-0.339727	0.585549	IL28RA	Homo sapiens interleukin 28 receptor, alpha (interferon, lambda receptor) (IL28RA), transcript variant 3, mRNA [NM_173065]	GO:0008285(negative regulation of cell proliferation);GO:0050691(regulation of antiviral response by host)	GO:0016020(membrane);GO:0016021(integral to membrane)	GO:0004872(receptor activity);GO:0004907(interleukin receptor activity);GO:0005515(protein binding)
145	Chemokine Signaling	THC2551317	IFM3_HUMAN (Q01628) Interferon-induced transmembrane protein 3 (Interferon-inducible protein 1-8U), partial (35%) [THC2551317]	0.288573	-0.697921	0.0229633	-0.720884	high expression in Diagnosis and low in Relapse	Down	-1.01921	0.873278	0.278653	-0.0280476	-1.50109	0.0280476	-2.41609	-1.79891	-0.697921	1.88117	0.227907	0.183984	1.72854	0.604913	-1.65104	-2.1048	-0.686959	0.0229633	THC2551317	IFM3_HUMAN (Q01628) Interferon-induced transmembrane protein 3 (Interferon-inducible protein 1-8U), partial (35%) [THC2551317]
146	Chemokine Signaling	VISA	Mitochondrial antiviral-signaling protein (Interferon-beta promoter stimulator protein 1) (IPS-1) (Virus-induced-signaling adapter) (CARD adapter inducing interferon-beta) (Cardif) (Putative NF-kappa-B- activating protein 031N)....	0.0277816	-0.105001	0.689371	-0.794373	high expression in Diagnosis and low in Relapse	Down	0.947627	-0.683042	-0.373296	-0.0945889	-0.494518	-0.0296451	-0.0988833	-0.0136633	-0.105001	1.39335	1.27232	2.06305	0.00886954	0.196283	0.303322	0.145925	0.131845	0.689371	VISA	Mitochondrial antiviral-signaling protein (Interferon-beta promoter stimulator protein 1) (IPS-1) (Virus-induced-signaling adapter) (CARD adapter inducing interferon-beta) (Cardif) (Putative NF-kappa-B- activating protein 031N)....	GO:0009615(response to virus);GO:0043123(positive regulation of I-kappaB kinase/NF-kappaB cascade);GO:0045087(innate immune response)	GO:0005739(mitochondrion);GO:0016020(membrane);GO:0016021(integral to membrane);GO:0019867(outer membrane)	GO:0004871(signal transducer activity);GO:0005515(protein binding)
147	Chemokine Signaling	IFITM5	Homo sapiens interferon induced transmembrane protein 5 (IFITM5), mRNA [NM_001025295]	0.244687	-0.831309	0.00096214	-0.832271	high expression in Diagnosis and low in Relapse	Down	0.115718	-0.550556	-3.7668	-3.27087	-0.115718	-0.152942	0.368594	0.722103	-0.831309	0.645477	0.897165	0.760805	-1.1596	-1.54883	-0.323843	0.433636	0.302892	0.00096214	IFITM5	Homo sapiens interferon induced transmembrane protein 5 (IFITM5), mRNA [NM_001025295]

## Sheet: List of upregulated
Sl.No.	Function	Gene	Gene_Name	p-value	Relapse_GEOMEAN_FOLD	Diagnosis_GEOMEAN_FOLD	Fold Difference (Relapse-Diagnosis)	Regulation	REG	Fold_APL-R1-PS	Fold_APL-MW-R2	Fold_APL-AKP-R3	Fold_APL-Prd-R4	Fold_APL 14	Fold_APL 24	Fold_APL 31	Fold_APL 63	Relapse_GEOMEAN_FOLD	Fold_APL-D1-PS	Fold_APL-D4	Fold_APL-D5	Fold_APL-Myt-D8	Fold_APL-BLK-D9	Fold_APL 28	Fold_APL 38	Fold_LA 506/06	Diagnosis_GEOMEAN_FOLD	GeneSymbol	Gene_Name	GO biological process	GO cellular component	GO molecular function
1	Adhesion	COL5A1	Homo sapiens collagen, type V, alpha 1 (COL5A1), mRNA [NM_000093]	0.00196636	2.27943	-1.39388	3.67332	high expression in Relapse and low in Diagnosis	Up	4.14347	0.465287	4.08243	3.05766	-2.54515	4.59835	2.8827	1.55072	2.27943	-0.897378	-1.49266	-0.986738	-1.0818	-1.54057	0.403652	-4.30604	-1.24955	-1.39388	COL5A1	Homo sapiens collagen, type V, alpha 1 (COL5A1), mRNA [NM_000093]	GO:0006817(phosphate transport);GO:0007155(cell adhesion)	GO:0005581(collagen);GO:0005588(collagen type V);GO:0005737(cytoplasm)	GO:0005201(extracellular matrix structural constituent);GO:0008201(heparin binding)
2	Adhesion	CD34	Homo sapiens CD34 molecule (CD34), transcript variant 2, mRNA [NM_001773]	0.0177552	2.13285	-1.11471	3.24756	high expression in Relapse and low in Diagnosis	Up	2.15348	2.6823	5.64296	-0.461702	4.79853	1.51301	4.02058	-3.28639	2.13285	-1.567	-1.7782	-1.00702	-0.309676	-1.23327	1.38118	0.269233	-4.67292	-1.11471	CD34	Homo sapiens CD34 molecule (CD34), transcript variant 2, mRNA [NM_001773]	GO:0007155(cell adhesion);GO:0016337(cell-cell adhesion);GO:0050900(leukocyte migration)	GO:0009897(external side of plasma membrane);GO:0016020(membrane);GO:0016021(integral to membrane)	GO:0005515(protein binding);GO:0030246(carbohydrate binding)
3	Adhesion	MUC4	Homo sapiens mucin 4, cell surface associated (MUC4), transcript variant 1, mRNA [NM_018406]	0.00149174	1.5652	-1.59105	3.15625	high expression in Relapse and low in Diagnosis	Up	3.30059	0.416121	2.56855	1.48113	2.71802	0.2296	2.4586	-0.651034	1.5652	-1.44539	-1.63365	-0.855153	-1.27469	-0.229599	0.9568	-4.1746	-4.07212	-1.59105	MUC4	Homo sapiens mucin 4, cell surface associated (MUC4), transcript variant 1, mRNA [NM_018406]	GO:0007155(cell adhesion);GO:0007160(cell-matrix adhesion)	GO:0005887(integral to plasma membrane);GO:0016020(membrane)	GO:0005176(ErbB-2 class receptor binding);GO:0005515(protein binding)
4	Adhesion	CEACAM8	Homo sapiens carcinoembryonic antigen-related cell adhesion molecule 8 (CEACAM8), mRNA [NM_001816]	0.0603412	1.72767	-1.02189	2.74956	high expression in Relapse and low in Diagnosis	Up	-2.2588	-0.408032	3.47342	3.81373	-0.888422	6.41374	2.18756	1.48817	1.72767	-2.73814	-0.0409768	-2.28765	0.577663	2.67629	0.0409768	-0.739172	-5.66407	-1.02189	CEACAM8	Homo sapiens carcinoembryonic antigen-related cell adhesion molecule 8 (CEACAM8), mRNA [NM_001816]	GO:0006955(immune response)	GO:0005615(extracellular space);GO:0005886(plasma membrane);GO:0005887(integral to plasma membrane)	GO:0048503(GPI anchor binding)
5	Adhesion	COL8A2	Homo sapiens collagen, type VIII, alpha 2 (COL8A2), mRNA [NM_005202]	0.00788632	1.81564	-0.836166	2.65181	high expression in Relapse and low in Diagnosis	Up	4.96501	-0.102006	0.527711	-0.545468	4.92611	1.82108	0.303349	2.62935	1.81564	-0.278492	-0.369768	0.449245	-0.784484	-1.46788	0.102006	-2.71609	-1.62387	-0.836166	COL8A2	Homo sapiens collagen, type VIII, alpha 2 (COL8A2), mRNA [NM_005202]	GO:0006817(phosphate transport);GO:0016337(cell-cell adhesion);GO:0030198(extracellular matrix organization and biogenesis)	GO:0005604(basement membrane);GO:0005737(cytoplasm)	GO:0005201(extracellular matrix structural constituent);GO:0030674(protein binding, bridging)
6	Adhesion	AJAP1	Homo sapiens adherens junction associated protein 1 (AJAP1), transcript variant 1, mRNA [NM_018836]	0.0606461	1.60839	-0.991791	2.60018	high expression in Relapse and low in Diagnosis	Up	1.63932	-0.544959	1.00234	0.396926	-3.16233	7.74642	1.63973	4.14968	1.60839	-0.268641	-0.667323	1.24228	-0.771187	0.268641	-3.41833	-3.08478	-1.23498	-0.991791	AJAP1	Homo sapiens adherens junction associated protein 1 (AJAP1), transcript variant 1, mRNA [NM_018836]	GO:0007155(cell adhesion);GO:0008152(metabolic process)	GO:0016020(membrane);GO:0016021(integral to membrane)	GO:0005515(protein binding);GO:0016491(oxidoreductase activity)
7	Adhesion	DLL1	Homo sapiens delta-like 1 (Drosophila) (DLL1), mRNA [NM_005618]	0.015101	0.713281	-1.84688	2.56016	high expression in Relapse and low in Diagnosis	Up	0.56313	1.00382	1.35936	1.01859	1.64357	0.0115218	0.592816	-0.486566	0.713281	1.1583	-2.42265	-2.57877	-0.0115218	-0.179669	-1.64575	-7.17585	-1.91915	-1.84688	DLL1	Homo sapiens delta-like 1 (Drosophila) (DLL1), mRNA [NM_005618]	GO:0001701(in utero embryonic development);GO:0001709(cell fate determination);GO:0001757(somite specification);GO:0007154(cell communication);GO:0007219(Notch signaling pathway);GO:0007275(multicellular organismal development);GO:0007368(determination of left/right symmetry);GO:0007386(compartment specification);GO:0007399(nervous system development);GO:0009887(organ morphogenesis);GO:0009912(au…	GO:0005576(extracellular region);GO:0005886(plasma membrane);GO:0005887(integral to plasma membrane);GO:0031410(cytoplasmic vesicle)	GO:0005112(Notch binding);GO:0005509(calcium ion binding);GO:0005515(protein binding)
8	Adhesion	PCDH11X	Homo sapiens protocadherin 11 X-linked (PCDH11X), transcript variant a, mRNA [NM_014522]	0.273883	2.38575	0.0407623	2.34498	high expression in Relapse and low in Diagnosis	Up	0.804081	14.983	5.99244	1.5947	-1.41797	-1.28196	-0.664199	-0.924144	2.38575	1.43805	1.19519	1.99382	0.6642	-0.755835	-1.63301	-1.34052	-1.2358	0.0407623	PCDH11X	Homo sapiens protocadherin 11 X-linked (PCDH11X), transcript variant a, mRNA [NM_014522]	GO:0007155(cell adhesion);GO:0007156(homophilic cell adhesion)	GO:0005886(plasma membrane);GO:0005887(integral to plasma membrane)	GO:0005509(calcium ion binding);GO:0005515(protein binding)
9	Adhesion	COL16A1	Homo sapiens collagen, type XVI, alpha 1 (COL16A1), mRNA [NM_001856]	0.00413598	1.49569	-0.820085	2.31577	high expression in Relapse and low in Diagnosis	Up	3.71528	1.19874	0.673359	0.781371	4.03925	0.322741	1.36716	-0.132401	1.49569	-0.173764	-1.1622	-0.330067	-0.689653	-0.0688333	0.0688329	-3.42815	-0.776853	-0.820085	COL16A1	Homo sapiens collagen, type XVI, alpha 1 (COL16A1), mRNA [NM_001856]	GO:0006817(phosphate transport);GO:0007155(cell adhesion);GO:0007229(integrin-mediated signaling pathway);GO:0007565(pregnancy)	GO:0005578(proteinaceous extracellular matrix);GO:0005597(collagen type XVI);GO:0005737(cytoplasm)	GO:0005178(integrin binding);GO:0005198(structural molecule activity);GO:0005515(protein binding)
10	Adhesion	CDH1	Homo sapiens cadherin 1, type 1, E-cadherin (epithelial) (CDH1), mRNA [NM_004360]	0.0270608	1.63205	-0.683326	2.31538	high expression in Relapse and low in Diagnosis	Up	-1.32378	2.25164	3.54301	3.23303	-0.988039	3.44604	1.61127	1.28325	1.63205	-0.96218	-0.204375	-0.266293	0.204375	2.83777	-3.16981	-1.41872	-2.48737	-0.683326	CDH1	Homo sapiens cadherin 1, type 1, E-cadherin (epithelial) (CDH1), mRNA [NM_004360]	GO:0007155(cell adhesion);GO:0007156(homophilic cell adhesion)	GO:0016020(membrane);GO:0016021(integral to membrane)	GO:0003674(molecular_function);GO:0005509(calcium ion binding);GO:0005515(protein binding)
11	Adhesion	CDH2	Homo sapiens cadherin 2, type 1, N-cadherin (neuronal) (CDH2), mRNA [NM_001792]	0.0827887	1.73168	-0.433822	2.1655	high expression in Relapse and low in Diagnosis	Up	3.46716	3.18437	-2.4406	4.34166	3.1768	-0.0251865	2.62836	-0.479136	1.73168	-1.97591	-1.4608	-1.63719	0.0251861	0.29581	4.68258	-1.68508	-1.71518	-0.433822	CDH2	Homo sapiens cadherin 2, type 1, N-cadherin (neuronal) (CDH2), mRNA [NM_001792]	GO:0007155(cell adhesion);GO:0007156(homophilic cell adhesion);GO:0016339(calcium-dependent cell-cell adhesion);GO:0016477(cell migration);GO:0048514(blood vessel morphogenesis)	GO:0005912(adherens junction);GO:0016020(membrane);GO:0016021(integral to membrane);GO:0030027(lamellipodium);GO:0045202(synapse)	GO:0005509(calcium ion binding);GO:0005515(protein binding)
12	Adhesion	PCDH8	Homo sapiens protocadherin 8 (PCDH8), transcript variant 1, mRNA [NM_002590]	0.0546046	1.20935	-0.934115	2.14347	high expression in Relapse and low in Diagnosis	Up	1.4807	0.00893736	1.00368	-0.671772	4.94407	-2.43504	2.43646	2.90779	1.20935	0.0593891	-0.00893688	2.3887	-0.394754	-2.01968	-2.72917	-2.41366	-2.3548	-0.934115	PCDH8	Homo sapiens protocadherin 8 (PCDH8), transcript variant 1, mRNA [NM_002590]	GO:0007155(cell adhesion);GO:0007156(homophilic cell adhesion);GO:0007267(cell-cell signaling)	GO:0005886(plasma membrane);GO:0005887(integral to plasma membrane)	GO:0005509(calcium ion binding);GO:0005515(protein binding)
13	Adhesion	ITGA6	Homo sapiens integrin, alpha 6 (ITGA6), transcript variant 2, mRNA [NM_000210]	0.035545	0.383133	-1.42671	1.80985	high expression in Relapse and low in Diagnosis	Up	1.5936	0.617981	0.503327	-1.5087	2.2221	-0.363249	0.0318346	-0.0318346	0.383133	0.790114	-1.29352	-3.31612	0.39599	-1.61462	0.0879908	-4.62566	-1.83789	-1.42671	ITGA6	Homo sapiens integrin, alpha 6 (ITGA6), transcript variant 2, mRNA [NM_000210]	GO:0007044(cell-substrate junction assembly);GO:0007155(cell adhesion);GO:0007160(cell-matrix adhesion);GO:0007229(integrin-mediated signaling pathway)	GO:0008305(integrin complex);GO:0016020(membrane);GO:0016021(integral to membrane)	GO:0004872(receptor activity);GO:0005509(calcium ion binding);GO:0005515(protein binding)
14	Adhesion	SELP	Homo sapiens selectin P (granule membrane protein 140kDa, antigen CD62) (SELP), mRNA [NM_003005]	0.118055	0.688462	-1.06242	1.75088	high expression in Relapse and low in Diagnosis	Up	2.38301	5.70365	0.212075	1.28336	-2.2339	-0.631307	-1.30551	0.0963297	0.688462	0.703863	0.0620298	-1.14838	-0.0620298	0.534081	-2.13712	-2.89817	-3.55365	-1.06242	SELP	Homo sapiens selectin P (granule membrane protein 140kDa, antigen CD62) (SELP), mRNA [NM_003005]	GO:0007155(cell adhesion)	GO:0005624(membrane fraction);GO:0005625(soluble fraction);GO:0005886(plasma membrane);GO:0005887(integral to plasma membrane);GO:0016020(membrane);GO:0016021(integral to membrane);GO:0031092(platelet alpha granule membrane)	GO:0005515(protein binding);GO:0005529(sugar binding)
15	Adhesion	CDH4	GB|AL834206.1|CAD38893.1 hypothetical protein [Homo sapiens] [NP500827]	0.0124838	1.24746	-0.476835	1.7243	high expression in Relapse and low in Diagnosis	Up	0.942338	-0.160091	2.81116	3.00802	0.512986	0.598199	1.70323	0.563877	1.24746	1.58473	0.0220947	0.762702	-0.569802	-0.788849	-0.867153	-2.31276	-1.64564	-0.476835	CDH4	GB|AL834206.1|CAD38893.1 hypothetical protein [Homo sapiens] [NP500827]	GO:0007155(cell adhesion);GO:0007156(homophilic cell adhesion);GO:0007411(axon guidance);GO:0045773(positive regulation of axon extension)	GO:0005886(plasma membrane);GO:0016021(integral to membrane)	GO:0005509(calcium ion binding);GO:0005515(protein binding)
16	Adhesion	LAMC3	Homo sapiens laminin, gamma 3 (LAMC3), mRNA [NM_006059]	0.0435043	1.30154	-0.400296	1.70184	high expression in Relapse and low in Diagnosis	Up	3.23849	-0.423035	-0.239409	1.44165	2.46574	2.53121	-0.308091	1.70578	1.30154	1.63985	-0.754853	-0.1549	0.1549	-0.574119	0.919677	-3.82424	-0.608688	-0.400296	LAMC3	Homo sapiens laminin, gamma 3 (LAMC3), mRNA [NM_006059]	GO:0007155(cell adhesion)	GO:0005578(proteinaceous extracellular matrix);GO:0005604(basement membrane);GO:0016020(membrane)	GO:0005198(structural molecule activity);GO:0005515(protein binding)
17	Adhesion	CD36	CD36=collagen type I/thrombospondin receptor {one exon} [human, mRNA Partial, 369 nt]. [S67044]	0.150914	0.977326	-0.722955	1.70028	high expression in Relapse and low in Diagnosis	Up	-2.18172	4.17552	1.9641	-0.469489	-1.99783	5.03506	0.500127	0.79284	0.977326	-2.35539	-1.71253	-1.91081	-0.945634	0.993088	-2.54328	2.16929	0.521626	-0.722955	CD36	CD36=collagen type I/thrombospondin receptor {one exon} [human, mRNA Partial, 369 nt]. [S67044]	GO:0006629(lipid metabolic process);GO:0006631(fatty acid metabolic process);GO:0006810(transport);GO:0007155(cell adhesion);GO:0007596(blood coagulation)	GO:0005624(membrane fraction);GO:0005887(integral to plasma membrane);GO:0016020(membrane)	GO:0004872(receptor activity);GO:0005515(protein binding)
18	Adhesion	CLDN5	Homo sapiens claudin 5 (transmembrane protein deleted in velocardiofacial syndrome) (CLDN5), mRNA [NM_003277]	0.102428	0.945293	-0.703581	1.64887	high expression in Relapse and low in Diagnosis	Up	2.32743	3.07393	0.334564	1.02059	1.29234	2.67919	-2.08408	-1.08161	0.945293	0.583174	-1.25764	-1.02355	-1.84579	-1.58594	3.42743	-3.02343	-0.902897	-0.703581	CLDN5	Homo sapiens claudin 5 (transmembrane protein deleted in velocardiofacial syndrome) (CLDN5), mRNA [NM_003277]	GO:0016338(calcium-independent cell-cell adhesion)	GO:0005923(tight junction);GO:0016020(membrane);GO:0016021(integral to membrane)	GO:0005198(structural molecule activity);GO:0042802(identical protein binding)
19	Adhesion	COL17A1	Homo sapiens collagen, type XVII, alpha 1 (COL17A1), mRNA [NM_000494]	0.0680585	1.16987	-0.47124	1.64111	high expression in Relapse and low in Diagnosis	Up	-0.514037	-0.777819	0.980299	1.25251	1.12922	5.47904	1.11012	0.699639	1.16987	-0.658894	-0.273722	2.0588	-1.24608	0.393366	-0.0453558	-1.52904	-2.469	-0.47124	COL17A1	Homo sapiens collagen, type XVII, alpha 1 (COL17A1), mRNA [NM_000494]	GO:0006817(phosphate transport);GO:0007160(cell-matrix adhesion);GO:0008544(epidermis development)	GO:0005578(proteinaceous extracellular matrix);GO:0005737(cytoplasm);GO:0005887(integral to plasma membrane);GO:0005911(intercellular junction);GO:0016020(membrane)	GO:0005198(structural molecule activity)
20	Adhesion	CDH26	Homo sapiens cadherin-like 26, mRNA (cDNA clone IMAGE:5176769), complete cds. [BC062570]	0.00365957	0.867992	-0.726061	1.59405	high expression in Relapse and low in Diagnosis	Up	1.06574	-0.136923	1.53896	0.773887	0.52145	-0.210887	1.52664	1.86508	0.867992	0.56622	-0.590729	0.230284	-0.835037	-0.319051	-2.8307	-0.75407	-1.2754	-0.726061	CDH26	Homo sapiens cadherin-like 26, mRNA (cDNA clone IMAGE:5176769), complete cds. [BC062570]	GO:0007155(cell adhesion);GO:0007156(homophilic cell adhesion)	GO:0016020(membrane);GO:0016021(integral to membrane)	GO:0005509(calcium ion binding);GO:0005515(protein binding)
21	Adhesion	VCAM1	Homo sapiens vascular cell adhesion molecule 1 (VCAM1), transcript variant 1, mRNA [NM_001078]	0.109629	0.825373	-0.732102	1.55748	high expression in Relapse and low in Diagnosis	Up	2.50585	-0.510803	1.72824	1.88233	0.23998	2.59185	-1.44687	-0.387604	0.825373	-0.23998	1.30902	0.355048	-0.901994	2.39415	-3.16047	-2.84656	-2.76603	-0.732102	VCAM1	Homo sapiens vascular cell adhesion molecule 1 (VCAM1), transcript variant 1, mRNA [NM_001078]	GO:0016337(cell-cell adhesion)	GO:0005886(plasma membrane);GO:0016021(integral to membrane)	GO:0005515(protein binding)
22	Adhesion	NRP1	Homo sapiens neuropilin 1 (NRP1), transcript variant 1, mRNA [NM_003873]	0.180623	1.76677	0.255022	1.51175	high expression in Relapse and low in Diagnosis	Up	0.631219	0.33853	1.34379	-0.188409	1.23908	0.23799	1.79757	8.73438	1.76677	1.12097	0.390872	1.96003	0.175706	-0.946224	-0.410615	0.12012	-0.370677	0.255022	NRP1	Homo sapiens neuropilin 1 (NRP1), transcript variant 1, mRNA [NM_003873]	GO:0001525(angiogenesis);GO:0007155(cell adhesion);GO:0007165(signal transduction);GO:0007267(cell-cell signaling);GO:0007275(multicellular organismal development);GO:0007399(nervous system development);GO:0007411(axon guidance);GO:0008284(positive regulation of cell proliferation);GO:0009887(organ morphogenesis);GO:0030154(cell differentiation)	GO:0005624(membrane fraction);GO:0005783(endoplasmic reticulum);GO:0016020(membrane);GO:0016021(integral to membrane)	GO:0004872(receptor activity);GO:0005021(vascular endothelial growth factor receptor activity);GO:0005515(protein binding)
23	Adhesion	CDH22	Homo sapiens cadherin-like 22 (CDH22), mRNA [NM_021248]	0.00501019	0.878291	-0.565003	1.44329	high expression in Relapse and low in Diagnosis	Up	0.99482	-0.201268	-0.0938148	0.871835	1.08408	1.23614	1.62317	1.51137	0.878291	0.356753	0.408913	0.858869	-0.607782	-1.53845	-2.04432	-0.978336	-0.975679	-0.565003	CDH22	Homo sapiens cadherin-like 22 (CDH22), mRNA [NM_021248]	GO:0007155(cell adhesion);GO:0007156(homophilic cell adhesion)	GO:0016020(membrane);GO:0016021(integral to membrane)	GO:0005509(calcium ion binding);GO:0005515(protein binding)
24	Adhesion	SELL	Homo sapiens selectin L (lymphocyte adhesion molecule 1) (SELL), mRNA [NM_000655]	0.152318	0.202823	-1.20726	1.41008	high expression in Relapse and low in Diagnosis	Up	0.743475	1.61132	-0.124939	0.70829	0.124939	1.34173	-1.25939	-1.52283	0.202823	-0.148742	0.390728	-1.9419	2.43641	0.475223	-2.8436	-3.38345	-4.64275	-1.20726	SELL	Homo sapiens selectin L (lymphocyte adhesion molecule 1) (SELL), mRNA [NM_000655]	GO:0006928(cell motility);GO:0007155(cell adhesion)	GO:0005886(plasma membrane);GO:0005887(integral to plasma membrane)	GO:0005515(protein binding);GO:0005529(sugar binding)
25	Adhesion	CEACAM6	Homo sapiens carcinoembryonic antigen-related cell adhesion molecule 6 (non-specific cross reacting antigen), mRNA (cDNA clone MGC:10467 IMAGE:3640231), complete cds. [BC005008]	0.250865	0.623229	-0.680937	1.30417	high expression in Relapse and low in Diagnosis	Up	-0.59609	-2.15292	1.6692	1.52837	-1.37108	4.70158	0.506366	0.700407	0.623229	-1.73747	1.80521	-0.60815	-1.59348	1.46334	-0.69316	0.974108	-5.05789	-0.680937	CEACAM6	Homo sapiens carcinoembryonic antigen-related cell adhesion molecule 6 (non-specific cross reacting antigen), mRNA (cDNA clone MGC:10467 IMAGE:3640231), complete cds. [BC005008]	GO:0007165(signal transduction);GO:0007267(cell-cell signaling)	GO:0005887(integral to plasma membrane);GO:0016020(membrane)	GO:0048503(GPI anchor binding)
26	Adhesion	JAM3	Homo sapiens junctional adhesion molecule 3 (JAM3), mRNA [NM_032801]	0.00234878	0.588199	-0.668085	1.25628	high expression in Relapse and low in Diagnosis	Up	1.69668	0.517918	-0.324221	0.537883	0.73955	0.568657	0.472309	0.496817	0.588199	0.940255	-0.418599	-0.947623	-1.48607	-0.395786	-0.439447	-1.35354	-1.24387	-0.668085	JAM3	Homo sapiens junctional adhesion molecule 3 (JAM3), mRNA [NM_032801]		GO:0016020(membrane);GO:0016021(integral to membrane)
27	Adhesion	LAMB1	Homo sapiens laminin, beta 1 (LAMB1), mRNA [NM_002291]	0.148114	0.952919	-0.228715	1.18163	high expression in Relapse and low in Diagnosis	Up	0.734457	-0.454085	-0.362991	0.676281	6.04615	1.04724	-0.441659	0.377962	0.952919	-0.291669	-0.470341	0.296548	-0.87326	0.119162	-0.697071	0.206077	-0.119162	-0.228715	LAMB1	Homo sapiens laminin, beta 1 (LAMB1), mRNA [NM_002291]	GO:0007155(cell adhesion);GO:0007566(embryo implantation);GO:0030335(positive regulation of cell migration);GO:0031175(neurite development);GO:0042476(odontogenesis);GO:0050679(positive regulation of epithelial cell proliferation)	GO:0005604(basement membrane);GO:0005606(laminin-1 complex);GO:0005607(laminin-2 complex);GO:0043257(laminin-8 complex);GO:0043259(laminin-10 complex);GO:0048471(perinuclear region of cytoplasm)	GO:0005201(extracellular matrix structural constituent);GO:0019899(enzyme binding)
28	Adhesion	ITGB5	Homo sapiens integrin, beta 5 (ITGB5), mRNA [NM_002213]	0.323696	0.810591	-0.352437	1.16303	high expression in Relapse and low in Diagnosis	Up	-0.29245	4.3208	-2.41167	1.79261	1.73475	2.39348	-1.34525	0.29245	0.810591	-0.641756	-1.4158	-2.93129	-1.49973	0.709721	3.18534	-2.96805	2.74207	-0.352437	ITGB5	Homo sapiens integrin, beta 5 (ITGB5), mRNA [NM_002213]	GO:0007155(cell adhesion);GO:0007160(cell-matrix adhesion);GO:0007229(integrin-mediated signaling pathway);GO:0007275(multicellular organismal development)	GO:0008305(integrin complex);GO:0016020(membrane);GO:0016021(integral to membrane)	GO:0004872(receptor activity);GO:0005178(integrin binding);GO:0005488(binding);GO:0005515(protein binding)
29	Adhesion	MCAM	Homo sapiens melanoma cell adhesion molecule (MCAM), mRNA [NM_006500]	0.17027	0.316962	-0.845518	1.16248	high expression in Relapse and low in Diagnosis	Up	0.641362	1.09534	-0.255729	0.525464	1.9865	0.400504	-2.83987	0.982121	0.316962	-0.511874	-3.02632	-1.95861	-2.5526	-0.885606	-0.658873	0.26233	2.56741	-0.845518	MCAM	Homo sapiens melanoma cell adhesion molecule (MCAM), mRNA [NM_006500]	GO:0007155(cell adhesion);GO:0009653(anatomical structure morphogenesis)	GO:0005886(plasma membrane);GO:0005887(integral to plasma membrane)	GO:0005515(protein binding)
30	Adhesion	PCDHB11	Homo sapiens protocadherin beta 11 (PCDHB11), mRNA [NM_018931]	0.0846585	0.730141	-0.427162	1.1573	high expression in Relapse and low in Diagnosis	Up	1.63973	-1.05907	3.24408	1.68159	0.457936	-0.411233	-0.125629	0.413721	0.730141	1.10589	0.0145836	-0.0145836	0.702693	-0.398732	-1.33133	-1.83635	-1.65946	-0.427162	PCDHB11	Homo sapiens protocadherin beta 11 (PCDHB11), mRNA [NM_018931]	GO:0007155(cell adhesion);GO:0007156(homophilic cell adhesion);GO:0007268(synaptic transmission);GO:0007416(synaptogenesis);GO:0016339(calcium-dependent cell-cell adhesion)	GO:0005887(integral to plasma membrane);GO:0016020(membrane)	GO:0005509(calcium ion binding);GO:0005515(protein binding)
31	Adhesion	CEACAM1	Homo sapiens carcinoembryonic antigen-related cell adhesion molecule 1 (biliary glycoprotein) (CEACAM1), transcript variant 1, mRNA [NM_001712]	0.174247	0.88956	-0.265194	1.15475	high expression in Relapse and low in Diagnosis	Up	-1.10729	2.59384	1.14034	0.840442	-0.93345	4.42158	0.436974	-0.275962	0.88956	0.487355	-0.150398	1.1971	0.911405	0.283799	-0.574596	-1.58197	-2.69425	-0.265194	CEACAM1	Homo sapiens carcinoembryonic antigen-related cell adhesion molecule 1 (biliary glycoprotein) (CEACAM1), transcript variant 1, mRNA [NM_001712]	GO:0001525(angiogenesis);GO:0007156(homophilic cell adhesion);GO:0007229(integrin-mediated signaling pathway);GO:0008150(biological_process);GO:0016477(cell migration)	GO:0005575(cellular_component);GO:0005624(membrane fraction);GO:0005887(integral to plasma membrane);GO:0016020(membrane);GO:0016021(integral to membrane)	GO:0003674(molecular_function)
32	Adhesion	HES5	Homo sapiens hairy and enhancer of split 5 (Drosophila), mRNA (cDNA clone MGC:102848 IMAGE:6204648), complete cds. [BC087840]	0.126961	0.110968	-0.961905	1.07287	high expression in Relapse and low in Diagnosis	Up	0.237139	-1.19465	0.888937	0.0843296	-1.71244	1.98565	0.649726	-0.0509553	0.110968	0.0509553	-0.345956	-0.065639	-1.21763	0.193729	-2.75798	0.072813	-3.62553	-0.961905	HES5	Homo sapiens hairy and enhancer of split 5 (Drosophila), mRNA (cDNA clone MGC:102848 IMAGE:6204648), complete cds. [BC087840]	GO:0006355(regulation of transcription, DNA-dependent);GO:0007155(cell adhesion);GO:0007275(multicellular organismal development);GO:0007399(nervous system development);GO:0030154(cell differentiation);GO:0042491(auditory receptor cell differentiation);GO:0042668(auditory receptor cell fate determination);GO:0045665(negative regulation of neuron differentiation);GO:0048469(cell maturation)	GO:0005634(nucleus)	GO:0003677(DNA binding);GO:0030528(transcription regulator activity)
33	Adhesion	AMIGO2	Homo sapiens adhesion molecule with Ig-like domain 2 (AMIGO2), mRNA [NM_181847]	0.134327	0.426801	-0.637738	1.06454	high expression in Relapse and low in Diagnosis	Up	0.754518	0.596752	1.11749	0.167226	2.32163	-0.326488	-0.167226	-1.0495	0.426801	-0.758881	-0.350288	-3.10777	1.67018	0.724692	0.484721	-1.99401	-1.77055	-0.637738	AMIGO2	Homo sapiens adhesion molecule with Ig-like domain 2 (AMIGO2), mRNA [NM_181847]	GO:0007155(cell adhesion);GO:0007156(homophilic cell adhesion);GO:0007157(heterophilic cell adhesion);GO:0043069(negative regulation of programmed cell death)	GO:0005887(integral to plasma membrane);GO:0016020(membrane)	GO:0005515(protein binding)
34	Adhesion	COL6A2	Homo sapiens collagen, type VI, alpha 2 (COL6A2), transcript variant 2C2a', mRNA [NM_058175]	0.252673	0.947531	0.0443481	0.903183	high expression in Relapse and low in Diagnosis	Up	3.38303	3.22538	2.06485	0.761826	-0.829048	-0.0669789	-0.577979	-0.380825	0.947531	-0.858847	-0.26462	-0.205299	1.84656	1.55144	0.965386	-1.69007	-0.989776	0.0443481	COL6A2	Homo sapiens collagen, type VI, alpha 2 (COL6A2), transcript variant 2C2a', mRNA [NM_058175]	GO:0006817(phosphate transport);GO:0016337(cell-cell adhesion);GO:0030198(extracellular matrix organization and biogenesis)	GO:0005581(collagen);GO:0005737(cytoplasm)	GO:0005201(extracellular matrix structural constituent);GO:0030674(protein binding, bridging)
35	Adhesion	CEECAM1	Homo sapiens cerebral endothelial cell adhesion molecule 1 (CEECAM1), mRNA [NM_016174]	0.128528	0.235117	-0.639846	0.874964	high expression in Relapse and low in Diagnosis	Up	-0.369394	-1.78729	-0.664433	0.035315	0.48646	0.952812	1.48683	1.74065	0.235117	-0.4333	-1.34312	-2.38145	-1.47613	0.0195913	0.186704	0.328521	-0.0195913	-0.639846	CEECAM1	Homo sapiens cerebral endothelial cell adhesion molecule 1 (CEECAM1), mRNA [NM_016174]	GO:0006928(cell motility);GO:0007155(cell adhesion);GO:0007159(leukocyte adhesion);GO:0009103(lipopolysaccharide biosynthetic process)	GO:0005624(membrane fraction);GO:0005886(plasma membrane);GO:0016021(integral to membrane)	GO:0008475(procollagen-lysine 5-dioxygenase activity);GO:0016702(oxidoreductase activity, acting on single donors with incorporation of molecular oxygen, incorporation of two atoms of oxygen)
36	Adhesion	ITGB4	Homo sapiens integrin, beta 4 (ITGB4), transcript variant 1, mRNA [NM_000213]	0.104016	0.389815	-0.38447	0.774284	high expression in Relapse and low in Diagnosis	Up	0.881155	1.98344	-0.0356927	0.0356927	0.526514	-0.847765	0.0543723	0.520798	0.389815	-0.0797319	-0.85441	-0.714418	-1.38068	-0.216502	0.77201	-1.6323	1.03028	-0.38447	ITGB4	Homo sapiens integrin, beta 4 (ITGB4), transcript variant 1, mRNA [NM_000213]	GO:0007154(cell communication);GO:0007155(cell adhesion);GO:0007160(cell-matrix adhesion);GO:0007229(integrin-mediated signaling pathway);GO:0007275(multicellular organismal development)	GO:0008305(integrin complex);GO:0016020(membrane);GO:0016021(integral to membrane)	GO:0004872(receptor activity);GO:0005515(protein binding)
37	Adhesion	AMIGO1	Amphoterin-induced protein 1 precursor (AMIGO-1) (Alivin-2). [Source:Uniprot/SWISSPROT;Acc:Q86WK6] [ENST00000369864]	0.0373586	0.160515	-0.57423	0.734745	high expression in Relapse and low in Diagnosis	Up	0.102581	-0.668599	0.279525	0.78905	0.167117	0.618062	0.0281493	-0.0317626	0.160515	-0.751021	-1.32262	-0.322909	0.51935	0.289793	-0.78747	-0.35584	-1.86312	-0.57423	AMIGO1	Amphoterin-induced protein 1 precursor (AMIGO-1) (Alivin-2). [Source:Uniprot/SWISSPROT;Acc:Q86WK6] [ENST00000369864]	GO:0007155(cell adhesion);GO:0007156(homophilic cell adhesion);GO:0007157(heterophilic cell adhesion);GO:0007275(multicellular organismal development);GO:0007399(nervous system development);GO:0007413(axonal fasciculation);GO:0030154(cell differentiation);GO:0042552(myelination);GO:0050772(positive regulation of axonogenesis)	GO:0005887(integral to plasma membrane);GO:0016020(membrane)	GO:0005515(protein binding)
38	Stemcell	PDE8B	Homo sapiens phosphodiesterase 8B (PDE8B), transcript variant 1, mRNA [NM_003719]	0.00196084	1.50454	-1.39786	2.90239	high expression in Relapse and low in Diagnosis	Up	0.593188	1.02957	2.02503	2.19922	4.31644	0.94892	2.00459	-1.08064	1.50454	-0.593188	-2.12418	-1.81207	-2.31462	-2.34459	1.98249	-1.46305	-2.51363	-1.39786	PDE8B	Homo sapiens phosphodiesterase 8B (PDE8B), transcript variant 1, mRNA [NM_003719]	GO:0000160(two-component signal transduction system (phosphorelay));GO:0006355(regulation of transcription, DNA-dependent);GO:0009187(cyclic nucleotide metabolic process)	GO:0005575(cellular_component)	GO:0000156(two-component response regulator activity);GO:0000287(magnesium ion binding);GO:0004114(3',5'-cyclic-nucleotide phosphodiesterase activity);GO:0016787(hydrolase activity);GO:0030145(manganese ion binding)
39	Stemcell	DLL3	Homo sapiens delta-like 3 (Drosophila) (DLL3), transcript variant 2, mRNA [NM_203486]	0.00970235	0.75375	-1.83065	2.5844	high expression in Relapse and low in Diagnosis	Up	2.05139	0.195559	-0.352585	0.294512	2.78811	-0.00747804	0.070745	0.989749	0.75375	0.77773	-3.38403	0.608054	-3.5178	-1.45875	-0.980222	-5.54198	-1.14823	-1.83065	DLL3	Homo sapiens delta-like 3 (Drosophila) (DLL3), transcript variant 2, mRNA [NM_203486]	GO:0001501(skeletal development);GO:0001701(in utero embryonic development);GO:0001709(cell fate determination);GO:0007219(Notch signaling pathway);GO:0007275(multicellular organismal development);GO:0007399(nervous system development);GO:0030154(cell differentiation)	GO:0016020(membrane);GO:0016021(integral to membrane)	GO:0005112(Notch binding)
40	Stemcell	DLL1	Homo sapiens delta-like 1 (Drosophila) (DLL1), mRNA [NM_005618]	0.015101	0.713281	-1.84688	2.56016	high expression in Relapse and low in Diagnosis	Up	0.56313	1.00382	1.35936	1.01859	1.64357	0.0115218	0.592816	-0.486566	0.713281	1.1583	-2.42265	-2.57877	-0.0115218	-0.179669	-1.64575	-7.17585	-1.91915	-1.84688	DLL1	Homo sapiens delta-like 1 (Drosophila) (DLL1), mRNA [NM_005618]	GO:0001701(in utero embryonic development);GO:0001709(cell fate determination);GO:0001757(somite specification);GO:0007154(cell communication);GO:0007219(Notch signaling pathway);GO:0007275(multicellular organismal development);GO:0007368(determination of left/right symmetry);GO:0007386(compartment specification);GO:0007399(nervous system development);GO:0009887(organ morphogenesis);GO:0009912(au…	GO:0005576(extracellular region);GO:0005886(plasma membrane);GO:0005887(integral to plasma membrane);GO:0031410(cytoplasmic vesicle)	GO:0005112(Notch binding);GO:0005509(calcium ion binding);GO:0005515(protein binding)
41	Stemcell	EFNB3	Homo sapiens ephrin-B3 (EFNB3), mRNA [NM_001406]	0.00108723	1.31534	-0.893143	2.20849	high expression in Relapse and low in Diagnosis	Up	2.02169	0.670805	1.59545	1.06262	0.955176	1.57163	2.35033	0.295042	1.31534	0.348111	-0.162237	-0.251038	0.488628	-0.748748	-0.982489	-2.55001	-3.28737	-0.893143	EFNB3	Homo sapiens ephrin-B3 (EFNB3), mRNA [NM_001406]	GO:0007267(cell-cell signaling);GO:0007275(multicellular organismal development);GO:0007399(nervous system development);GO:0007628(adult walking behavior);GO:0016198(axon choice point recognition);GO:0030154(cell differentiation);GO:0048013(ephrin receptor signaling pathway)	GO:0005887(integral to plasma membrane);GO:0016020(membrane)	GO:0005005(transmembrane-ephrin receptor activity);GO:0046875(ephrin receptor binding)
42	Stemcell	CRMP1	Homo sapiens collapsin response mediator protein 1 (CRMP1), transcript variant 1, mRNA [NM_001014809]	0.00577126	1.24574	-0.698143	1.94388	high expression in Relapse and low in Diagnosis	Up	0.112715	-0.689482	1.78369	2.03191	2.79984	2.67144	1.60808	-0.352307	1.24574	-0.0515731	-0.216631	0.920203	-0.621252	-0.307176	-1.8882	-1.84698	-1.57353	-0.698143	CRMP1	Homo sapiens collapsin response mediator protein 1 (CRMP1), transcript variant 1, mRNA [NM_001014809]	GO:0006139(nucleobase, nucleoside, nucleotide and nucleic acid metabolic process);GO:0007399(nervous system development)	GO:0030425(dendrite);GO:0043025(cell soma)	GO:0004157(dihydropyrimidinase activity);GO:0005515(protein binding);GO:0016787(hydrolase activity)
43	Stemcell	EGR3	Homo sapiens early growth response 3 (EGR3), mRNA [NM_004430]	0.038028	1.02402	-0.654993	1.67901	high expression in Relapse and low in Diagnosis	Up	0.0523422	1.17047	-0.591214	2.55287	-0.0499823	1.64036	0.0353177	3.382	1.02402	2.1886	-1.11258	0.271179	-0.601895	-0.0353177	-1.51377	-2.9023	-1.53385	-0.654993	EGR3	Homo sapiens early growth response 3 (EGR3), mRNA [NM_004430]	GO:0006350(transcription);GO:0006355(regulation of transcription, DNA-dependent);GO:0007274(neuromuscular synaptic transmission);GO:0007422(peripheral nervous system development);GO:0007517(muscle development);GO:0007623(circadian rhythm)	GO:0005622(intracellular);GO:0005634(nucleus)	GO:0003676(nucleic acid binding);GO:0003700(transcription factor activity);GO:0008270(zinc ion binding);GO:0046872(metal ion binding)
44	Stemcell	BAI1	Homo sapiens brain-specific angiogenesis inhibitor 1 (BAI1), mRNA [NM_001702]	0.0147501	0.582355	-1.05224	1.63459	high expression in Relapse and low in Diagnosis	Up	0.959704	0.635273	-0.3859	0.420626	-0.492486	1.96676	1.48038	0.0744863	0.582355	0.701435	-0.0744863	0.327208	-0.722037	-1.43623	-1.2439	-3.44258	-2.5273	-1.05224	BAI1	Homo sapiens brain-specific angiogenesis inhibitor 1 (BAI1), mRNA [NM_001702]	GO:0007155(cell adhesion);GO:0007165(signal transduction);GO:0007218(neuropeptide signaling pathway);GO:0007409(axonogenesis);GO:0007422(peripheral nervous system development);GO:0008285(negative regulation of cell proliferation)	GO:0005886(plasma membrane);GO:0005887(integral to plasma membrane);GO:0005911(intercellular junction);GO:0016020(membrane)	GO:0004872(receptor activity);GO:0004930(G-protein coupled receptor activity);GO:0005515(protein binding);GO:0016527(brain-specific angiogenesis inhibitor activity)
45	Stemcell	NRP1	Homo sapiens neuropilin 1 (NRP1), transcript variant 1, mRNA [NM_003873]	0.180623	1.76677	0.255022	1.51175	high expression in Relapse and low in Diagnosis	Up	0.631219	0.33853	1.34379	-0.188409	1.23908	0.23799	1.79757	8.73438	1.76677	1.12097	0.390872	1.96003	0.175706	-0.946224	-0.410615	0.12012	-0.370677	0.255022	NRP1	Homo sapiens neuropilin 1 (NRP1), transcript variant 1, mRNA [NM_003873]	GO:0001525(angiogenesis);GO:0007155(cell adhesion);GO:0007165(signal transduction);GO:0007267(cell-cell signaling);GO:0007275(multicellular organismal development);GO:0007399(nervous system development);GO:0007411(axon guidance);GO:0008284(positive regulation of cell proliferation);GO:0009887(organ morphogenesis);GO:0030154(cell differentiation)	GO:0005624(membrane fraction);GO:0005783(endoplasmic reticulum);GO:0016020(membrane);GO:0016021(integral to membrane)	GO:0004872(receptor activity);GO:0005021(vascular endothelial growth factor receptor activity);GO:0005515(protein binding)
46	Stemcell	GATA3	Homo sapiens GATA binding protein 3 (GATA3), transcript variant 1, mRNA [NM_001002295]	0.151369	0.720982	-0.768378	1.48936	high expression in Relapse and low in Diagnosis	Up	1.5852	2.065	-2.99671	0.0279443	3.11723	1.21729	0.779847	-0.0279443	0.720982	-2.96883	-0.170951	-2.44154	2.65142	2.02939	-1.94056	-1.85194	-1.45401	-0.768378	GATA3	Homo sapiens GATA binding protein 3 (GATA3), transcript variant 1, mRNA [NM_001002295]	GO:0001709(cell fate determination);GO:0006350(transcription);GO:0006366(transcription from RNA polymerase II promoter);GO:0006952(defense response);GO:0007605(sensory perception of sound);GO:0009653(anatomical structure morphogenesis);GO:0042035(regulation of cytokine biosynthetic process);GO:0042421(norepinephrine biosynthetic process);GO:0045893(positive regulation of transcription, DNA-depend…	GO:0005634(nucleus)	GO:0003700(transcription factor activity);GO:0005515(protein binding);GO:0008270(zinc ion binding);GO:0016563(transcriptional activator activity);GO:0046872(metal ion binding)
47	Stemcell	SEMA5B	Homo sapiens sema domain, seven thrombospondin repeats (type 1 and type 1-like), transmembrane domain (TM) and short cytoplasmic domain, (semaphorin) 5B (SEMA5B), transcript variant 1, mRNA [NM_001031702]	0.224936	1.42546	-0.0121812	1.43764	high expression in Relapse and low in Diagnosis	Up	2.85766	-0.393682	2.99101	1.3414	-0.407186	1.64174	4.0125	-0.639793	1.42546	3.06981	4.70798	0.293736	-0.808324	-0.293737	-1.88552	-2.24859	-2.93281	-0.0121812	SEMA5B	Homo sapiens sema domain, seven thrombospondin repeats (type 1 and type 1-like), transmembrane domain (TM) and short cytoplasmic domain, (semaphorin) 5B (SEMA5B), transcript variant 1, mRNA [NM_001031702]	GO:0007275(multicellular organismal development);GO:0007399(nervous system development);GO:0030154(cell differentiation)	GO:0016020(membrane);GO:0016021(integral to membrane)	GO:0004872(receptor activity)
48	Stemcell	GAL	Homo sapiens galanin (GAL), mRNA [NM_015973]	0.0172149	0.459274	-0.914964	1.37424	high expression in Relapse and low in Diagnosis	Up	1.54515	1.37474	-1.06392	-0.29529	1.68314	0.260179	0.206588	-0.036397	0.459274	0.036397	0.294956	0.117542	-1.50659	-0.352013	-1.88778	-2.39283	-1.6294	-0.914964	GAL	Homo sapiens galanin (GAL), mRNA [NM_015973]	GO:0006939(smooth muscle contraction);GO:0007218(neuropeptide signaling pathway);GO:0007399(nervous system development);GO:0030073(insulin secretion);GO:0030252(growth hormone secretion)	GO:0005576(extracellular region)	GO:0005184(neuropeptide hormone activity)
49	Stemcell	FGF14	Homo sapiens fibroblast growth factor 14 (FGF14), transcript variant 2, mRNA [NM_175929]	0.337664	0.994566	-0.36376	1.35833	high expression in Relapse and low in Diagnosis	Up	0.44402	0.795135	0.780095	-0.246545	9.64397	-0.909163	-1.128	-1.42299	0.994566	1.01153	0.783381	1.55109	0.246545	-1.06351	-2.00808	-1.76859	-1.66245	-0.36376	FGF14	Homo sapiens fibroblast growth factor 14 (FGF14), transcript variant 2, mRNA [NM_175929]	GO:0007165(signal transduction);GO:0007267(cell-cell signaling);GO:0007399(nervous system development);GO:0008219(cell death)	GO:0005615(extracellular space)	GO:0008083(growth factor activity)
50	Stemcell	SEMA7A	Homo sapiens semaphorin 7A, GPI membrane anchor (John Milton Hagen blood group) (SEMA7A), mRNA [NM_003612]	0.0799888	0.383398	-0.821408	1.20481	high expression in Relapse and low in Diagnosis	Up	0.14474	1.91273	1.52214	-3.17148	0.975319	0.321338	1.19923	0.163171	0.383398	-1.24401	-1.72342	-1.54352	-1.78323	-0.51052	0.629813	-0.251633	-0.14474	-0.821408	SEMA7A	Homo sapiens semaphorin 7A, GPI membrane anchor (John Milton Hagen blood group) (SEMA7A), mRNA [NM_003612]	GO:0006955(immune response);GO:0007275(multicellular organismal development);GO:0007399(nervous system development);GO:0030154(cell differentiation)	GO:0005615(extracellular space);GO:0016020(membrane)	GO:0004872(receptor activity);GO:0048503(GPI anchor binding)
51	Stemcell	FOS	Homo sapiens v-fos FBJ murine osteosarcoma viral oncogene homolog (FOS), mRNA [NM_005252]	0.0872653	0.308444	-0.888965	1.19741	high expression in Relapse and low in Diagnosis	Up	1.0579	-0.15506	0.410796	0.815256	-0.00970316	-0.15625	0.00970316	0.494909	0.308444	1.229	-0.942354	-0.797235	0.120942	0.242632	-1.85794	-0.433863	-4.6729	-0.888965	FOS	Homo sapiens v-fos FBJ murine osteosarcoma viral oncogene homolog (FOS), mRNA [NM_005252]	GO:0006306(DNA methylation);GO:0006357(regulation of transcription from RNA polymerase II promoter);GO:0006954(inflammatory response);GO:0007399(nervous system development)	GO:0005634(nucleus);GO:0005667(transcription factor complex)	GO:0003700(transcription factor activity);GO:0003704(specific RNA polymerase II transcription factor activity);GO:0046983(protein dimerization activity)
52	Stemcell	HES5	Homo sapiens hairy and enhancer of split 5 (Drosophila), mRNA (cDNA clone MGC:102848 IMAGE:6204648), complete cds. [BC087840]	0.126961	0.110968	-0.961905	1.07287	high expression in Relapse and low in Diagnosis	Up	0.237139	-1.19465	0.888937	0.0843296	-1.71244	1.98565	0.649726	-0.0509553	0.110968	0.0509553	-0.345956	-0.065639	-1.21763	0.193729	-2.75798	0.072813	-3.62553	-0.961905	HES5	Homo sapiens hairy and enhancer of split 5 (Drosophila), mRNA (cDNA clone MGC:102848 IMAGE:6204648), complete cds. [BC087840]	GO:0006355(regulation of transcription, DNA-dependent);GO:0007155(cell adhesion);GO:0007275(multicellular organismal development);GO:0007399(nervous system development);GO:0030154(cell differentiation);GO:0042491(auditory receptor cell differentiation);GO:0042668(auditory receptor cell fate determination);GO:0045665(negative regulation of neuron differentiation);GO:0048469(cell maturation)	GO:0005634(nucleus)	GO:0003677(DNA binding);GO:0030528(transcription regulator activity)
53	Stemcell	FGF11	Homo sapiens fibroblast growth factor 11 (FGF11), mRNA [NM_004112]	0.145752	0.183228	-0.699259	0.882487	high expression in Relapse and low in Diagnosis	Up	0.0293489	0.827782	0.930131	-0.659534	-0.250667	0.0501866	-1.12689	1.66546	0.183228	0.453221	0.317589	1.14972	-0.0293489	-1.12819	-2.34482	-2.02766	-1.98458	-0.699259	FGF11	Homo sapiens fibroblast growth factor 11 (FGF11), mRNA [NM_004112]	GO:0007165(signal transduction);GO:0007267(cell-cell signaling);GO:0007399(nervous system development)	GO:0005615(extracellular space)	GO:0008083(growth factor activity)
54	Stemcell	FGF17	Homo sapiens fibroblast growth factor 17 (FGF17), mRNA [NM_003867]	0.0387438	0.459246	-0.420065	0.879311	high expression in Relapse and low in Diagnosis	Up	0.713981	-0.310367	-0.923892	1.17859	0.243977	0.588484	1.17944	1.00375	0.459246	0.987242	-0.617685	-0.217119	-0.645944	-0.432503	0.217119	-1.64421	-1.00742	-0.420065	FGF17	Homo sapiens fibroblast growth factor 17 (FGF17), mRNA [NM_003867]	GO:0007165(signal transduction);GO:0007267(cell-cell signaling);GO:0007399(nervous system development)	GO:0005576(extracellular region);GO:0005615(extracellular space)	GO:0008083(growth factor activity)
55	Stemcell	HES6	Homo sapiens hairy and enhancer of split 6 (Drosophila) (HES6), mRNA [NM_018645]	0.0843409	0.446728	-0.405058	0.851785	high expression in Relapse and low in Diagnosis	Up	0.00811195	-0.264091	1.65635	-0.00811195	0.646388	-0.423393	1.32285	0.635712	0.446728	-0.274615	-2.08622	0.666429	-0.645761	-1.47259	-0.811308	0.539022	0.844581	-0.405058	HES6	Homo sapiens hairy and enhancer of split 6 (Drosophila) (HES6), mRNA [NM_018645]	GO:0006357(regulation of transcription from RNA polymerase II promoter);GO:0007275(multicellular organismal development);GO:0007399(nervous system development);GO:0030154(cell differentiation)	GO:0005634(nucleus);GO:0005667(transcription factor complex)	GO:0003700(transcription factor activity);GO:0003712(transcription cofactor activity)
56	Stemcell	ALDH5A1	Homo sapiens aldehyde dehydrogenase 5 family, member A1 (succinate-semialdehyde dehydrogenase) (ALDH5A1), nuclear gene encoding mitochondrial protein, transcript variant 1, mRNA [NM_170740]	0.0442178	0.254134	-0.547785	0.801919	high expression in Relapse and low in Diagnosis	Up	1.05233	-0.807358	0.0681768	0.873121	0.295267	-0.094874	0.0693653	0.577037	0.254134	0.622561	-0.190359	-1.97199	-0.0376472	0.0349925	-1.39333	-0.624015	-0.822496	-0.547785	ALDH5A1	Homo sapiens aldehyde dehydrogenase 5 family, member A1 (succinate-semialdehyde dehydrogenase) (ALDH5A1), nuclear gene encoding mitochondrial protein, transcript variant 1, mRNA [NM_170740]	GO:0006118(electron transport);GO:0007417(central nervous system development);GO:0008152(metabolic process);GO:0009448(gamma-aminobutyric acid metabolic process);GO:0009450(gamma-aminobutyric acid catabolic process);GO:0042135(neurotransmitter catabolic process);GO:0042417(dopamine metabolic process)	GO:0005739(mitochondrion)	GO:0004777(succinate-semialdehyde dehydrogenase activity);GO:0016491(oxidoreductase activity)
57	Stemcell	HOXA1	Homo sapiens homeobox A1 (HOXA1), transcript variant 2, mRNA [NM_153620]	0.340759	0.110958	-0.663784	0.774742	high expression in Relapse and low in Diagnosis	Up	1.27242	0.562419	-0.0965147	0.366448	-0.62667	-1.1552	-1.69175	2.25651	0.110958	0.961953	0.315231	1.82424	0.0965147	-0.423479	-2.89869	-2.64758	-2.53846	-0.663784	HOXA1	Homo sapiens homeobox A1 (HOXA1), transcript variant 2, mRNA [NM_153620]	GO:0006357(regulation of transcription from RNA polymerase II promoter);GO:0007275(multicellular organismal development);GO:0007399(nervous system development);GO:0009952(anterior/posterior pattern formation);GO:0030902(hindbrain development);GO:0042472(inner ear morphogenesis)	GO:0005634(nucleus)	GO:0003700(transcription factor activity);GO:0003702(RNA polymerase II transcription factor activity)
58	Stemcell	AMIGO1	Amphoterin-induced protein 1 precursor (AMIGO-1) (Alivin-2). [Source:Uniprot/SWISSPROT;Acc:Q86WK6] [ENST00000369864]	0.0373586	0.160515	-0.57423	0.734745	high expression in Relapse and low in Diagnosis	Up	0.102581	-0.668599	0.279525	0.78905	0.167117	0.618062	0.0281493	-0.0317626	0.160515	-0.751021	-1.32262	-0.322909	0.51935	0.289793	-0.78747	-0.35584	-1.86312	-0.57423	AMIGO1	Amphoterin-induced protein 1 precursor (AMIGO-1) (Alivin-2). [Source:Uniprot/SWISSPROT;Acc:Q86WK6] [ENST00000369864]	GO:0007155(cell adhesion);GO:0007156(homophilic cell adhesion);GO:0007157(heterophilic cell adhesion);GO:0007275(multicellular organismal development);GO:0007399(nervous system development);GO:0007413(axonal fasciculation);GO:0030154(cell differentiation);GO:0042552(myelination);GO:0050772(positive regulation of axonogenesis)	GO:0005887(integral to plasma membrane);GO:0016020(membrane)	GO:0005515(protein binding)
59	Stemcell	EFNB1	Homo sapiens ephrin-B1 (EFNB1), mRNA [NM_004429]	0.10887	0.236205	-0.395904	0.632109	high expression in Relapse and low in Diagnosis	Up	-0.390233	0.485824	-0.212249	0.810919	-0.132633	0.642293	0.486054	0.199667	0.236205	-0.102305	-0.00223017	1.03377	-1.47008	0.017776	-1.95167	0.00223017	-0.694722	-0.395904	EFNB1	Homo sapiens ephrin-B1 (EFNB1), mRNA [NM_004429]	GO:0001755(neural crest cell migration);GO:0007155(cell adhesion);GO:0007267(cell-cell signaling);GO:0007275(multicellular organismal development);GO:0007399(nervous system development);GO:0007411(axon guidance);GO:0009880(embryonic pattern specification);GO:0030154(cell differentiation);GO:0042102(positive regulation of T cell proliferation)	GO:0005625(soluble fraction);GO:0005887(integral to plasma membrane);GO:0016020(membrane);GO:0045121(lipid raft);GO:0045202(synapse)	GO:0005515(protein binding);GO:0046875(ephrin receptor binding)
60	Stemcell	EPHB2	Homo sapiens EPH receptor B2 (EPHB2), transcript variant 2, mRNA [NM_004442]	0.411862	0.476782	-0.144102	0.620884	high expression in Relapse and low in Diagnosis	Up	2.9418	2.0269	1.02713	1.91337	-0.719261	-0.622045	-1.4265	-1.32715	0.476782	1.75635	-0.114252	0.860849	0.379906	0.114252	-1.04231	-1.74512	-1.36249	-0.144102	EPHB2	Homo sapiens EPH receptor B2 (EPHB2), transcript variant 2, mRNA [NM_004442]	GO:0006468(protein amino acid phosphorylation);GO:0007169(transmembrane receptor protein tyrosine kinase signaling pathway);GO:0007399(nervous system development)	GO:0016020(membrane);GO:0016021(integral to membrane);GO:0045202(synapse)	GO:0000166(nucleotide binding);GO:0004713(protein-tyrosine kinase activity);GO:0004872(receptor activity);GO:0005003(ephrin receptor activity);GO:0005005(transmembrane-ephrin receptor activity);GO:0005515(protein binding);GO:0005524(ATP binding);GO:0016740(transferase activity)
61	Stemcell	HES1	Homo sapiens hairy and enhancer of split 1, (Drosophila) (HES1), mRNA [NM_005524]	0.317213	0.333575	-0.2793	0.612875	high expression in Relapse and low in Diagnosis	Up	-0.575789	1.84512	-0.0743743	-1.35402	0.874998	0.523797	1.94947	-0.520607	0.333575	-0.164188	0.35424	0.766135	0.52655	1.14307	-1.35194	-1.56259	-1.94568	-0.2793	HES1	Homo sapiens hairy and enhancer of split 1, (Drosophila) (HES1), mRNA [NM_005524]	GO:0000122(negative regulation of transcription from RNA polymerase II promoter);GO:0006355(regulation of transcription, DNA-dependent);GO:0007155(cell adhesion);GO:0007399(nervous system development);GO:0008284(positive regulation of cell proliferation);GO:0030324(lung development);GO:0042491(auditory receptor cell differentiation);GO:0042668(auditory receptor cell fate determination);GO:0045165…	GO:0005634(nucleus);GO:0005737(cytoplasm)	GO:0003677(DNA binding);GO:0016564(transcriptional repressor activity)
62	Stemcell	CD34	Homo sapiens CD34 molecule (CD34), transcript variant 2, mRNA [NM_001773]	0.0177552	2.13285	-1.11471	3.24756	high expression in Relapse and low in Diagnosis	Up	2.15348	2.6823	5.64296	-0.461702	4.79853	1.51301	4.02058	-3.28639	2.13285	-1.567	-1.7782	-1.00702	-0.309676	-1.23327	1.38118	0.269233	-4.67292	-1.11471	CD34	Homo sapiens CD34 molecule (CD34), transcript variant 2, mRNA [NM_001773]	GO:0007155(cell adhesion);GO:0016337(cell-cell adhesion);GO:0050900(leukocyte migration)	GO:0009897(external side of plasma membrane);GO:0016020(membrane);GO:0016021(integral to membrane)	GO:0005515(protein binding);GO:0030246(carbohydrate binding)
63	Stemcell	SMO	Homo sapiens smoothened homolog (Drosophila) (SMO), mRNA [NM_005631]	0.000289241	1.19582	-1.24145	2.43727	high expression in Relapse and low in Diagnosis	Up	2.65165	-0.388867	2.01358	0.736517	1.75116	0.388867	1.9962	0.417484	1.19582	0.683255	-1.10308	-1.8911	-1.82158	-0.615842	-0.833909	-2.26487	-2.08448	-1.24145	SMO	Homo sapiens smoothened homolog (Drosophila) (SMO), mRNA [NM_005631]	GO:0001570(vasculogenesis);GO:0001649(osteoblast differentiation);GO:0007186(G-protein coupled receptor protein signaling pathway);GO:0007368(determination of left/right symmetry);GO:0007389(pattern specification process);GO:0009953(dorsal/ventral pattern formation);GO:0042475(odontogenesis (sensu Vertebrata));GO:0043066(negative regulation of apoptosis);GO:0043392(negative regulation of DNA bind…	GO:0005624(membrane fraction);GO:0005929(cilium);GO:0016020(membrane);GO:0016021(integral to membrane)	GO:0004872(receptor activity);GO:0004926(non-G-protein coupled 7TM receptor activity);GO:0004930(G-protein coupled receptor activity);GO:0005515(protein binding)
75	Stemcell	CTNNAL1	Homo sapiens catenin (cadherin-associated protein), alpha-like 1 (CTNNAL1), mRNA [NM_003798]	0.281637	0.273443	-0.348746	0.622189	high expression in Relapse and low in Diagnosis	Up	-0.747562	0.699698	0.332263	-0.762834	0.711095	0.998078	1.43343	-0.476617	0.273443	-2.36982	0.941698	-1.12443	-1.40605	-0.332263	-0.667349	1.66142	0.506836	-0.348746	CTNNAL1	Homo sapiens catenin (cadherin-associated protein), alpha-like 1 (CTNNAL1), mRNA [NM_003798]	GO:0006915(apoptosis);GO:0007155(cell adhesion)	GO:0015629(actin cytoskeleton)	GO:0005198(structural molecule activity);GO:0045296(cadherin binding)
76	Stemcell	FZD7	Homo sapiens frizzled homolog 7 (Drosophila) (FZD7), mRNA [NM_003507]	0.000386269	0.628188	-0.808147	1.43633	high expression in Relapse and low in Diagnosis	Up	1.07712	0.253644	1.28609	1.03712	0.876358	0.289333	0.0836005	0.122235	0.628188	-1.7468	-1.31677	-0.217324	-0.776423	-0.177255	-0.0836005	-1.83269	-0.314307	-0.808147	FZD7	Homo sapiens frizzled homolog 7 (Drosophila) (FZD7), mRNA [NM_003507]	GO:0007186(G-protein coupled receptor protein signaling pathway);GO:0007275(multicellular organismal development);GO:0016055(Wnt receptor signaling pathway)	GO:0005886(plasma membrane);GO:0016021(integral to membrane)	GO:0004872(receptor activity);GO:0004926(non-G-protein coupled 7TM receptor activity);GO:0004930(G-protein coupled receptor activity);GO:0042813(Wnt receptor activity)
77	Stemcell	FZD3	Frizzled-3 precursor (Fz-3) (hFz3). [Source:Uniprot/SWISSPROT;Acc:Q9NPG1] [ENST00000380239]	0.150494	0.573389	-0.699553	1.27294	high expression in Relapse and low in Diagnosis	Up	2.29645	0.635517	-1.35837	0.716933	-1.96398	-0.333785	1.59661	2.99774	0.573389	1.17547	-0.774692	-1.11001	0.191328	-0.196452	-2.1831	-3.64456	0.945601	-0.699553	FZD3	Frizzled-3 precursor (Fz-3) (hFz3). [Source:Uniprot/SWISSPROT;Acc:Q9NPG1] [ENST00000380239]	GO:0001736(establishment of planar polarity);GO:0001843(neural tube closure);GO:0007186(G-protein coupled receptor protein signaling pathway);GO:0007275(multicellular organismal development);GO:0008283(cell proliferation);GO:0016055(Wnt receptor signaling pathway);GO:0042472(inner ear morphogenesis)	GO:0005887(integral to plasma membrane);GO:0016020(membrane);GO:0045177(apical part of cell)	GO:0004872(receptor activity);GO:0004926(non-G-protein coupled 7TM receptor activity);GO:0004930(G-protein coupled receptor activity);GO:0005515(protein binding);GO:0042813(Wnt receptor activity)
78	Stemcell	FZD10	Homo sapiens frizzled homolog 10 (Drosophila) (FZD10), mRNA [NM_007197]	0.251455	0.315317	-0.733897	1.04921	high expression in Relapse and low in Diagnosis	Up	0.729445	2.14099	0.455933	0.752476	-2.37787	3.4783	-1.71519	-0.941544	0.315317	0.420281	0.843138	1.09802	-0.435141	-0.420281	-2.70857	-2.36713	-2.3015	-0.733897	FZD10	Homo sapiens frizzled homolog 10 (Drosophila) (FZD10), mRNA [NM_007197]	GO:0007186(G-protein coupled receptor protein signaling pathway);GO:0007275(multicellular organismal development);GO:0016055(Wnt receptor signaling pathway)	GO:0005887(integral to plasma membrane);GO:0016020(membrane)	GO:0004872(receptor activity);GO:0004926(non-G-protein coupled 7TM receptor activity);GO:0004930(G-protein coupled receptor activity);GO:0042813(Wnt receptor activity)
79	Stemcell	FZD2	Homo sapiens frizzled homolog 2 (Drosophila) (FZD2), mRNA [NM_001466]	0.000371384	0.458883	-0.471935	0.930818	high expression in Relapse and low in Diagnosis	Up	0.149758	-0.240016	0.504592	0.232734	0.702859	0.644683	1.07336	0.60309	0.458883	-0.135561	-0.00482225	-0.918487	-0.731715	-0.393575	-0.615256	0.00482225	-0.980884	-0.471935	FZD2	Homo sapiens frizzled homolog 2 (Drosophila) (FZD2), mRNA [NM_001466]	GO:0007164(establishment of tissue polarity);GO:0007186(G-protein coupled receptor protein signaling pathway);GO:0007267(cell-cell signaling);GO:0007275(multicellular organismal development);GO:0016055(Wnt receptor signaling pathway);GO:0030855(epithelial cell differentiation)	GO:0005887(integral to plasma membrane);GO:0016020(membrane)	GO:0004872(receptor activity);GO:0004926(non-G-protein coupled 7TM receptor activity);GO:0004930(G-protein coupled receptor activity);GO:0005515(protein binding)
80	Immune Regulation	CD200	Homo sapiens CD200 molecule (CD200), transcript variant 2, mRNA [NM_001004196]	0.0496458	0.981597	-1.00922	1.99082	high expression in Relapse and low in Diagnosis	Up	-0.173753	1.7681	2.87098	1.505	2.93958	0.911107	1.46404	-3.43228	0.981597	-1.74155	-0.920918	-1.57953	-0.0761929	0.0761929	-0.955645	1.34059	-4.21671	-1.00922	CD200	Homo sapiens CD200 molecule (CD200), transcript variant 2, mRNA [NM_001004196]		GO:0005887(integral to plasma membrane);GO:0016020(membrane)	GO:0005515(protein binding)
81	Immune Regulation	CD34	Homo sapiens CD34 molecule (CD34), transcript variant 2, mRNA [NM_001773]	0.0177552	2.13285	-1.11471	3.24756	high expression in Relapse and low in Diagnosis	Up	2.15348	2.6823	5.64296	-0.461702	4.79853	1.51301	4.02058	-3.28639	2.13285	-1.567	-1.7782	-1.00702	-0.309676	-1.23327	1.38118	0.269233	-4.67292	-1.11471	CD34	Homo sapiens CD34 molecule (CD34), transcript variant 2, mRNA [NM_001773]	GO:0007155(cell adhesion);GO:0016337(cell-cell adhesion);GO:0050900(leukocyte migration)	GO:0009897(external side of plasma membrane);GO:0016020(membrane);GO:0016021(integral to membrane)	GO:0005515(protein binding);GO:0030246(carbohydrate binding)
82	Immune Regulation	CD36	CD36=collagen type I/thrombospondin receptor {one exon} [human, mRNA Partial, 369 nt]. [S67044]	0.150914	0.977326	-0.722955	1.70028	high expression in Relapse and low in Diagnosis	Up	-2.18172	4.17552	1.9641	-0.469489	-1.99783	5.03506	0.500127	0.79284	0.977326	-2.35539	-1.71253	-1.91081	-0.945634	0.993088	-2.54328	2.16929	0.521626	-0.722955	CD36	CD36=collagen type I/thrombospondin receptor {one exon} [human, mRNA Partial, 369 nt]. [S67044]	GO:0006629(lipid metabolic process);GO:0006631(fatty acid metabolic process);GO:0006810(transport);GO:0007155(cell adhesion);GO:0007596(blood coagulation)	GO:0005624(membrane fraction);GO:0005887(integral to plasma membrane);GO:0016020(membrane)	GO:0004872(receptor activity);GO:0005515(protein binding)
83	Immune Regulation	CD163	Homo sapiens CD163 molecule (CD163), transcript variant 1, mRNA [NM_004244]	0.0457708	1.36142	-0.595625	1.95704	high expression in Relapse and low in Diagnosis	Up	2.05854	5.1165	1.67046	0.819443	-0.0299368	2.92144	-1.69504	0.0299363	1.36142	-1.87106	0.678457	-0.819073	-0.562674	2.19796	-1.2798	-0.937146	-2.17166	-0.595625	CD163	Homo sapiens CD163 molecule (CD163), transcript variant 1, mRNA [NM_004244]	GO:0006953(acute-phase response);GO:0006954(inflammatory response)	GO:0005576(extracellular region);GO:0005887(integral to plasma membrane);GO:0016020(membrane)	GO:0005044(scavenger receptor activity);GO:0005515(protein binding)
84	Immune Regulation	CD177	Homo sapiens CD177 molecule (CD177), mRNA [NM_020406]	0.030613	1.54289	-0.859925	2.40281	high expression in Relapse and low in Diagnosis	Up	-1.31397	5.37615	1.54242	1.09331	-0.746064	5.01585	1.10161	0.273781	1.54289	-1.13536	-0.450391	-0.504453	-0.332611	0.690212	0.608847	-2.42616	-3.32948	-0.859925	CD177	Homo sapiens CD177 molecule (CD177), mRNA [NM_020406]		GO:0016020(membrane)	GO:0048503(GPI anchor binding)
85	Immune Regulation	CD1A	Homo sapiens CD1a molecule (CD1A), mRNA [NM_001763]	0.162824	0.855173	-0.298548	1.15372	high expression in Relapse and low in Diagnosis	Up	-0.34855	2.64268	-0.334186	3.43858	-0.784659	1.40543	1.40573	-0.583638	0.855173	0.14837	0.845498	1.30025	1.45422	-0.645006	-0.704847	-2.22907	-2.5578	-0.298548	CD1A	Homo sapiens CD1a molecule (CD1A), mRNA [NM_001763]	GO:0006955(immune response);GO:0019882(antigen processing and presentation)	GO:0005887(integral to plasma membrane);GO:0016020(membrane);GO:0042612(MHC class I protein complex)
86	Immune Regulation	CD24	Homo sapiens CD24 signal transducer mRNA, complete cds and 3' region. [L33930]	0.048107	0.633189	-0.913926	1.54711	high expression in Relapse and low in Diagnosis	Up	-0.829633	-0.697954	1.18139	0.916715	1.35374	3.28555	0.249701	-0.394002	0.633189	-3.16997	0.425229	-0.0772107	0.0772107	0.610279	-1.11084	-1.00666	-3.05945	-0.913926	CD24	Homo sapiens CD24 signal transducer mRNA, complete cds and 3' region. [L33930]	GO:0006959(humoral immune response)	GO:0005886(plasma membrane)	GO:0048503(GPI anchor binding)
87	Immune Regulation	CD59	Homo sapiens CD59 molecule, complement regulatory protein (CD59), transcript variant 1, mRNA [NM_203330]	0.0329865	0.594915	-0.536637	1.13155	high expression in Relapse and low in Diagnosis	Up	0.0021747	0.804789	-0.0335104	1.61166	1.93096	1.20875	0.468821	-1.23433	0.594915	0.626986	-1.11747	-0.874243	-0.203998	-0.625101	0.6961	-0.87663	-1.91874	-0.536637	CD59	Homo sapiens CD59 molecule, complement regulatory protein (CD59), transcript variant 1, mRNA [NM_203330]	GO:0006952(defense response);GO:0006955(immune response);GO:0007166(cell surface receptor linked signal transduction);GO:0007596(blood coagulation)	GO:0005624(membrane fraction);GO:0005886(plasma membrane)	GO:0005515(protein binding);GO:0048503(GPI anchor binding)
88	Immune Regulation	CLIP3	Homo sapiens CAP-GLY domain containing linker protein 3 (CLIP3), mRNA [NM_015526]	0.00682864	1.1113	-1.03901	2.1503	high expression in Relapse and low in Diagnosis	Up	1.10242	0.118766	0.956175	0.0360824	3.89312	1.33046	1.90977	-0.456427	1.1113	0.366668	-1.1082	-0.0303547	-1.3886	-1.52637	0.811603	-2.32649	-3.11032	-1.03901	CLIP3	Homo sapiens CAP-GLY domain containing linker protein 3 (CLIP3), mRNA [NM_015526]
89	Immune Regulation	CXCR7	Homo sapiens chemokine (C-X-C motif) receptor 7 (CXCR7), transcript variant 2, mRNA [NM_020311]	0.0255029	0.300891	-1.70778	2.00867	high expression in Relapse and low in Diagnosis	Up	0.349207	0.12513	0.907595	0.49828	1.18811	1.29717	0.896618	-2.85498	0.300891	-1.33448	-3.48551	-4.48362	-0.12513	-0.285363	0.802712	-1.7043	-3.04655	-1.70778	CXCR7	Homo sapiens chemokine (C-X-C motif) receptor 7 (CXCR7), transcript variant 2, mRNA [NM_020311]	GO:0007165(signal transduction);GO:0007186(G-protein coupled receptor protein signaling pathway);GO:0008150(biological_process)	GO:0016020(membrane);GO:0016021(integral to membrane)	GO:0001584(rhodopsin-like receptor activity);GO:0004872(receptor activity)
90	Immune Regulation	IL17D	Homo sapiens interleukin 17D (IL17D), mRNA [NM_138284]	0.0013493	0.496029	-1.79714	2.29317	high expression in Relapse and low in Diagnosis	Up	0.965048	-0.497474	0.214684	-0.0500936	0.623452	0.0500936	0.878248	1.78427	0.496029	-1.4	0.161229	-3.74814	-2.78173	-1.86407	-2.82133	-2.32244	0.399323	-1.79714	IL17D	Homo sapiens interleukin 17D (IL17D), mRNA [NM_138284]	GO:0006954(inflammatory response)	GO:0005576(extracellular region);GO:0005615(extracellular space)	GO:0005125(cytokine activity)
91	Immune Regulation	TLR10	Homo sapiens toll-like receptor 10 (TLR10), transcript variant 1, mRNA [NM_030956]	0.233615	0.935884	-0.0928847	1.02877	high expression in Relapse and low in Diagnosis	Up	1.34742	3.04283	0.0275741	-0.0275741	0.656434	2.19453	1.23082	-0.984964	0.935884	-0.771725	-0.732729	-0.0810275	3.54056	1.65017	-0.0829768	-2.84199	-1.42336	-0.0928847	TLR10	Homo sapiens toll-like receptor 10 (TLR10), transcript variant 1, mRNA [NM_030956]	GO:0006954(inflammatory response);GO:0045087(innate immune response)	GO:0016020(membrane);GO:0016021(integral to membrane)	GO:0004888(transmembrane receptor activity);GO:0005515(protein binding)
92	Immune Regulation	TLR5	Homo sapiens toll-like receptor 5 (TLR5), mRNA [NM_003268]	0.422571	1.3207	0.440843	0.879855	high expression in Relapse and low in Diagnosis	Up	2.44543	6.32922	-0.373775	-0.222743	-0.31455	4.17483	0.222743	-1.69556	1.3207	-0.224239	0.310954	0.476305	3.06964	1.32286	-0.633286	-0.25355	-0.541938	0.440843	TLR5	Homo sapiens toll-like receptor 5 (TLR5), mRNA [NM_003268]	GO:0006954(inflammatory response);GO:0045087(innate immune response)	GO:0016020(membrane);GO:0016021(integral to membrane)	GO:0004888(transmembrane receptor activity);GO:0005515(protein binding)
93	Immune Regulation	TLR8	Homo sapiens toll-like receptor 8 (TLR8), transcript variant 1, mRNA [NM_016610]	0.498527	1.05572	0.159218	0.896506	high expression in Relapse and low in Diagnosis	Up	-0.544284	5.88753	-0.178539	0.764152	-1.18228	6.09565	-0.0893702	-2.30706	1.05572	0.0893698	-0.16944	0.61971	2.55696	2.30371	0.357649	-2.71554	-1.76867	0.159218	TLR8	Homo sapiens toll-like receptor 8 (TLR8), transcript variant 1, mRNA [NM_016610]	GO:0006954(inflammatory response);GO:0006955(immune response);GO:0007249(I-kappaB kinase/NF-kappaB cascade);GO:0009597(detection of virus);GO:0016064(immunoglobulin mediated immune response);GO:0045078(positive regulation of interferon-gamma biosynthetic process);GO:0045087(innate immune response);GO:0045089(positive regulation of innate immune response);GO:0045356(positive regulation of interfer…	GO:0016020(membrane);GO:0016021(integral to membrane)	GO:0003677(DNA binding);GO:0003725(double-stranded RNA binding);GO:0003727(single-stranded RNA binding);GO:0004888(transmembrane receptor activity);GO:0005121(Toll binding);GO:0005515(protein binding)
94	Immune Regulation	PTCRA	Homo sapiens pre T-cell antigen receptor alpha (PTCRA), mRNA [NM_138296]	0.0112042	0.942468	-0.804019	1.74649	high expression in Relapse and low in Diagnosis	Up	-1.0793	2.19148	-0.0731564	0.947276	1.55556	2.91598	0.0731564	1.00875	0.942468	-0.489202	-1.27869	-0.0932846	-0.739184	0.287576	-1.48073	0.311321	-2.94996	-0.804019	PTCRA	Homo sapiens pre T-cell antigen receptor alpha (PTCRA), mRNA [NM_138296]			GO:0004872(receptor activity)
95	Immune Regulation	KLRG2	killer cell lectin-like receptor subfamily G, member 2 [Source:RefSeq_peptide;Acc:NP_940910] [ENST00000340940]	0.0525504	0.471165	-0.802725	1.27389	high expression in Relapse and low in Diagnosis	Up	2.08063	0.697676	0.847214	-0.595386	-0.844839	-1.07275	1.74466	0.91211	0.471165	0.765715	0.74138	0.141175	-0.828872	-1.67224	-1.69362	-2.45986	-1.41548	-0.802725	KLRG2	killer cell lectin-like receptor subfamily G, member 2 [Source:RefSeq_peptide;Acc:NP_940910] [ENST00000340940]			GO:0004872(receptor activity);GO:0005529(sugar binding)
96	Immune Regulation	GZMA	Homo sapiens granzyme A (granzyme 1, cytotoxic T-lymphocyte-associated serine esterase 3) (GZMA), mRNA [NM_006144]	0.166955	1.17835	-0.220034	1.39838	high expression in Relapse and low in Diagnosis	Up	0.197702	4.98206	-0.399682	-0.197702	1.4919	0.992079	-0.484584	2.84503	1.17835	-3.38231	-0.304199	-1.12736	2.67581	1.82299	-0.226971	-1.68735	0.469119	-0.220034	GZMA	Homo sapiens granzyme A (granzyme 1, cytotoxic T-lymphocyte-associated serine esterase 3) (GZMA), mRNA [NM_006144]	GO:0006508(proteolysis);GO:0006915(apoptosis);GO:0006922(cleavage of lamin);GO:0006955(immune response);GO:0019835(cytolysis)	GO:0001772(immunological synapse);GO:0005634(nucleus)	GO:0004277(granzyme A activity);GO:0008233(peptidase activity);GO:0042803(protein homodimerization activity)
97	Immune Regulation	EPB41L3	Homo sapiens erythrocyte membrane protein band 4.1-like 3 (EPB41L3), mRNA [NM_012307]	0.00909164	1.3884	-1.83499	3.22339	high expression in Relapse and low in Diagnosis	Up	0.12558	3.01473	0.14403	0.354314	6.22892	0.654924	0.324029	0.26067	1.3884	-0.54206	-0.647443	-0.192468	-0.243332	-0.12558	-4.81662	-3.62992	-4.48252	-1.83499	EPB41L3	Homo sapiens erythrocyte membrane protein band 4.1-like 3 (EPB41L3), mRNA [NM_012307]	GO:0008150(biological_process);GO:0030866(cortical actin cytoskeleton organization and biogenesis)	GO:0005737(cytoplasm);GO:0005856(cytoskeleton);GO:0005886(plasma membrane);GO:0005911(intercellular junction)	GO:0003779(actin binding);GO:0005198(structural molecule activity);GO:0005488(binding)
98	Immune Regulation	EPB42	Homo sapiens erythrocyte membrane protein band 4.2 (EPB42), mRNA [NM_000119]	0.0606631	1.1211	-1.28322	2.40432	high expression in Relapse and low in Diagnosis	Up	-0.374372	4.35111	3.06834	1.0287	-1.92445	3.14113	-0.696019	0.374372	1.1211	-1.814	0.7	-1.74227	1.20919	2.52855	-4.12859	-2.83198	-4.18663	-1.28322	EPB42	Homo sapiens erythrocyte membrane protein band 4.2 (EPB42), mRNA [NM_000119]	GO:0008360(regulation of cell shape);GO:0018149(peptide cross-linking);GO:0043249(erythrocyte maturation)	GO:0005856(cytoskeleton);GO:0005886(plasma membrane)	GO:0005200(structural constituent of cytoskeleton);GO:0005524(ATP binding)
99	Immune Regulation	CD3D	Homo sapiens CD3d molecule, delta (CD3-TCR complex) (CD3D), transcript variant 1, mRNA [NM_000732]	0.0339425	0.546308	-0.801952	1.34826	high expression in Relapse and low in Diagnosis	Up	1.07207	0.716111	-0.0132265	0.970656	2.00463	0.300991	-0.0901756	-0.590589	0.546308	0.0132265	-1.33939	-2.05257	0.556812	-0.431147	1.19886	-3.02841	-1.333	-0.801952	CD3D	Homo sapiens CD3d molecule, delta (CD3-TCR complex) (CD3D), transcript variant 1, mRNA [NM_000732]	GO:0006461(protein complex assembly);GO:0007166(cell surface receptor linked signal transduction);GO:0042110(T cell activation);GO:0045059(positive thymic T cell selection)	GO:0005737(cytoplasm);GO:0016020(membrane);GO:0016021(integral to membrane);GO:0042105(alpha-beta T cell receptor complex)	GO:0004888(transmembrane receptor activity);GO:0005515(protein binding);GO:0046982(protein heterodimerization activity)
100	Immune Regulation	CD5L	Homo sapiens CD5 molecule-like (CD5L), mRNA [NM_005894]	0.214823	-0.0214946	-1.35799	1.3365	high expression in Relapse and low in Diagnosis	Up	1.93291	-1.41461	1.08493	0.705483	0.223871	1.19524	-3.15761	-0.742162	-0.0214946	-0.22387	0.423315	1.04676	-1.8541	1.62804	-4.20567	-3.87301	-3.80539	-1.35799	CD5L	Homo sapiens CD5 molecule-like (CD5L), mRNA [NM_005894]	GO:0006915(apoptosis);GO:0006968(cellular defense response)	GO:0005576(extracellular region);GO:0005615(extracellular space);GO:0016020(membrane)	GO:0005044(scavenger receptor activity)
101	Immune Regulation	LIR-6	Leukocyte immunoglobulin-like receptor subfamily A member 1 precursor (Leukocyte immunoglobulin-like receptor 6) (LIR-6) (CD85i antigen). [Source:Uniprot/SWISSPROT;Acc:O75019] [ENST00000251375]	0.287142	1.13793	0.0686458	1.06929	high expression in Relapse and low in Diagnosis	Up	-0.478333	4.57011	1.45875	0.806818	-0.112351	4.48913	-0.043025	-1.58762	1.13793	-2.23873	-0.694892	0.814053	2.47533	1.50112	0.043025	-0.0925093	-1.25823	0.0686458	ENST00000251375	Leukocyte immunoglobulin-like receptor subfamily A member 1 precursor (Leukocyte immunoglobulin-like receptor 6) (LIR-6) (CD85i antigen). [Source:Uniprot/SWISSPROT;Acc:O75019] [ENST00000251375]
102	Immune Regulation	EPB49	Homo sapiens erythrocyte membrane protein band 4.9 (dematin) (EPB49), mRNA [NM_001978]	0.0331527	0.740928	-0.993178	1.73411	high expression in Relapse and low in Diagnosis	Up	-0.96477	2.46553	0.502679	1.0249	-0.936965	2.01675	0.712669	1.10663	0.740928	-0.25419	-2.79671	-1.85888	-0.526545	1.32025	-0.352863	-3.73067	0.25419	-0.993178	EPB49	Homo sapiens erythrocyte membrane protein band 4.9 (dematin) (EPB49), mRNA [NM_001978]	GO:0007010(cytoskeleton organization and biogenesis);GO:0051016(barbed-end actin filament capping);GO:0051017(actin filament bundle formation)	GO:0015629(actin cytoskeleton)	GO:0003779(actin binding)
103	Immune Regulation	GYPB	Homo sapiens glycophorin B (MNS blood group) (GYPB), mRNA [NM_002100]	0.0763172	1.36455	-0.874643	2.2392	high expression in Relapse and low in Diagnosis	Up	-0.433581	5.05841	3.17604	0.240712	-0.605494	3.75247	-0.320939	0.0487922	1.36455	-0.907516	0.701586	-0.0500641	0.395772	3.1449	-3.93667	-2.84836	-3.4968	-0.874643	GYPB	Homo sapiens glycophorin B (MNS blood group) (GYPB), mRNA [NM_002100]	GO:0007165(signal transduction);GO:0008150(biological_process)	GO:0005575(cellular_component);GO:0005886(plasma membrane);GO:0005887(integral to plasma membrane);GO:0016020(membrane);GO:0016021(integral to membrane)	GO:0003674(molecular_function);GO:0004872(receptor activity)
104	Immune Regulation	IL12A	Homo sapiens interleukin 12A (natural killer cell stimulatory factor 1, cytotoxic lymphocyte maturation factor 1, p35) (IL12A), mRNA [NM_000882]	0.00298075	0.626727	-0.622757	1.24948	high expression in Relapse and low in Diagnosis	Up	1.60002	0.347909	1.17579	0.130022	-0.351179	0.737261	0.685689	0.688302	0.626727	-0.130022	0.57013	-0.452807	-1.46849	-0.242342	-1.31562	-0.274104	-1.66881	-0.622757	IL12A	Homo sapiens interleukin 12A (natural killer cell stimulatory factor 1, cytotoxic lymphocyte maturation factor 1, p35) (IL12A), mRNA [NM_000882]
105	Immune Regulation	IL18	Homo sapiens interleukin 18 (interferon-gamma-inducing factor) (IL18), mRNA [NM_001562]	0.048865	0.231808	-0.769757	1.00157	high expression in Relapse and low in Diagnosis	Up	-0.411262	-0.770618	0.121433	0.709044	0.706334	0.0392923	0.623603	0.836638	0.231808	-0.463105	-0.14539	-2.25226	-1.98199	0.645273	-2.15856	0.237266	-0.0392923	-0.769757	IL18	Homo sapiens interleukin 18 (interferon-gamma-inducing factor) (IL18), mRNA [NM_001562]	GO:0001525(angiogenesis);GO:0006955(immune response);GO:0007267(cell-cell signaling);GO:0008625(induction of apoptosis via death domain receptors);GO:0030155(regulation of cell adhesion);GO:0030431(sleep);GO:0042033(chemokine biosynthetic process);GO:0042088(T-helper 1 type immune response);GO:0042092(T-helper 2 type immune response);GO:0042094(interleukin-2 biosynthetic process);GO:0042095(inter…	GO:0005576(extracellular region);GO:0005615(extracellular space)	GO:0004871(signal transducer activity);GO:0005149(interleukin-1 receptor binding)
106	Immune Regulation	IL18R1	Homo sapiens interleukin 18 receptor 1 (IL18R1), mRNA [NM_003855]	0.158634	0.691926	-0.537338	1.22926	high expression in Relapse and low in Diagnosis	Up	0.86093	2.62915	2.3705	0.279443	-0.426285	0.144498	1.04255	-1.36538	0.691926	-1.53005	-1.39255	-1.25738	2.62402	1.40037	-0.119631	-3.59131	-0.432167	-0.537338	IL18R1	Homo sapiens interleukin 18 receptor 1 (IL18R1), mRNA [NM_003855]	GO:0006955(immune response);GO:0007165(signal transduction)	GO:0005886(plasma membrane);GO:0016021(integral to membrane)	GO:0004872(receptor activity);GO:0004888(transmembrane receptor activity);GO:0004908(interleukin-1 receptor activity)
107	Immune Regulation	IL1B	Homo sapiens interleukin 1, beta (IL1B), mRNA [NM_000576]	0.0320856	0.186072	-1.0579	1.24397	high expression in Relapse and low in Diagnosis	Up	0.507736	-0.493911	0.161994	0.3212	0.513128	0.942204	-0.161994	-0.301785	0.186072	0.19841	-2.9102	-1.20092	-0.355535	0.320943	0.253573	-3.09695	-1.6725	-1.0579	IL1B	Homo sapiens interleukin 1, beta (IL1B), mRNA [NM_000576]	GO:0000074(regulation of progression through cell cycle);GO:0001660(fever);GO:0006915(apoptosis);GO:0006954(inflammatory response);GO:0006955(immune response);GO:0007165(signal transduction);GO:0007267(cell-cell signaling);GO:0008283(cell proliferation);GO:0008285(negative regulation of cell proliferation);GO:0030593(neutrophil chemotaxis);GO:0045080(positive regulation of chemokine biosynthetic …	GO:0005576(extracellular region);GO:0005615(extracellular space)	GO:0004871(signal transducer activity);GO:0005149(interleukin-1 receptor binding);GO:0005515(protein binding)
108	Immune Regulation	IL8RBP	Homo sapiens interleukin 8 receptor, beta pseudogene (IL8RBP) on chromosome 2 [NR_002712]	0.184002	1.18603	-0.116161	1.30219	high expression in Relapse and low in Diagnosis	Up	-0.236265	4.27584	0.0501044	-0.317983	1.04068	4.91931	0.519263	-0.76273	1.18603	-2.00432	-0.281907	-1.07129	2.10961	1.71668	-0.0501044	0.283582	-1.63154	-0.116161	IL8RBP	Homo sapiens interleukin 8 receptor, beta pseudogene (IL8RBP) on chromosome 2 [NR_002712]
109	Immune Regulation	IRF8	Homo sapiens interferon regulatory factor 8 (IRF8), mRNA [NM_002163]	0.124876	0.44243	-0.813242	1.25567	high expression in Relapse and low in Diagnosis	Up	-1.09167	0.699324	0.11997	-0.92723	1.8066	2.44544	0.441724	0.0452797	0.44243	-3.71004	-1.00704	-3.1615	1.63581	0.472092	-0.539859	-0.150116	-0.0452797	-0.813242	IRF8	Homo sapiens interferon regulatory factor 8 (IRF8), mRNA [NM_002163]	GO:0000122(negative regulation of transcription from RNA polymerase II promoter);GO:0006350(transcription);GO:0006355(regulation of transcription, DNA-dependent);GO:0006955(immune response);GO:0030099(myeloid cell differentiation)	GO:0005622(intracellular);GO:0005634(nucleus)	GO:0003705(RNA polymerase II transcription factor activity, enhancer binding)
110	Immune Regulation	MLLT3	Homo sapiens myeloid/lymphoid or mixed-lineage leukemia (trithorax homolog, Drosophila); translocated to, 3 (MLLT3), mRNA [NM_004529]	0.0783147	0.400103	-0.823833	1.22394	high expression in Relapse and low in Diagnosis	Up	0.275239	2.06747	0.00651708	0.104548	0.453512	0.426271	0.262788	-0.395516	0.400103	-2.73302	-0.761806	-2.31956	2.20498	0.937407	-1.89589	-0.706072	-1.31671	-0.823833	MLLT3	Homo sapiens myeloid/lymphoid or mixed-lineage leukemia (trithorax homolog, Drosophila); translocated to, 3 (MLLT3), mRNA [NM_004529]	GO:0006350(transcription);GO:0006355(regulation of transcription, DNA-dependent)	GO:0005634(nucleus)
111	Immune Regulation	ADA	Homo sapiens adenosine deaminase (ADA), mRNA [NM_000022]	0.0016696	0.44296	-0.325738	0.768698	high expression in Relapse and low in Diagnosis	Up	0.0285873	0.299147	-0.0285873	1.12716	0.601691	0.463034	0.511559	0.541091	0.44296	-0.303315	-0.0580702	-0.964612	-0.562592	-0.167149	-0.258463	0.421537	-0.713242	-0.325738	ADA	Homo sapiens adenosine deaminase (ADA), mRNA [NM_000022]	GO:0006163(purine nucleotide metabolic process);GO:0006955(immune response);GO:0009168(purine ribonucleoside monophosphate biosynthetic process)	GO:0005737(cytoplasm)	GO:0004000(adenosine deaminase activity);GO:0016787(hydrolase activity)
112	Immune Regulation	AZGP1	Homo sapiens alpha-2-glycoprotein 1, zinc-binding (AZGP1), mRNA [NM_001185]	0.0167283	0.742746	-1.28653	2.02928	high expression in Relapse and low in Diagnosis	Up	1.24884	-1.59277	0.762382	1.9147	0.569443	0.637145	0.913188	1.48904	0.742746	1.23158	-1.13514	0.47678	-1.59654	0.233388	-3.50248	-2.33508	-3.66478	-1.28653	AZGP1	Homo sapiens alpha-2-glycoprotein 1, zinc-binding (AZGP1), mRNA [NM_001185]	GO:0006955(immune response);GO:0007155(cell adhesion);GO:0008285(negative regulation of cell proliferation);GO:0016042(lipid catabolic process);GO:0019882(antigen processing and presentation)	GO:0005576(extracellular region);GO:0016020(membrane);GO:0016021(integral to membrane);GO:0042612(MHC class I protein complex)	GO:0004540(ribonuclease activity);GO:0005504(fatty acid binding);GO:0008320(protein carrier activity)
113	Immune Regulation	BPI	Homo sapiens bactericidal/permeability-increasing protein (BPI), mRNA [NM_001725]	0.0564444	1.04543	-1.03692	2.08235	high expression in Relapse and low in Diagnosis	Up	-2.74093	0.881473	1.78198	1.80614	-1.03245	5.2015	1.88012	0.585603	1.04543	-2.96605	0.749173	-2.90902	-0.736984	1.46332	-0.489963	-2.05172	-1.35413	-1.03692	BPI	Homo sapiens bactericidal/permeability-increasing protein (BPI), mRNA [NM_001725]	GO:0006955(immune response);GO:0042742(defense response to bacterium)	GO:0005887(integral to plasma membrane);GO:0016020(membrane)	GO:0008289(lipid binding);GO:0008368(Gram-negative bacterial binding)
114	Immune Regulation	C1QA	Homo sapiens complement component 1, q subcomponent, A chain (C1QA), mRNA [NM_015991]	0.0242058	1.52591	-0.822844	2.34875	high expression in Relapse and low in Diagnosis	Up	2.26618	5.70548	2.86771	0.519783	0.768059	1.61824	-1.01839	-0.519783	1.52591	-1.84182	0.820643	-0.935882	-0.853273	2.10838	-1.98226	-1.71331	-2.18522	-0.822844	C1QA	Homo sapiens complement component 1, q subcomponent, A chain (C1QA), mRNA [NM_015991]	GO:0006817(phosphate transport);GO:0006958(complement activation, classical pathway);GO:0007267(cell-cell signaling);GO:0045087(innate immune response)	GO:0005602(complement component C1 complex);GO:0005737(cytoplasm)
115	Immune Regulation	C1QB	Homo sapiens complement component 1, q subcomponent, B chain (C1QB), mRNA [NM_000491]	0.027582	0.741345	-1.37871	2.12006	high expression in Relapse and low in Diagnosis	Up	1.80084	4.25847	0.427304	-0.690013	0.00572872	0.790237	0.658569	-1.32038	0.741345	-1.59992	0.41922	-0.00572872	-1.93001	1.25639	-2.59428	-3.41127	-3.1641	-1.37871	C1QB	Homo sapiens complement component 1, q subcomponent, B chain (C1QB), mRNA [NM_000491]	GO:0006817(phosphate transport);GO:0006958(complement activation, classical pathway);GO:0045087(innate immune response)	GO:0005602(complement component C1 complex);GO:0005737(cytoplasm)
116	Immune Regulation	C1QC	Homo sapiens complement component 1, q subcomponent, C chain (C1QC), mRNA [NM_172369]	0.191336	0.204632	-1.02263	1.22727	high expression in Relapse and low in Diagnosis	Up	1.82097	2.82138	0.925467	0.215349	-0.0158625	0.722066	-2.2092	-2.64311	0.204632	0.0158625	-0.448223	0.327946	-1.04149	1.5757	-3.18234	-2.95879	-2.46975	-1.02263	C1QC	Homo sapiens complement component 1, q subcomponent, C chain (C1QC), mRNA [NM_172369]	GO:0006817(phosphate transport);GO:0006958(complement activation, classical pathway);GO:0045087(innate immune response)	GO:0005576(extracellular region);GO:0005737(cytoplasm)
117	Immune Regulation	CLEC4A	Homo sapiens C-type lectin domain family 4, member A (CLEC4A), transcript variant 1, mRNA [NM_016184]	0.273685	0.659283	-0.0635405	0.722824	high expression in Relapse and low in Diagnosis	Up	-1.16207	2.4612	0.260469	0.876984	-0.317318	3.56203	0.104592	-0.511614	0.659283	-0.919262	-0.625022	-0.515294	1.30973	0.893124	0.258375	-0.104592	-0.805384	-0.0635405	CLEC4A	Homo sapiens C-type lectin domain family 4, member A (CLEC4A), transcript variant 1, mRNA [NM_016184]	GO:0006955(immune response);GO:0007155(cell adhesion);GO:0007166(cell surface receptor linked signal transduction)	GO:0005887(integral to plasma membrane);GO:0016020(membrane)	GO:0004888(transmembrane receptor activity);GO:0005529(sugar binding)
118	Immune Regulation	COLEC12	Homo sapiens collectin sub-family member 12 (COLEC12), mRNA [NM_130386]	0.0238027	1.22662	-0.837026	2.06365	high expression in Relapse and low in Diagnosis	Up	2.0065	1.703	-1.23153	2.15125	1.06806	4.45747	0.467364	-0.80915	1.22662	1.08865	-1.24167	-0.346436	-1.73152	0.311717	-0.311717	-3.6087	-0.85653	-0.837026	COLEC12	Homo sapiens collectin sub-family member 12 (COLEC12), mRNA [NM_130386]	GO:0006817(phosphate transport);GO:0006910(phagocytosis, recognition);GO:0009756(carbohydrate mediated signaling);GO:0045087(innate immune response);GO:0045194(oxidized low-density lipoprotein catabolic process);GO:0051260(protein homooligomerization)	GO:0005737(cytoplasm);GO:0016020(membrane)	GO:0005044(scavenger receptor activity);GO:0005529(sugar binding);GO:0005534(galactose binding);GO:0008329(pattern recognition receptor activity);GO:0030169(low-density lipoprotein binding)
119	Immune Regulation	DEFA1	BX427054 Homo sapiens FETAL LIVER Homo sapiens cDNA clone CS0DM008YG18 5-PRIME, mRNA sequence [BX427054]	0.127196	1.14176	-0.508153	1.64992	high expression in Relapse and low in Diagnosis	Up	-0.385665	2.83949	3.15235	1.2823	-2.53232	5.17069	0.330135	-0.722857	1.14176	0.0349717	-0.0349717	0.739347	-0.419531	1.75005	-1.43054	-2.31362	-2.39093	-0.508153	DEFA1	BX427054 Homo sapiens FETAL LIVER Homo sapiens cDNA clone CS0DM008YG18 5-PRIME, mRNA sequence [BX427054]	GO:0006805(xenobiotic metabolic process);GO:0006935(chemotaxis);GO:0006955(immune response);GO:0009615(response to virus);GO:0042742(defense response to bacterium);GO:0050832(defense response to fungus)	GO:0005576(extracellular region)
120	Immune Regulation	FCGR3B	Homo sapiens Fc fragment of IgG, low affinity IIIb, receptor (CD16b) (FCGR3B), mRNA [NM_000570]	0.406434	0.649618	-0.370425	1.02004	high expression in Relapse and low in Diagnosis	Up	-2.86061	3.73943	-0.731347	0.0277369	0.115271	4.79045	0.722852	-0.60684	0.649618	-3.68867	-0.520459	-2.62504	2.33998	2.66351	0.764777	-1.86976	-0.0277369	-0.370425	FCGR3B	Homo sapiens Fc fragment of IgG, low affinity IIIb, receptor (CD16b) (FCGR3B), mRNA [NM_000570]	GO:0006955(immune response)	GO:0016020(membrane)	GO:0004872(receptor activity);GO:0019864(IgG binding);GO:0048503(GPI anchor binding)
121	Immune Regulation	GJB6	Homo sapiens gap junction protein, beta 6 (GJB6), mRNA [NM_006783]	0.167335	0.749355	-0.891044	1.6404	high expression in Relapse and low in Diagnosis	Up	2.37607	-2.19076	-1.24262	1.62839	3.0068	2.29088	-3.17383	3.2999	0.749355	-0.74873	-2.18834	-1.40487	0.336232	1.11462	0.839886	-4.74092	-0.336232	-0.891044	GJB6	Homo sapiens gap junction protein, beta 6 (GJB6), mRNA [NM_006783]	GO:0006955(immune response);GO:0007154(cell communication);GO:0007605(sensory perception of sound);GO:0042471(ear morphogenesis)	GO:0005576(extracellular region);GO:0005922(connexon complex);GO:0016020(membrane);GO:0016021(integral to membrane)	GO:0003823(antigen binding);GO:0005515(protein binding);GO:0015285(connexon channel activity)
122	Immune Regulation	GPR65	Homo sapiens G protein-coupled receptor 65 (GPR65), mRNA [NM_003608]	0.571206	0.409116	-0.314555	0.723671	high expression in Relapse and low in Diagnosis	Up	-5.1141	3.02827	2.1089	0.133698	0.118903	2.48005	1.5634	-1.04619	0.409116	-4.48718	-0.208863	-2.10807	3.26337	2.01177	-0.118903	-0.146066	-0.7225	-0.314555	GPR65	Homo sapiens G protein-coupled receptor 65 (GPR65), mRNA [NM_003608]	GO:0006915(apoptosis);GO:0006955(immune response);GO:0007165(signal transduction);GO:0007186(G-protein coupled receptor protein signaling pathway);GO:0007275(multicellular organismal development)	GO:0005887(integral to plasma membrane);GO:0016020(membrane)	GO:0001584(rhodopsin-like receptor activity);GO:0004872(receptor activity)
123	Immune Regulation	IFI16	Homo sapiens interferon, gamma-inducible protein 16 (IFI16), mRNA [NM_005531]	0.0119801	0.233825	-0.556188	0.790014	high expression in Relapse and low in Diagnosis	Up	0.540513	0.855594	0.186849	0.13912	-0.0266294	0.0325426	0.124472	0.0181417	0.233825	-0.310755	-0.991315	-1.51663	0.580274	0.0542957	-1.00797	-1.12293	-0.13448	-0.556188	IFI16	Homo sapiens interferon, gamma-inducible protein 16 (IFI16), mRNA [NM_005531]	GO:0006350(transcription);GO:0006355(regulation of transcription, DNA-dependent);GO:0006955(immune response);GO:0008283(cell proliferation);GO:0009615(response to virus);GO:0030099(myeloid cell differentiation);GO:0030224(monocyte differentiation);GO:0042771(DNA damage response, signal transduction by p53 class mediator resulting in induction of apoptosis)	GO:0005634(nucleus);GO:0005654(nucleoplasm);GO:0005730(nucleolus)	GO:0003677(DNA binding);GO:0003690(double-stranded DNA binding);GO:0005515(protein binding);GO:0016564(transcriptional repressor activity)
124	Immune Regulation	IFI27	Homo sapiens interferon, alpha-inducible protein 27 (IFI27), mRNA [NM_005532]	0.120738	0.723408	-0.601256	1.32466	high expression in Relapse and low in Diagnosis	Up	-0.676158	4.24044	1.07198	-0.892981	-0.132417	0.462001	1.56738	0.14702	0.723408	-2.57403	1.25928	-0.992833	1.63923	0.596132	-1.76086	-1.82186	-1.1551	-0.601256	IFI27	Homo sapiens interferon, alpha-inducible protein 27 (IFI27), mRNA [NM_005532]	GO:0006955(immune response);GO:0008150(biological_process)	GO:0005783(endoplasmic reticulum);GO:0016020(membrane);GO:0016021(integral to membrane)	GO:0003674(molecular_function)
125	Immune Regulation	IFIT1	Homo sapiens interferon-induced protein with tetratricopeptide repeats 1 (IFIT1), transcript variant 2, mRNA [NM_001548]	0.0615718	0.909225	-0.246603	1.15583	high expression in Relapse and low in Diagnosis	Up	-0.993564	-0.119564	0.155075	0.574835	2.22484	1.77446	2.90747	0.750255	0.909225	-1.04603	-1.09814	-0.767267	1.81045	-0.0419102	-0.126112	-0.745735	0.0419102	-0.246603	IFIT1	Homo sapiens interferon-induced protein with tetratricopeptide repeats 1 (IFIT1), transcript variant 2, mRNA [NM_001548]	GO:0006955(immune response);GO:0008150(biological_process)	GO:0005737(cytoplasm)	GO:0005488(binding)
126	Immune Regulation	IGHV1-69	Homo sapiens immunoglobulin heavy variable 1-69, mRNA (cDNA clone MGC:88338 IMAGE:6557369), complete cds. [BC070333]	0.161884	-0.01362	-1.06288	1.04926	high expression in Relapse and low in Diagnosis	Up	-2.38658	0.4869	-0.199276	-0.923525	0.780944	0.718807	1.21449	0.199276	-0.01362	-3.3091	-0.68757	-2.49831	0.201107	1.48773	-1.94346	-2.01782	0.264416	-1.06288	IGHV1-69	Homo sapiens immunoglobulin heavy variable 1-69, mRNA (cDNA clone MGC:88338 IMAGE:6557369), complete cds. [BC070333]
127	Immune Regulation	IL18RAP	Homo sapiens interleukin 18 receptor accessory protein (IL18RAP), mRNA [NM_003853]	0.500443	0.629529	-0.149502	0.779031	high expression in Relapse and low in Diagnosis	Up	-3.1161	4.06611	0.356098	0.584282	0.826576	4.03054	-0.97673	-0.734539	0.629529	-3.31586	0.138074	-0.500353	3.29675	1.62699	-0.206975	-2.09656	-0.138074	-0.149502	IL18RAP	Homo sapiens interleukin 18 receptor accessory protein (IL18RAP), mRNA [NM_003853]	GO:0006954(inflammatory response);GO:0006955(immune response);GO:0007166(cell surface receptor linked signal transduction)	GO:0016020(membrane);GO:0016021(integral to membrane)	GO:0004872(receptor activity);GO:0004888(transmembrane receptor activity)
128	Immune Regulation	IL2RG	Homo sapiens interleukin 2 receptor, gamma (severe combined immunodeficiency) (IL2RG), mRNA [NM_000206]	0.171833	0.612606	-0.131289	0.743895	high expression in Relapse and low in Diagnosis	Up	-1.03817	-5.24521e-05	-0.470757	-0.624779	1.5968	1.62328	1.89582	1.91871	0.612606	-0.756988	-0.839769	-1.19366	-0.115244	5.24521e-05	0.426889	0.784636	0.643773	-0.131289	IL2RG	Homo sapiens interleukin 2 receptor, gamma (severe combined immunodeficiency) (IL2RG), mRNA [NM_000206]	GO:0006955(immune response);GO:0007165(signal transduction)	GO:0005887(integral to plasma membrane);GO:0009897(external side of plasma membrane);GO:0016020(membrane)	GO:0004872(receptor activity);GO:0004896(hematopoietin/interferon-class (D200-domain) cytokine receptor activity);GO:0004911(interleukin-2 receptor activity);GO:0004913(interleukin-4 receptor activity);GO:0004917(interleukin-7 receptor activity);GO:0005515(protein binding)
129	Immune Regulation	IL8	Homo sapiens interleukin 8 (IL8), mRNA [NM_000584]	0.25478	1.04662	-0.27892	1.32554	high expression in Relapse and low in Diagnosis	Up	-0.460633	3.57822	2.38914	0.108305	1.54681	2.73132	-1.33256	-0.187632	1.04662	1.7432	0.441472	1.57642	1.08669	2.60145	-4.44834	-1.71772	-3.51453	-0.27892	IL8	Homo sapiens interleukin 8 (IL8), mRNA [NM_000584]	GO:0001525(angiogenesis);GO:0006928(cell motility);GO:0006935(chemotaxis);GO:0006954(inflammatory response);GO:0006955(immune response);GO:0007050(cell cycle arrest);GO:0007186(G-protein coupled receptor protein signaling pathway);GO:0007242(intracellular signaling cascade);GO:0007267(cell-cell signaling);GO:0008285(negative regulation of cell proliferation);GO:0019722(calcium-mediated signaling)…	GO:0005576(extracellular region);GO:0005615(extracellular space)	GO:0005153(interleukin-8 receptor binding);GO:0005515(protein binding);GO:0008009(chemokine activity)
130	Immune Regulation	LILRA3	Homo sapiens leukocyte immunoglobulin-like receptor, subfamily A (without TM domain), member 3 (LILRA3), mRNA [NM_006865]	0.0725073	0.938446	-0.906831	1.84528	high expression in Relapse and low in Diagnosis	Up	-1.58703	4.39846	0.478109	1.19926	-0.292636	3.76971	0.33002	-0.788329	0.938446	-2.95817	-1.82825	-1.25526	1.29404	1.14404	0.292636	-1.23168	-2.71201	-0.906831	LILRA3	Homo sapiens leukocyte immunoglobulin-like receptor, subfamily A (without TM domain), member 3 (LILRA3), mRNA [NM_006865]	GO:0006952(defense response);GO:0006955(immune response);GO:0007165(signal transduction)	GO:0005886(plasma membrane)	GO:0003823(antigen binding);GO:0004872(receptor activity)
131	Immune Regulation	LILRA5	Homo sapiens leukocyte immunoglobulin-like receptor, subfamily A (with TM domain), member 5 (LILRA5), transcript variant 3, mRNA [NM_181879]	0.230647	1.16194	-0.193562	1.3555	high expression in Relapse and low in Diagnosis	Up	-0.0754081	5.52077	1.29667	1.60519	-1.77849	4.28473	0.0219148	-1.57989	1.16194	0.11245	-0.0475181	-0.275621	1.74568	1.65699	-0.382774	-1.09424	-3.26346	-0.193562	LILRA5	Homo sapiens leukocyte immunoglobulin-like receptor, subfamily A (with TM domain), member 5 (LILRA5), transcript variant 3, mRNA [NM_181879]
132	Immune Regulation	LILRB2	Homo sapiens leukocyte immunoglobulin-like receptor, subfamily B (with TM and ITIM domains), member 2 (LILRB2), transcript variant 1, mRNA [NM_005874]	0.20511	0.975549	-0.50526	1.48081	high expression in Relapse and low in Diagnosis	Up	-1.66948	4.88056	1.41907	1.26772	-1.22009	4.34139	-0.0125163	-1.20226	0.975549	-4.23545	-0.05141	0.0125163	1.78593	1.27621	0.0558326	-1.09268	-1.79303	-0.50526	LILRB2	Homo sapiens leukocyte immunoglobulin-like receptor, subfamily B (with TM and ITIM domains), member 2 (LILRB2), transcript variant 1, mRNA [NM_005874]	GO:0006955(immune response);GO:0006968(cellular defense response);GO:0007166(cell surface receptor linked signal transduction);GO:0007267(cell-cell signaling)	GO:0005624(membrane fraction);GO:0005887(integral to plasma membrane);GO:0016020(membrane)	GO:0004872(receptor activity)
133	Immune Regulation	LTF	Homo sapiens lactotransferrin (LTF), mRNA [NM_002343]	0.035154	1.67433	-0.862619	2.53695	high expression in Relapse and low in Diagnosis	Up	-1.52497	-0.366297	3.39379	2.99416	-0.871662	4.27647	3.03261	2.46057	1.67433	-1.69744	0.0362978	-2.87365	0.216414	2.3404	-0.0362978	-0.342955	-4.54371	-0.862619	LTF	Homo sapiens lactotransferrin (LTF), mRNA [NM_002343]	GO:0006811(ion transport);GO:0006826(iron ion transport);GO:0006879(iron ion homeostasis);GO:0006959(humoral immune response);GO:0042742(defense response to bacterium)	GO:0005576(extracellular region);GO:0005615(extracellular space)	GO:0004252(serine-type endopeptidase activity);GO:0008199(ferric iron binding);GO:0008233(peptidase activity);GO:0046872(metal ion binding)
134	Immune Regulation	OLR1	Homo sapiens oxidized low density lipoprotein (lectin-like) receptor 1 (OLR1), mRNA [NM_002543]	0.160922	0.708429	-0.670362	1.37879	high expression in Relapse and low in Diagnosis	Up	-0.646745	0.089036	2.73452	0.969086	-2.65531	4.99988	0.0751452	0.101825	0.708429	-0.0751452	-0.242842	0.553333	-0.482954	0.883735	-0.877337	-2.63855	-2.48313	-0.670362	OLR1	Homo sapiens oxidized low density lipoprotein (lectin-like) receptor 1 (OLR1), mRNA [NM_002543]	GO:0006508(proteolysis);GO:0006954(inflammatory response);GO:0006955(immune response);GO:0007155(cell adhesion);GO:0008015(circulation)	GO:0005624(membrane fraction);GO:0005887(integral to plasma membrane);GO:0016020(membrane)	GO:0004872(receptor activity);GO:0005041(low-density lipoprotein receptor activity);GO:0005515(protein binding);GO:0005529(sugar binding)
135	Immune Regulation	PGLYRP1	Homo sapiens peptidoglycan recognition protein 1 (PGLYRP1), mRNA [NM_005091]	0.0437566	1.30116	-1.1876	2.48876	high expression in Relapse and low in Diagnosis	Up	-1.58258	1.08159	1.5491	1.77732	-1.22379	5.82395	1.98847	0.99518	1.30116	-1.94258	-0.28157	-1.919	0.229964	1.86776	-0.229964	-1.53655	-5.68887	-1.1876	PGLYRP1	Homo sapiens peptidoglycan recognition protein 1 (PGLYRP1), mRNA [NM_005091]	GO:0009253(peptidoglycan catabolic process);GO:0016045(detection of bacterium);GO:0045087(innate immune response);GO:0050830(defense response to Gram-positive bacterium)	GO:0005576(extracellular region)	GO:0005515(protein binding);GO:0008367(bacterial binding);GO:0008745(N-acetylmuramoyl-L-alanine amidase activity);GO:0016019(peptidoglycan receptor activity)
136	Immune Regulation	PRG3	Homo sapiens proteoglycan 3 (PRG3), mRNA [NM_006093]	0.104873	1.23767	-0.608325	1.846	high expression in Relapse and low in Diagnosis	Up	-0.376194	-0.222333	-0.0555871	0.538327	0.0555871	6.91915	3.43358	-0.391165	1.23767	0.482824	0.392823	0.451495	-1.11937	1.21822	-1.80893	-1.30959	-3.17407	-0.608325	PRG3	Homo sapiens proteoglycan 3 (PRG3), mRNA [NM_006093]	GO:0001694(histamine biosynthetic process);GO:0006955(immune response);GO:0017148(negative regulation of protein biosynthetic process);GO:0019370(leukotriene biosynthetic process);GO:0042119(neutrophil activation);GO:0042554(superoxide release);GO:0045416(positive regulation of interleukin-8 biosynthetic process);GO:0045575(basophil activation)		GO:0005529(sugar binding)
137	Immune Regulation	SEMA3F	Homo sapiens sema domain, immunoglobulin domain (Ig), short basic domain, secreted, (semaphorin) 3F (SEMA3F), mRNA [NM_004186]	0.0746347	1.5121	-0.224884	1.73698	high expression in Relapse and low in Diagnosis	Up	1.60813	5.81301	1.33772	-0.241589	4.01883	-0.850186	-0.276718	0.68759	1.5121	0.0562857	-0.0848827	1.62455	-0.4213	-1.54212	0.469843	-1.77275	-0.128706	-0.224884	SEMA3F	Homo sapiens sema domain, immunoglobulin domain (Ig), short basic domain, secreted, (semaphorin) 3F (SEMA3F), mRNA [NM_004186]	GO:0001755(neural crest cell migration);GO:0007275(multicellular organismal development);GO:0050919(negative chemotaxis)	GO:0005615(extracellular space)	GO:0045499(chemorepellant activity)
138	Immune Regulation	SEMA3G	Homo sapiens sema domain, immunoglobulin domain (Ig), short basic domain, secreted, (semaphorin) 3G (SEMA3G), mRNA [NM_020163]	0.0236939	0.821164	-0.925916	1.74708	high expression in Relapse and low in Diagnosis	Up	0.758761	0.0454106	-0.185208	1.25371	3.03032	2.76193	-1.0502	-0.0454106	0.821164	0.136432	-3.16166	-1.76461	0.146783	-0.927786	0.361819	-2.13591	-0.0624013	-0.925916	SEMA3G	Homo sapiens sema domain, immunoglobulin domain (Ig), short basic domain, secreted, (semaphorin) 3G (SEMA3G), mRNA [NM_020163]	GO:0007275(multicellular organismal development)	GO:0016020(membrane)	GO:0004872(receptor activity)
139	Immune Regulation	SEMA7A	Homo sapiens semaphorin 7A, GPI membrane anchor (John Milton Hagen blood group) (SEMA7A), mRNA [NM_003612]	0.0799888	0.383398	-0.821408	1.20481	high expression in Relapse and low in Diagnosis	Up	0.14474	1.91273	1.52214	-3.17148	0.975319	0.321338	1.19923	0.163171	0.383398	-1.24401	-1.72342	-1.54352	-1.78323	-0.51052	0.629813	-0.251633	-0.14474	-0.821408	SEMA7A	Homo sapiens semaphorin 7A, GPI membrane anchor (John Milton Hagen blood group) (SEMA7A), mRNA [NM_003612]	GO:0006955(immune response);GO:0007275(multicellular organismal development);GO:0007399(nervous system development);GO:0030154(cell differentiation)	GO:0005615(extracellular space);GO:0016020(membrane)	GO:0004872(receptor activity);GO:0048503(GPI anchor binding)
140	Immune Regulation	SLA2	Homo sapiens Src-like-adaptor 2 (SLA2), transcript variant 1, mRNA [NM_032214]	0.0479991	0.340998	-0.672856	1.01385	high expression in Relapse and low in Diagnosis	Up	-0.0115266	1.31413	0.551811	-0.289369	0.97225	0.00740385	-0.00740385	0.190694	0.340998	-1.59179	-2.01846	-2.56165	0.135495	0.102314	-0.0818458	-0.0814147	0.714498	-0.672856	SLA2	Homo sapiens Src-like-adaptor 2 (SLA2), transcript variant 1, mRNA [NM_032214]	GO:0000122(negative regulation of transcription from RNA polymerase II promoter);GO:0019724(B cell mediated immunity);GO:0030522(intracellular receptor-mediated signaling pathway);GO:0042110(T cell activation);GO:0050776(regulation of immune response);GO:0050849(negative regulation of calcium-mediated signaling);GO:0050851(antigen receptor-mediated signaling pathway);GO:0050869(negative regulatio…	GO:0005737(cytoplasm);GO:0005886(plasma membrane);GO:0010008(endosome membrane)	GO:0005070(SH3/SH2 adaptor activity);GO:0047485(protein N-terminus binding)
141	Immune Regulation	SPG3A	Homo sapiens spastic paraplegia 3A (autosomal dominant) (SPG3A), transcript variant 1, mRNA [NM_015915]	0.0476226	0.47319	-0.910457	1.38365	high expression in Relapse and low in Diagnosis	Up	0.394861	-0.0027597	-1.09204	1.63984	2.61079	1.46495	-1.46973	0.239606	0.47319	0.180299	-2.9458	-0.111688	-1.00655	-2.12088	0.0307758	0.0027597	-1.31258	-0.910457	SPG3A	Homo sapiens spastic paraplegia 3A (autosomal dominant) (SPG3A), transcript variant 1, mRNA [NM_015915]	GO:0006955(immune response)		GO:0000166(nucleotide binding);GO:0003924(GTPase activity);GO:0005525(GTP binding)
142	Immune Regulation	TNFSF10	Homo sapiens tumor necrosis factor (ligand) superfamily, member 10 (TNFSF10), mRNA [NM_003810]	0.089032	0.0564263	-0.697893	0.754319	high expression in Relapse and low in Diagnosis	Up	0.26708	1.27511	0.11306	-0.842088	0.116783	-0.0209241	0.31336	-0.770967	0.0564263	-1.60846	-1.62877	-2.08432	0.299821	-0.606363	0.0209241	-0.369926	0.393955	-0.697893	TNFSF10	Homo sapiens tumor necrosis factor (ligand) superfamily, member 10 (TNFSF10), mRNA [NM_003810]	GO:0006915(apoptosis);GO:0006917(induction of apoptosis);GO:0006955(immune response);GO:0007165(signal transduction);GO:0007267(cell-cell signaling);GO:0043123(positive regulation of I-kappaB kinase/NF-kappaB cascade)	GO:0005615(extracellular space);GO:0005625(soluble fraction);GO:0005887(integral to plasma membrane);GO:0016020(membrane)	GO:0004871(signal transducer activity);GO:0005125(cytokine activity);GO:0005164(tumor necrosis factor receptor binding);GO:0008270(zinc ion binding);GO:0046872(metal ion binding)
143	Immune Regulation	TNFSF4	Homo sapiens tumor necrosis factor (ligand) superfamily, member 4 (tax-transcriptionally activated glycoprotein 1, 34kDa) (TNFSF4), mRNA [NM_003326]	0.143338	0.948694	-0.16415	1.11284	high expression in Relapse and low in Diagnosis	Up	-0.329261	-0.128191	0.91571	-0.0155363	3.92854	-0.240901	0.0518842	3.40731	0.948694	-0.657876	-2.45525	1.05743	0.0155363	-0.0826659	0.780134	0.0912967	-0.0618062	-0.16415	TNFSF4	Homo sapiens tumor necrosis factor (ligand) superfamily, member 4 (tax-transcriptionally activated glycoprotein 1, 34kDa) (TNFSF4), mRNA [NM_003326]	GO:0006955(immune response);GO:0007165(signal transduction);GO:0007267(cell-cell signaling);GO:0008284(positive regulation of cell proliferation)	GO:0005615(extracellular space);GO:0005887(integral to plasma membrane);GO:0016020(membrane)	GO:0005125(cytokine activity);GO:0005164(tumor necrosis factor receptor binding)
144	Immune Regulation	VIPR1	Homo sapiens vasoactive intestinal peptide receptor 1 (VIPR1), mRNA [NM_004624]	0.0510738	0.714089	-0.716285	1.43037	high expression in Relapse and low in Diagnosis	Up	0.250607	2.3234	-0.250607	1.18088	2.06039	0.368728	0.97622	-1.1969	0.714089	-0.477039	-0.68748	-1.5624	1.87404	0.920272	-1.13259	-2.39481	-2.27027	-0.716285	VIPR1	Homo sapiens vasoactive intestinal peptide receptor 1 (VIPR1), mRNA [NM_004624]	GO:0006936(muscle contraction);GO:0006955(immune response);GO:0007165(signal transduction);GO:0007186(G-protein coupled receptor protein signaling pathway);GO:0007187(G-protein signaling, coupled to cyclic nucleotide second messenger);GO:0007268(synaptic transmission);GO:0007586(digestion);GO:0008284(positive regulation of cell proliferation)	GO:0005887(integral to plasma membrane);GO:0016020(membrane)	GO:0004872(receptor activity);GO:0004930(G-protein coupled receptor activity);GO:0004999(vasoactive intestinal polypeptide receptor activity)
145	Immune Regulation	VPREB1	Homo sapiens pre-B lymphocyte gene 1 (VPREB1), mRNA [NM_007128]	0.123517	0.913637	-0.504463	1.4181	high expression in Relapse and low in Diagnosis	Up	0.0154958	-1.86217	1.50396	0.473596	5.10724	2.58433	-0.211967	-0.301383	0.913637	0.296896	-0.897134	0.106825	-0.253166	-0.0154958	0.278698	-0.287542	-3.26478	-0.504463	VPREB1	Homo sapiens pre-B lymphocyte gene 1 (VPREB1), mRNA [NM_007128]	GO:0006955(immune response)	GO:0005576(extracellular region)	GO:0003823(antigen binding)
146	Immune Regulation	ZAP70	Homo sapiens zeta-chain (TCR) associated protein kinase 70kDa (ZAP70), transcript variant 1, mRNA [NM_001079]	0.211249	0.366397	-0.442964	0.809361	high expression in Relapse and low in Diagnosis	Up	0.216742	1.84194	-0.59279	1.2363	0.0579362	-0.00673187	0.0633071	0.114474	0.366397	-0.139843	-0.56276	-1.47973	2.1989	1.22967	-0.836128	-2.77545	-1.17837	-0.442964	ZAP70	Homo sapiens zeta-chain (TCR) associated protein kinase 70kDa (ZAP70), transcript variant 1, mRNA [NM_001079]	GO:0006468(protein amino acid phosphorylation);GO:0006955(immune response);GO:0007243(protein kinase cascade);GO:0045059(positive thymic T cell selection);GO:0045582(positive regulation of T cell differentiation)	GO:0005737(cytoplasm);GO:0042101(T cell receptor complex)	GO:0000166(nucleotide binding);GO:0004713(protein-tyrosine kinase activity);GO:0004715(non-membrane spanning protein tyrosine kinase activity);GO:0005515(protein binding);GO:0005524(ATP binding);GO:0016740(transferase activity)
171	Apoptosis	BAPX1	Homo sapiens bagpipe homeobox homolog 1 (Drosophila) (BAPX1), mRNA [NM_001189]	0.0035519	1.1207	-1.95264	3.07334	high expression in Relapse and low in Diagnosis	Up	1.13143	-0.102036	1.37585	0.295701	2.50508	1.81007	1.76949	0.180026	1.1207	-0.293978	-1.3516	-6.6018	-1.3956	-4.13593	0.102036	-0.150493	-1.79374	-1.95264	BAPX1	Homo sapiens bagpipe homeobox homolog 1 (Drosophila) (BAPX1), mRNA [NM_001189]	GO:0006355(regulation of transcription, DNA-dependent);GO:0006366(transcription from RNA polymerase II promoter);GO:0043066(negative regulation of apoptosis);GO:0048536(spleen development)	GO:0005634(nucleus)	GO:0003700(transcription factor activity);GO:0003702(RNA polymerase II transcription factor activity)
172	Apoptosis	NGFRAP1	Homo sapiens nerve growth factor receptor (TNFRSF16) associated protein 1 (NGFRAP1), transcript variant 3, mRNA [NM_014380]	0.0150959	0.292556	-2.63401	2.92657	high expression in Relapse and low in Diagnosis	Up	1.33449	-0.889204	0.0310893	0.443776	0.457674	-0.0310893	0.524381	0.469334	0.292556	0.743826	-1.37119	-6.12523	-1.79861	-3.60163	0.41151	-7.44422	-1.88659	-2.63401	NGFRAP1	Homo sapiens nerve growth factor receptor (TNFRSF16) associated protein 1 (NGFRAP1), transcript variant 3, mRNA [NM_014380]	GO:0006915(apoptosis);GO:0007275(multicellular organismal development);GO:0008150(biological_process)	GO:0005575(cellular_component);GO:0005634(nucleus)	GO:0003674(molecular_function);GO:0046872(metal ion binding)
173	Apoptosis	SMO	Homo sapiens smoothened homolog (Drosophila) (SMO), mRNA [NM_005631]	0.000289241	1.19582	-1.24145	2.43727	high expression in Relapse and low in Diagnosis	Up	2.65165	-0.388867	2.01358	0.736517	1.75116	0.388867	1.9962	0.417484	1.19582	0.683255	-1.10308	-1.8911	-1.82158	-0.615842	-0.833909	-2.26487	-2.08448	-1.24145	SMO	Homo sapiens smoothened homolog (Drosophila) (SMO), mRNA [NM_005631]	GO:0001570(vasculogenesis);GO:0001649(osteoblast differentiation);GO:0007186(G-protein coupled receptor protein signaling pathway);GO:0007368(determination of left/right symmetry);GO:0007389(pattern specification process);GO:0009953(dorsal/ventral pattern formation);GO:0042475(odontogenesis (sensu Vertebrata));GO:0043066(negative regulation of apoptosis);GO:0043392(negative regulation of DNA bind…	GO:0005624(membrane fraction);GO:0005929(cilium);GO:0016020(membrane);GO:0016021(integral to membrane)	GO:0004872(receptor activity);GO:0004926(non-G-protein coupled 7TM receptor activity);GO:0004930(G-protein coupled receptor activity);GO:0005515(protein binding)
174	Apoptosis	UNC5B	Homo sapiens unc-5 homolog B (C. elegans) (UNC5B), mRNA [NM_170744]	0.0419805	0.877574	-1.45287	2.33045	high expression in Relapse and low in Diagnosis	Up	2.00555	-0.610056	0.853139	-2.1133	1.67033	3.44461	1.86839	-0.0980782	0.877574	1.24247	-1.03888	-4.07034	-2.49309	-3.48849	1.95168	-3.82444	0.0980782	-1.45287	UNC5B	Homo sapiens unc-5 homolog B (C. elegans) (UNC5B), mRNA [NM_170744]	GO:0006915(apoptosis);GO:0007165(signal transduction);GO:0007275(multicellular organismal development)	GO:0016020(membrane);GO:0016021(integral to membrane)	GO:0004872(receptor activity);GO:0005515(protein binding)
175	Apoptosis	IER3	Homo sapiens immediate early response 3 (IER3), mRNA [NM_003897]	0.00683581	1.15564	-1.05277	2.20841	high expression in Relapse and low in Diagnosis	Up	-0.0381427	2.23185	1.39331	0.10205	1.61053	2.74568	2.72109	-1.52121	1.15564	-0.234747	-0.557633	-1.35405	0.537851	0.0381427	-1.94763	-1.53885	-3.36521	-1.05277	IER3	Homo sapiens immediate early response 3 (IER3), mRNA [NM_003897]	GO:0006915(apoptosis);GO:0006916(anti-apoptosis);GO:0009653(anatomical structure morphogenesis)	GO:0005575(cellular_component);GO:0016020(membrane);GO:0016021(integral to membrane)	GO:0003674(molecular_function)
176	Apoptosis	NME5	Homo sapiens non-metastatic cells 5, protein expressed in (nucleoside-diphosphate kinase) (NME5), mRNA [NM_003551]	0.0067157	0.868573	-1.26471	2.13329	high expression in Relapse and low in Diagnosis	Up	2.59101	-1.79842	0.46308	0.994308	1.22818	1.10229	-0.0890274	2.45717	0.868573	0.685132	-1.5903	-1.48873	-2.86336	-1.72413	0.0890274	-2.7442	-0.481136	-1.26471	NME5	Homo sapiens non-metastatic cells 5, protein expressed in (nucleoside-diphosphate kinase) (NME5), mRNA [NM_003551]	GO:0000302(response to reactive oxygen species);GO:0006183(GTP biosynthetic process);GO:0006228(UTP biosynthetic process);GO:0006241(CTP biosynthetic process);GO:0006916(anti-apoptosis);GO:0007275(multicellular organismal development);GO:0007286(spermatid development);GO:0009116(nucleoside metabolic process)	GO:0005575(cellular_component)	GO:0004550(nucleoside diphosphate kinase activity);GO:0005524(ATP binding)
177	Apoptosis	MMP9	Homo sapiens matrix metallopeptidase 9 (gelatinase B, 92kDa gelatinase, 92kDa type IV collagenase) (MMP9), mRNA [NM_004994]	0.111066	0.798825	-0.515957	1.31478	high expression in Relapse and low in Diagnosis	Up	-1.78743	3.4704	0.877908	1.75607	-1.34644	2.31041	1.07103	0.0386553	0.798825	-1.57827	-0.0386553	-1.53484	-0.231956	1.11273	1.37771	-1.47239	-1.76198	-0.515957	MMP9	Homo sapiens matrix metallopeptidase 9 (gelatinase B, 92kDa gelatinase, 92kDa type IV collagenase) (MMP9), mRNA [NM_004994]	GO:0000270(peptidoglycan metabolic process);GO:0001501(skeletal development);GO:0006508(proteolysis);GO:0030198(extracellular matrix organization and biogenesis);GO:0030225(macrophage differentiation);GO:0030574(collagen catabolic process);GO:0043065(positive regulation of apoptosis)	GO:0005578(proteinaceous extracellular matrix);GO:0005615(extracellular space)	GO:0004229(gelatinase B activity);GO:0005509(calcium ion binding);GO:0005518(collagen binding);GO:0008133(collagenase activity);GO:0008270(zinc ion binding)
178	Apoptosis	APOE	Homo sapiens apolipoprotein E (APOE), mRNA [NM_000041]	0.0553328	0.337909	-0.915768	1.25368	high expression in Relapse and low in Diagnosis	Up	2.3845	-0.705004	0.872417	-0.00778389	1.23989	0.133833	-1.01093	-0.203649	0.337909	0.00778389	0.404487	0.20647	-1.73851	0.447639	-2.10537	-2.27363	-2.27502	-0.915768	APOE	Homo sapiens apolipoprotein E (APOE), mRNA [NM_000041]	GO:0000302(response to reactive oxygen species);GO:0006707(cholesterol catabolic process);GO:0006869(lipid transport);GO:0006874(calcium ion homeostasis);GO:0006917(induction of apoptosis);GO:0007010(cytoskeleton organization and biogenesis);GO:0007271(synaptic transmission, cholinergic);GO:0007611(learning and/or memory);GO:0008015(circulation);GO:0030516(regulation of axon extension);GO:0042157…	GO:0005576(extracellular region);GO:0005737(cytoplasm);GO:0042627(chylomicron)	GO:0001540(beta-amyloid binding);GO:0005319(lipid transporter activity);GO:0005543(phospholipid binding);GO:0008034(lipoprotein binding);GO:0008201(heparin binding);GO:0016209(antioxidant activity);GO:0048156(tau protein binding);GO:0050749(apolipoprotein E receptor binding)
179	Apoptosis	IL1B	Homo sapiens interleukin 1, beta (IL1B), mRNA [NM_000576]	0.0320856	0.186072	-1.0579	1.24397	high expression in Relapse and low in Diagnosis	Up	0.507736	-0.493911	0.161994	0.3212	0.513128	0.942204	-0.161994	-0.301785	0.186072	0.19841	-2.9102	-1.20092	-0.355535	0.320943	0.253573	-3.09695	-1.6725	-1.0579	IL1B	Homo sapiens interleukin 1, beta (IL1B), mRNA [NM_000576]	GO:0000074(regulation of progression through cell cycle);GO:0001660(fever);GO:0006915(apoptosis);GO:0006954(inflammatory response);GO:0006955(immune response);GO:0007165(signal transduction);GO:0007267(cell-cell signaling);GO:0008283(cell proliferation);GO:0008285(negative regulation of cell proliferation);GO:0030593(neutrophil chemotaxis);GO:0045080(positive regulation of chemokine biosynthetic …	GO:0005576(extracellular region);GO:0005615(extracellular space)	GO:0004871(signal transducer activity);GO:0005149(interleukin-1 receptor binding);GO:0005515(protein binding)
180	Apoptosis	TNFRSF21	Homo sapiens tumor necrosis factor receptor superfamily, member 21 (TNFRSF21), mRNA [NM_014452]	0.0053728	0.683076	-0.554459	1.23753	high expression in Relapse and low in Diagnosis	Up	1.31342	-0.8938	1.81898	0.599165	1.06698	0.597894	0.144898	0.817075	0.683076	-0.440391	-0.6783	-0.63398	-1.91626	-0.534931	-0.463176	0.607973	-0.376606	-0.554459	TNFRSF21	Homo sapiens tumor necrosis factor receptor superfamily, member 21 (TNFRSF21), mRNA [NM_014452]	GO:0006915(apoptosis);GO:0007165(signal transduction)	GO:0016020(membrane);GO:0016021(integral to membrane)	GO:0004872(receptor activity);GO:0005515(protein binding)
181	Apoptosis	TIMP3	Homo sapiens TIMP metallopeptidase inhibitor 3 (Sorsby fundus dystrophy, pseudoinflammatory) (TIMP3), mRNA [NM_000362]	0.144685	0.538182	-0.693018	1.2312	high expression in Relapse and low in Diagnosis	Up	-0.251478	2.39766	0.600933	-0.0293536	-2.23553	-0.210663	3.7374	0.296491	0.538182	0.0293536	-0.362999	0.167046	-0.901432	0.827243	0.120563	-2.89994	-2.52398	-0.693018	TIMP3	Homo sapiens TIMP metallopeptidase inhibitor 3 (Sorsby fundus dystrophy, pseudoinflammatory) (TIMP3), mRNA [NM_000362]	GO:0007169(transmembrane receptor protein tyrosine kinase signaling pathway);GO:0007601(visual perception);GO:0008624(induction of apoptosis by extracellular signals);GO:0050896(response to stimulus)	GO:0005578(proteinaceous extracellular matrix);GO:0005604(basement membrane)	GO:0003674(molecular_function);GO:0004857(enzyme inhibitor activity);GO:0008191(metalloendopeptidase inhibitor activity)
182	Apoptosis	BIK	Homo sapiens BCL2-interacting killer (apoptosis-inducing) (BIK), mRNA [NM_001197]	0.0171366	0.220628	-0.974696	1.19532	high expression in Relapse and low in Diagnosis	Up	0.413811	-1.36968	0.772513	0.23495	0.647671	0.433209	0.543762	0.0887842	0.220628	0.475099	-0.0887842	-1.80924	-1.65364	-0.396166	-1.23176	-0.400432	-2.69265	-0.974696	BIK	Homo sapiens BCL2-interacting killer (apoptosis-inducing) (BIK), mRNA [NM_001197]	GO:0006917(induction of apoptosis);GO:0008632(apoptotic program);GO:0042981(regulation of apoptosis)	GO:0005740(mitochondrial envelope);GO:0016020(membrane);GO:0016021(integral to membrane)	GO:0005515(protein binding)
183	Apoptosis	TP53	Homo sapiens tumor protein p53 (Li-Fraumeni syndrome) (TP53), mRNA [NM_000546]	0.0183376	0.704786	-0.453615	1.1584	high expression in Relapse and low in Diagnosis	Up	0.697134	-0.53318	-0.111911	0.181937	1.18662	1.31122	1.40007	1.5064	0.704786	-0.155652	-0.165816	-2.55373	-0.564531	0.731489	-0.40034	0.111911	-0.632249	-0.453615	TP53	Homo sapiens tumor protein p53 (Li-Fraumeni syndrome) (TP53), mRNA [NM_000546]	GO:0006284(base-excision repair);GO:0006289(nucleotide-excision repair);GO:0006350(transcription);GO:0006355(regulation of transcription, DNA-dependent);GO:0006461(protein complex assembly);GO:0006974(response to DNA damage stimulus);GO:0006983(ER overload response);GO:0007049(cell cycle);GO:0007050(cell cycle arrest);GO:0007275(multicellular organismal development);GO:0007569(cell aging);GO:0008…	GO:0005626(insoluble fraction);GO:0005634(nucleus);GO:0005654(nucleoplasm);GO:0005730(nucleolus);GO:0005737(cytoplasm);GO:0005739(mitochondrion);GO:0005783(endoplasmic reticulum);GO:0016363(nuclear matrix)	GO:0000739(DNA strand annealing activity);GO:0003700(transcription factor activity);GO:0004518(nuclease activity);GO:0005507(copper ion binding);GO:0005515(protein binding);GO:0005524(ATP binding);GO:0008270(zinc ion binding);GO:0019899(enzyme binding);GO:0046872(metal ion binding);GO:0046982(protein heterodimerization activity);GO:0047485(protein N-terminus binding)
184	Apoptosis	ANGPTL4	Homo sapiens angiopoietin-like 4 (ANGPTL4), transcript variant 1, mRNA [NM_139314]	0.224616	0.89459	-0.161491	1.05608	high expression in Relapse and low in Diagnosis	Up	0.751132	-0.511631	1.59243	0.611876	2.94549	4.30522	-1.25091	-1.28689	0.89459	-0.448143	-1.77969	-0.594434	-0.595904	1.92014	0.448143	-1.37202	1.12998	-0.161491	ANGPTL4	Homo sapiens angiopoietin-like 4 (ANGPTL4), transcript variant 1, mRNA [NM_139314]	GO:0001525(angiogenesis);GO:0001666(response to hypoxia);GO:0007165(signal transduction);GO:0007275(multicellular organismal development);GO:0009267(cellular response to starvation);GO:0030154(cell differentiation);GO:0043066(negative regulation of apoptosis);GO:0045766(positive regulation of angiogenesis);GO:0045834(positive regulation of lipid metabolic process);GO:0051005(negative regulation o…	GO:0005576(extracellular region);GO:0005615(extracellular space)	GO:0004857(enzyme inhibitor activity);GO:0005102(receptor binding)
185	Apoptosis	TNFRSF11B	Homo sapiens tumor necrosis factor receptor superfamily, member 11b (osteoprotegerin) (TNFRSF11B), mRNA [NM_002546]	0.154555	0.292927	-0.70343	0.996357	high expression in Relapse and low in Diagnosis	Up	1.03966	-0.59005	0.263076	-2.03792	-0.10247	1.48442	2.13723	0.149479	0.292927	0.121347	-2.33256	-1.43104	-2.69125	-0.767659	0.633066	-0.148422	0.989077	-0.70343	TNFRSF11B	Homo sapiens tumor necrosis factor receptor superfamily, member 11b (osteoprotegerin) (TNFRSF11B), mRNA [NM_002546]	GO:0001501(skeletal development);GO:0006915(apoptosis);GO:0007165(signal transduction);GO:0042489(negative regulation of odontogenesis (sensu Vertebrata))	GO:0005576(extracellular region);GO:0005578(proteinaceous extracellular matrix)	GO:0004872(receptor activity);GO:0005125(cytokine activity);GO:0005515(protein binding)
186	Apoptosis	DAPK2	Homo sapiens death-associated protein kinase 2 (DAPK2), mRNA [NM_014326]	0.265473	0.992136	0.0135242	0.978612	high expression in Relapse and low in Diagnosis	Up	-1.75809	2.8341	1.24439	1.78383	-0.603823	4.43668	-0.0172691	0.0172691	0.992136	-0.544451	0.13401	-1.07613	2.30496	1.62083	-0.224465	-0.788878	-1.31767	0.0135242	DAPK2	Homo sapiens death-associated protein kinase 2 (DAPK2), mRNA [NM_014326]	GO:0006468(protein amino acid phosphorylation);GO:0006915(apoptosis);GO:0006917(induction of apoptosis);GO:0007243(protein kinase cascade)	GO:0005737(cytoplasm)	GO:0000166(nucleotide binding);GO:0004672(protein kinase activity);GO:0005516(calmodulin binding);GO:0005524(ATP binding);GO:0016740(transferase activity);GO:0042802(identical protein binding)
187	Apoptosis	CUL3	Homo sapiens cullin 3 (CUL3), mRNA [NM_003590]	0.0170298	0.454559	-0.388115	0.842674	high expression in Relapse and low in Diagnosis	Up	-0.183609	-0.10104	0.961873	0.498634	0.468191	1.03618	0.675094	0.28115	0.454559	-0.42486	-0.687189	-2.07965	0.37899	0.0555873	0.099532	-0.199398	-0.247926	-0.388115	CUL3	Homo sapiens cullin 3 (CUL3), mRNA [NM_003590]	GO:0000082(G1/S transition of mitotic cell cycle);GO:0006512(ubiquitin cycle);GO:0007049(cell cycle);GO:0007050(cell cycle arrest);GO:0008284(positive regulation of cell proliferation);GO:0008629(induction of apoptosis by intracellular signals)	GO:0005634(nucleus)	GO:0005515(protein binding)
188	Apoptosis	TRAF5	Homo sapiens TNF receptor-associated factor 5 (TRAF5), transcript variant 1, mRNA [NM_004619]	0.139744	0.399265	-0.421242	0.820507	high expression in Relapse and low in Diagnosis	Up	-0.311664	0.594002	0.299511	0.0610499	2.48778	0.379966	0.513835	-0.830361	0.399265	-0.495004	-0.996318	-1.22604	0.393329	-0.740829	1.71797	-1.962	-0.0610499	-0.421242	TRAF5	Homo sapiens TNF receptor-associated factor 5 (TRAF5), transcript variant 1, mRNA [NM_004619]	GO:0007165(signal transduction);GO:0042981(regulation of apoptosis);GO:0043123(positive regulation of I-kappaB kinase/NF-kappaB cascade)		GO:0004871(signal transducer activity);GO:0005515(protein binding);GO:0008270(zinc ion binding);GO:0046872(metal ion binding)
189	Apoptosis	MYC	Homo sapiens v-myc myelocytomatosis viral oncogene homolog (avian) (MYC), mRNA [NM_002467]	0.0868631	0.496007	-0.315797	0.811804	high expression in Relapse and low in Diagnosis	Up	1.35913	0.00444486	1.18091	1.94809	-0.0485656	-0.927027	-0.078435	0.529516	0.496007	-0.163198	0.526056	0.744836	-0.414622	0.323143	-1.49593	-1.03955	-1.00711	-0.315797	MYC	Homo sapiens v-myc myelocytomatosis viral oncogene homolog (avian) (MYC), mRNA [NM_002467]	GO:0001836(release of cytochrome c from mitochondria);GO:0006309(DNA fragmentation during apoptosis);GO:0006355(regulation of transcription, DNA-dependent);GO:0006357(regulation of transcription from RNA polymerase II promoter);GO:0006879(iron ion homeostasis);GO:0006919(caspase activation);GO:0007050(cell cycle arrest);GO:0008284(positive regulation of cell proliferation);GO:0008629(induction of…	GO:0005634(nucleus);GO:0005819(spindle)	GO:0003677(DNA binding);GO:0003700(transcription factor activity);GO:0005515(protein binding)
190	Apoptosis	BAG3	Homo sapiens BCL2-associated athanogene 3 (BAG3), mRNA [NM_004281]	0.442107	1.01344	0.269425	0.744017	high expression in Relapse and low in Diagnosis	Up	2.85871	3.4509	1.17144	0.0183435	0.492679	1.67592	-0.28172	-1.27875	1.01344	-1.06602	0.538831	-0.41112	3.91778	2.75282	-0.570521	-2.67023	-0.336137	0.269425	BAG3	Homo sapiens BCL2-associated athanogene 3 (BAG3), mRNA [NM_004281]	GO:0006457(protein folding);GO:0006915(apoptosis);GO:0006916(anti-apoptosis)	GO:0005575(cellular_component);GO:0005829(cytosol)	GO:0005515(protein binding);GO:0030192(Hsp70/Hsc70 protein regulator activity)
191	Apoptosis	BCL2L1	Homo sapiens BCL2-like 1 (BCL2L1), nuclear gene encoding mitochondrial protein, transcript variant 2, mRNA [NM_001191]	0.0728765	0.474129	-0.238573	0.712702	high expression in Relapse and low in Diagnosis	Up	-0.495059	1.90154	1.77284	-0.367165	0.366554	0.517662	0.13545	-0.0387923	0.474129	-0.777646	-0.735778	-0.62877	-0.109113	0.755355	-0.180324	0.0755387	-0.307844	-0.238573	BCL2L1	Homo sapiens BCL2-like 1 (BCL2L1), nuclear gene encoding mitochondrial protein, transcript variant 2, mRNA [NM_001191]	GO:0001836(release of cytochrome c from mitochondria);GO:0006916(anti-apoptosis);GO:0008634(negative regulation of survival gene product activity);GO:0009314(response to radiation);GO:0042981(regulation of apoptosis);GO:0045768(positive regulation of anti-apoptosis);GO:0046902(regulation of mitochondrial membrane permeability)	GO:0005634(nucleus);GO:0005739(mitochondrion);GO:0005741(mitochondrial outer membrane);GO:0016020(membrane);GO:0016021(integral to membrane)	GO:0042802(identical protein binding)
201	Cell Cycle	CCNA2	Homo sapiens cyclin A2 (CCNA2), mRNA [NM_001237]	0.0940933	0.476747	-0.339603	0.81635	high expression in Relapse and low in Diagnosis	Up	0.295095	-0.417984	1.16543	-0.469794	1.0925	1.36392	0.848531	-0.0637283	0.476747	-2.10796	-0.689685	-1.28199	-0.343282	0.0637283	-0.242271	0.648344	1.23629	-0.339603	CCNA2	Homo sapiens cyclin A2 (CCNA2), mRNA [NM_001237]	GO:0000079(regulation of cyclin-dependent protein kinase activity);GO:0007049(cell cycle);GO:0007067(mitosis);GO:0007095(mitotic G2 checkpoint);GO:0045941(positive regulation of transcription);GO:0051301(cell division)	GO:0001939(female pronucleus);GO:0001940(male pronucleus);GO:0005634(nucleus);GO:0005737(cytoplasm)	GO:0005515(protein binding)
202	Cell Cycle	CCNB1	Homo sapiens cyclin B1 (CCNB1), mRNA [NM_031966]	0.00373795	0.393245	-0.595787	0.989033	high expression in Relapse and low in Diagnosis	Up	0.60387	-0.0485573	0.736629	-0.90579	0.928219	0.928403	0.710339	0.192851	0.393245	-0.874529	-0.333228	-0.951345	-1.25359	-0.984822	-0.5331	0.115762	0.0485573	-0.595787	CCNB1	Homo sapiens cyclin B1 (CCNB1), mRNA [NM_031966]	GO:0000074(regulation of progression through cell cycle);GO:0000086(G2/M transition of mitotic cell cycle);GO:0007049(cell cycle);GO:0007067(mitosis);GO:0051301(cell division)	GO:0005575(cellular_component);GO:0005634(nucleus)	GO:0005515(protein binding)
203	Cell Cycle	CCNC	Homo sapiens cyclin C (CCNC), transcript variant 1, mRNA [NM_005190]	0.0377872	0.186312	-0.53536	0.721672	high expression in Relapse and low in Diagnosis	Up	-0.158557	-0.500193	0.299574	0.221892	0.693624	0.313299	0.224385	0.396469	0.186312	-0.534411	-1.4021	-2.05073	0.405132	0.158557	-0.358809	-0.313125	-0.187398	-0.53536	CCNC	Homo sapiens cyclin C (CCNC), transcript variant 1, mRNA [NM_005190]	GO:0000074(regulation of progression through cell cycle);GO:0006350(transcription);GO:0006355(regulation of transcription, DNA-dependent);GO:0007049(cell cycle);GO:0051301(cell division)	GO:0005634(nucleus)
204	Cell Cycle	CCND1	Homo sapiens cyclin D1 (CCND1), mRNA [NM_053056]	0.0805341	0.625616	-0.762949	1.38856	high expression in Relapse and low in Diagnosis	Up	1.02238	0.86734	3.63082	-0.0794297	1.37784	-0.928211	0.608754	-1.49456	0.625616	0.181747	0.151369	0.994769	0.00932278	-0.82201	-1.19516	-2.76784	-2.65579	-0.762949	CCND1	Homo sapiens cyclin D1 (CCND1), mRNA [NM_053056]	GO:0000082(G1/S transition of mitotic cell cycle);GO:0000320(re-entry into mitotic cell cycle);GO:0006468(protein amino acid phosphorylation);GO:0007049(cell cycle);GO:0030968(unfolded protein response);GO:0045444(fat cell differentiation);GO:0051301(cell division)	GO:0000307(cyclin-dependent protein kinase holoenzyme complex);GO:0005575(cellular_component);GO:0005622(intracellular);GO:0005634(nucleus);GO:0005829(cytosol)	GO:0004672(protein kinase activity);GO:0005515(protein binding);GO:0016538(cyclin-dependent protein kinase regulator activity)
205	Cell Cycle	CCNE2	Homo sapiens cyclin E2 (CCNE2), transcript variant 1, mRNA [NM_057749]	0.0545731	0.547343	-0.270169	0.817512	high expression in Relapse and low in Diagnosis	Up	1.13487	-0.11231	1.35501	0.191575	0.523204	1.04869	0.627538	-0.389838	0.547343	-1.94027	1.39117	-0.589558	-0.0414867	-0.330802	-0.35732	-0.334576	0.0414863	-0.270169	CCNE2	Homo sapiens cyclin E2 (CCNE2), transcript variant 1, mRNA [NM_057749]	GO:0000074(regulation of progression through cell cycle);GO:0000075(cell cycle checkpoint);GO:0000079(regulation of cyclin-dependent protein kinase activity);GO:0006270(DNA replication initiation);GO:0007049(cell cycle);GO:0051301(cell division)	GO:0005634(nucleus)	GO:0005515(protein binding);GO:0016538(cyclin-dependent protein kinase regulator activity)
206	Cell Cycle	CCNG1	Homo sapiens cyclin G1 (CCNG1), transcript variant 1, mRNA [NM_004060]	0.00946504	0.361168	-0.79363	1.1548	high expression in Relapse and low in Diagnosis	Up	0.0685463	-0.199241	0.593011	0.169451	0.435869	0.151981	0.615354	1.05437	0.361168	-1.11384	-1.61503	-2.8323	0.18981	-0.433927	-0.324965	-0.0685463	-0.150238	-0.79363	CCNG1	Homo sapiens cyclin G1 (CCNG1), transcript variant 1, mRNA [NM_004060]	GO:0000079(regulation of cyclin-dependent protein kinase activity);GO:0007049(cell cycle);GO:0007067(mitosis);GO:0051301(cell division)	GO:0005634(nucleus)
207	Cell Cycle	CDK8	Homo sapiens cyclin-dependent kinase 8 (CDK8), mRNA [NM_001260]	0.0181989	0.292409	-0.805035	1.09744	high expression in Relapse and low in Diagnosis	Up	-0.194641	-0.00748014	0.0957713	0.313834	0.949018	0.248772	0.503631	0.430365	0.292409	-0.731904	-1.22195	-3.291	0.310599	0.00748014	-0.330592	-0.612732	-0.570182	-0.805035	CDK8	Homo sapiens cyclin-dependent kinase 8 (CDK8), mRNA [NM_001260]	GO:0000074(regulation of progression through cell cycle);GO:0006350(transcription);GO:0006355(regulation of transcription, DNA-dependent);GO:0006468(protein amino acid phosphorylation);GO:0007049(cell cycle);GO:0051301(cell division)	GO:0000119(mediator complex);GO:0005634(nucleus)	GO:0000166(nucleotide binding);GO:0004672(protein kinase activity);GO:0004674(protein serine/threonine kinase activity);GO:0005524(ATP binding);GO:0016740(transferase activity)
208	Cell Cycle	BCCIP	Homo sapiens BRCA2 and CDKN1A interacting protein (BCCIP), transcript variant B, mRNA [NM_078468]	0.00318	0.423377	-0.333146	0.756523	high expression in Relapse and low in Diagnosis	Up	0.582591	-0.176825	0.589752	-0.0901401	0.952599	0.456175	0.435456	0.637404	0.423377	-0.0498726	0.171572	-1.3184	-0.274289	-0.099269	-0.670359	-0.0969664	-0.327591	-0.333146	BCCIP	Homo sapiens BRCA2 and CDKN1A interacting protein (BCCIP), transcript variant B, mRNA [NM_078468]	GO:0000079(regulation of cyclin-dependent protein kinase activity);GO:0006281(DNA repair);GO:0007049(cell cycle)	GO:0005634(nucleus)
209	Cell Cycle	MAST1	Homo sapiens microtubule associated serine/threonine kinase 1 (MAST1), mRNA [NM_014975]	0.00575742	1.13776	-0.574572	1.71233	high expression in Relapse and low in Diagnosis	Up	2.05336	-0.250398	-0.255697	2.12694	2.82212	0.736209	0.250398	1.61911	1.13776	0.819259	-0.469175	0.468312	-1.62052	-0.340226	-0.54347	-1.29364	-1.61711	-0.574572	MAST1	Homo sapiens microtubule associated serine/threonine kinase 1 (MAST1), mRNA [NM_014975]	GO:0006468(protein amino acid phosphorylation);GO:0007010(cytoskeleton organization and biogenesis);GO:0007243(protein kinase cascade)	GO:0005856(cytoskeleton);GO:0016020(membrane)	GO:0000166(nucleotide binding);GO:0000287(magnesium ion binding);GO:0004674(protein serine/threonine kinase activity);GO:0005515(protein binding);GO:0005524(ATP binding);GO:0016740(transferase activity)
210	Cell Cycle	CDCA7	Homo sapiens cell division cycle associated 7 (CDCA7), transcript variant 1, mRNA [NM_031942]	0.0076139	0.639157	-0.510776	1.14993	high expression in Relapse and low in Diagnosis	Up	1.38218	-0.84884	0.653951	0.0367893	1.19083	0.235311	0.882956	1.58008	0.639157	-0.440143	-0.346406	-2.06057	-0.119028	-0.664033	-0.294094	-0.260294	0.0983606	-0.510776	CDCA7	Homo sapiens cell division cycle associated 7 (CDCA7), transcript variant 1, mRNA [NM_031942]	GO:0006350(transcription);GO:0006355(regulation of transcription, DNA-dependent);GO:0042127(regulation of cell proliferation)	GO:0005634(nucleus)
211	Cell Cycle	PAK1	Homo sapiens p21/Cdc42/Rac1-activated kinase 1 (STE20 homolog, yeast) (PAK1), mRNA [NM_002576]	0.200361	0.0805106	-0.710437	0.790948	high expression in Relapse and low in Diagnosis	Up	-0.542271	0.0276251	0.464964	-0.0233903	0.511567	1.87791	0.159967	-1.83229	0.0805106	-0.82678	-1.78009	-3.07918	-0.151783	-1.17722	0.318673	0.98949	0.0233903	-0.710437	PAK1	Homo sapiens p21/Cdc42/Rac1-activated kinase 1 (STE20 homolog, yeast) (PAK1), mRNA [NM_002576]	GO:0006468(protein amino acid phosphorylation);GO:0006915(apoptosis);GO:0006984(ER-nuclear signaling pathway);GO:0007010(cytoskeleton organization and biogenesis);GO:0007254(JNK cascade);GO:0016358(dendrite development)	GO:0005634(nucleus);GO:0005737(cytoplasm);GO:0005886(plasma membrane);GO:0030424(axon);GO:0030426(growth cone)	GO:0000166(nucleotide binding);GO:0004674(protein serine/threonine kinase activity);GO:0005515(protein binding);GO:0005524(ATP binding);GO:0016740(transferase activity)

## Sheet: List of downregulated
Sl.No.	Function	Gene	Gene_Name	p-value	Relapse_GEOMEAN_FOLD	Diagnosis_GEOMEAN_FOLD	Fold Difference (Relapse-Diagnosis)	Regulation	REG	Fold_APL-R1-PS	Fold_APL-MW-R2	Fold_APL-AKP-R3	Fold_APL-Prd-R4	Fold_APL 14	Fold_APL 24	Fold_APL 31	Fold_APL 63	Relapse_GEOMEAN_FOLD	Fold_APL-D1-PS	Fold_APL-D4	Fold_APL-D5	Fold_APL-Myt-D8	Fold_APL-BLK-D9	Fold_APL 28	Fold_APL 38	Fold_LA 506/06	Diagnosis_GEOMEAN_FOLD	GeneSymbol	Gene_Name	GO biological process	GO cellular component	GO molecular function
64	Stemcell	CD38	Homo sapiens CD38 molecule (CD38), mRNA [NM_001775]	0.00710321	-0.747998	0.68419	-1.43219	high expression in Diagnosis and low in Relapse	Down	-1.26471	-0.554944	-1.24279	-1.43753	-1.32271	-0.315576	0.207102	-0.0528266	-0.747998	-1.45088	1.26796	0.0528266	0.392754	0.558205	0.743769	2.05308	1.8558	0.68419	CD38	Homo sapiens CD38 molecule (CD38), mRNA [NM_001775]	GO:0006091(generation of precursor metabolites and energy);GO:0007165(signal transduction);GO:0008624(induction of apoptosis by extracellular signals)	GO:0005624(membrane fraction);GO:0005886(plasma membrane);GO:0016021(integral to membrane)	GO:0003953(NAD+ nucleosidase activity);GO:0004872(receptor activity);GO:0016798(hydrolase activity, acting on glycosyl bonds);GO:0016849(phosphorus-oxygen lyase activity)
65	Stemcell	CRIM1	Homo sapiens cysteine rich transmembrane BMP regulator 1 (chordin-like) (CRIM1), mRNA [NM_016441]	0.230137	0.0838334	0.70035	-0.616517	high expression in Diagnosis and low in Relapse	Down	0.290758	2.1254	1.09802	0.514945	-2.16514	-0.738238	-0.0597924	-0.39528	0.0838334	0.849354	0.527354	1.2285	1.25427	1.28597	-0.218761	0.250844	0.42528	0.70035	CRIM1	Homo sapiens cysteine rich transmembrane BMP regulator 1 (chordin-like) (CRIM1), mRNA [NM_016441]	GO:0001558(regulation of cell growth);GO:0007399(nervous system development)	GO:0005576(extracellular region);GO:0005624(membrane fraction);GO:0016020(membrane);GO:0016021(integral to membrane)	GO:0004867(serine-type endopeptidase inhibitor activity);GO:0005010(insulin-like growth factor receptor activity);GO:0005520(insulin-like growth factor binding)
66	Stemcell	NTF3	Homo sapiens neurotrophin 3 (NTF3), mRNA [NM_002527]	0.450092	-0.167135	0.449392	-0.616526	high expression in Diagnosis and low in Relapse	Down	1.35602	-0.699325	1.30588	1.16335	-1.32959	-0.758005	-0.743686	-1.63172	-0.167135	2.27522	1.73539	2.73784	1.18896	0.699325	-1.48318	-1.93502	-1.62341	0.449392	NTF3	Homo sapiens neurotrophin 3 (NTF3), mRNA [NM_002527]	GO:0006916(anti-apoptosis);GO:0006928(cell motility);GO:0007165(signal transduction);GO:0007267(cell-cell signaling);GO:0007274(neuromuscular synaptic transmission);GO:0007403(glial cell fate determination);GO:0007411(axon guidance);GO:0007420(brain development);GO:0007422(peripheral nervous system development);GO:0008544(epidermis development);GO:0042490(mechanoreceptor differentiation);GO:00459…	GO:0016023(cytoplasmic membrane-bound vesicle)	GO:0008083(growth factor activity)
67	Stemcell	NCAM1	Homo sapiens neural cell adhesion molecule 1 (NCAM1), transcript variant 3, mRNA [NM_001076682]	0.358504	-0.232467	0.408366	-0.640834	high expression in Diagnosis and low in Relapse	Down	0.426392	0.967142	1.13321	0.437013	-1.76997	-1.14374	-0.959996	-0.949791	-0.232467	1.01363	1.46479	1.94934	2.51813	0.160632	-1.57673	-1.2876	-0.975254	0.408366	NCAM1	Homo sapiens neural cell adhesion molecule 1 (NCAM1), transcript variant 3, mRNA [NM_001076682]	GO:0007155(cell adhesion);GO:0007268(synaptic transmission);GO:0007275(multicellular organismal development);GO:0007399(nervous system development);GO:0030154(cell differentiation)	GO:0005886(plasma membrane);GO:0016020(membrane);GO:0016021(integral to membrane)	GO:0005515(protein binding);GO:0048503(GPI anchor binding)
68	Stemcell	SLC7A9	Homo sapiens solute carrier family 7 (cationic amino acid transporter, y+ system), member 9 (SLC7A9), mRNA [NM_014270]	0.033629	-0.233972	0.424731	-0.658703	high expression in Diagnosis and low in Relapse	Down	-0.837607	-0.62451	-0.446554	1.1482	0.00587606	-0.0746441	-1.02344	-0.0190964	-0.233972	0.501391	0.0909896	-0.00587654	-0.0979877	0.745811	0.673832	0.420491	1.0692	0.424731	SLC7A9	Homo sapiens solute carrier family 7 (cationic amino acid transporter, y+ system), member 9 (SLC7A9), mRNA [NM_014270]	GO:0006461(protein complex assembly);GO:0006520(amino acid metabolic process);GO:0006810(transport);GO:0015804(neutral amino acid transport)	GO:0005886(plasma membrane);GO:0005887(integral to plasma membrane)	GO:0015175(neutral amino acid transporter activity);GO:0015184(L-cystine transporter activity);GO:0042605(peptide antigen binding)
69	Stemcell	DICER1	Homo sapiens Dicer1, Dcr-1 homolog (Drosophila) (DICER1), transcript variant 1, mRNA [NM_177438]	0.00100065	-0.354906	0.417633	-0.77254	high expression in Diagnosis and low in Relapse	Down	0.347292	-0.471882	-0.828817	-0.838309	-0.233163	-0.00861954	-0.542151	-0.263601	-0.354906	0.563028	0.491355	0.915345	-0.136376	0.370753	0.538146	-0.00287752	0.601694	0.417633	DICER1	Homo sapiens Dicer1, Dcr-1 homolog (Drosophila) (DICER1), transcript variant 1, mRNA [NM_177438]	GO:0006396(RNA processing);GO:0019827(stem cell maintenance);GO:0030324(lung development);GO:0030422(RNA interference, production of siRNA);GO:0030423(RNA interference, targeting of mRNA for destruction);GO:0035116(embryonic hindlimb morphogenesis);GO:0035196(miRNA-mediated gene silencing, production of miRNAs)	GO:0005622(intracellular)	GO:0000166(nucleotide binding);GO:0003725(double-stranded RNA binding);GO:0004519(endonuclease activity);GO:0004525(ribonuclease III activity);GO:0005515(protein binding);GO:0005524(ATP binding);GO:0008026(ATP-dependent helicase activity);GO:0016787(hydrolase activity)
70	Stemcell	NEUROG3	Homo sapiens neurogenin 3 (NEUROG3), mRNA [NM_020999]	0.0956584	-0.601253	0.171614	-0.772867	high expression in Diagnosis and low in Relapse	Down	-0.341733	-1.01182	-1.84336	-2.2154	-0.0623131	0.362851	-0.0463743	0.348122	-0.601253	0.265509	1.15891	0.84674	-1.24994	0.319704	0.0463743	0.217496	-0.231879	0.171614	NEUROG3	Homo sapiens neurogenin 3 (NEUROG3), mRNA [NM_020999]	GO:0006355(regulation of transcription, DNA-dependent);GO:0007275(multicellular organismal development);GO:0007417(central nervous system development);GO:0007422(peripheral nervous system development);GO:0030855(epithelial cell differentiation);GO:0045449(regulation of transcription);GO:0045944(positive regulation of transcription from RNA polymerase II promoter)	GO:0005634(nucleus)	GO:0003700(transcription factor activity);GO:0030528(transcription regulator activity)
71	Stemcell	TLX3	Homo sapiens T-cell leukemia homeobox 3 (TLX3), mRNA [NM_021025]	0.320178	-0.145647	0.686482	-0.832129	high expression in Diagnosis and low in Relapse	Down	1.50302	2.99721	0.373562	-0.195325	-2.108	-2.01021	-0.143257	-1.58218	-0.145647	3.09246	2.09563	1.32627	-0.103324	0.103324	-1.06431	-0.734271	0.776076	0.686482	TLX3	Homo sapiens T-cell leukemia homeobox 3 (TLX3), mRNA [NM_021025]	GO:0001764(neuron migration);GO:0006355(regulation of transcription, DNA-dependent);GO:0007275(multicellular organismal development);GO:0007417(central nervous system development);GO:0007585(respiratory gaseous exchange);GO:0030182(neuron differentiation);GO:0045665(negative regulation of neuron differentiation)	GO:0005634(nucleus)	GO:0003700(transcription factor activity);GO:0005515(protein binding)
72	Stemcell	POU3F3	Homo sapiens POU domain, class 3, transcription factor 3 (POU3F3), mRNA [NM_006236]	0.303032	-0.578157	0.321369	-0.899525	high expression in Diagnosis and low in Relapse	Down	1.73901	1.37959	-3.58218	-2.25021	-0.483079	-1.42838	-0.174747	0.174747	-0.578157	2.13962	2.36279	1.00018	0.24755	0.674808	-2.07579	-0.440803	-1.33741	0.321369	POU3F3	Homo sapiens POU domain, class 3, transcription factor 3 (POU3F3), mRNA [NM_006236]	GO:0006355(regulation of transcription, DNA-dependent);GO:0007417(central nervous system development)	GO:0005634(nucleus)	GO:0003700(transcription factor activity)
73	Stemcell	VEGFA	Homo sapiens vascular endothelial growth factor A (VEGFA), transcript variant 2, mRNA [NM_003376]	0.142282	-0.260194	0.653536	-0.913729	high expression in Diagnosis and low in Relapse	Down	0.92178	-0.343596	-0.309033	0.783585	-2.33405	-0.67004	-0.241112	0.110913	-0.260194	1.32287	1.79244	2.99	-0.520792	0.826034	-0.851943	-0.238136	-0.092184	0.653536	VEGFA	Homo sapiens vascular endothelial growth factor A (VEGFA), transcript variant 2, mRNA [NM_003376]	GO:0000074(regulation of progression through cell cycle);GO:0001525(angiogenesis);GO:0001570(vasculogenesis);GO:0001666(response to hypoxia);GO:0007165(signal transduction);GO:0007275(multicellular organismal development);GO:0007399(nervous system development);GO:0008283(cell proliferation);GO:0008284(positive regulation of cell proliferation);GO:0016477(cell migration);GO:0030949(positive regula…	GO:0005578(proteinaceous extracellular matrix);GO:0005615(extracellular space);GO:0016020(membrane)	GO:0005172(vascular endothelial growth factor receptor binding);GO:0005515(protein binding);GO:0008083(growth factor activity);GO:0008201(heparin binding);GO:0042803(protein homodimerization activity);GO:0050840(extracellular matrix binding)
74	Stemcell	PCDHA8	Homo sapiens protocadherin alpha 8 (PCDHA8), transcript variant 2, mRNA [NM_031856]	0.0273432	-0.498265	0.529841	-1.02811	high expression in Diagnosis and low in Relapse	Down	0.149145	-1.57976	-0.971813	-0.853445	-0.550959	-0.700146	-0.0141673	0.535024	-0.498265	1.04361	1.33644	2.32569	-0.619538	-0.119279	0.0141673	0.110919	0.146719	0.529841	PCDHA8	Homo sapiens protocadherin alpha 8 (PCDHA8), transcript variant 2, mRNA [NM_031856]	GO:0007155(cell adhesion);GO:0007156(homophilic cell adhesion);GO:0007399(nervous system development)	GO:0005887(integral to plasma membrane);GO:0016020(membrane)	GO:0005509(calcium ion binding);GO:0005515(protein binding)
147	Immune Regulation	SAMHD1	Homo sapiens SAM domain and HD domain 1 (SAMHD1), mRNA [NM_015474]	0.256862	-1.0011	-6.14575e-05	-1.00104	high expression in Diagnosis and low in Relapse	Down	-2.83973	1.28797	-0.122894	-3.34055	-0.233629	0.122894	0.417886	-3.30075	-1.0011	-2.29916	-1.15697	-1.7517	1.91532	0.828557	0.99485	0.615233	0.853376	-6.14575e-05	SAMHD1	Homo sapiens SAM domain and HD domain 1 (SAMHD1), mRNA [NM_015474]	GO:0006955(immune response)	GO:0005622(intracellular);GO:0005634(nucleus)	GO:0003824(catalytic activity)
148	Immune Regulation	IL1R1	Homo sapiens interleukin 1 receptor, type I (IL1R1), mRNA [NM_000877]	0.0395579	-0.297708	0.706811	-1.00452	high expression in Diagnosis and low in Relapse	Down	0.200688	1.09406	0.456514	-0.336096	-1.92725	-0.371876	-0.355734	-1.14197	-0.297708	0.677108	0.0822714	0.565875	0.429468	-0.554221	0.718138	1.69706	2.03879	0.706811	IL1R1	Homo sapiens interleukin 1 receptor, type I (IL1R1), mRNA [NM_000877]	GO:0006954(inflammatory response);GO:0006955(immune response);GO:0019221(cytokine and chemokine mediated signaling pathway)	GO:0005887(integral to plasma membrane);GO:0016020(membrane)	GO:0004888(transmembrane receptor activity);GO:0004909(interleukin-1, Type I, activating receptor activity);GO:0005515(protein binding)
149	Immune Regulation	LAX1	Homo sapiens lymphocyte transmembrane adaptor 1 (LAX1), mRNA [NM_017773]	0.00330743	-0.39646	0.615721	-1.01218	high expression in Diagnosis and low in Relapse	Down	-0.107189	-0.727626	-0.135833	-0.441104	-1.32551	-0.698988	-0.352644	0.61722	-0.39646	0.266608	0.228381	1.28549	0.965294	0.895038	-0.469832	0.64122	1.11356	0.615721	LAX1	Homo sapiens lymphocyte transmembrane adaptor 1 (LAX1), mRNA [NM_017773]	GO:0000188(inactivation of MAPK activity);GO:0006955(immune response);GO:0007242(intracellular signaling cascade);GO:0042113(B cell activation);GO:0050868(negative regulation of T cell activation)	GO:0016020(membrane);GO:0016021(integral to membrane);GO:0045121(lipid raft)	GO:0005515(protein binding);GO:0019901(protein kinase binding);GO:0042169(SH2 domain binding)
150	Immune Regulation	TNFRSF14	Homo sapiens tumor necrosis factor receptor superfamily, member 14 (herpesvirus entry mediator) (TNFRSF14), mRNA [NM_003820]	0.00638102	-0.616109	0.399348	-1.01546	high expression in Diagnosis and low in Relapse	Down	-1.07716	0.631025	-0.318372	-0.0646415	-1.96319	-0.396213	-0.718843	-1.02148	-0.616109	-0.15035	0.258695	1.16352	0.922578	0.553911	0.313271	0.068521	0.0646415	0.399348	TNFRSF14	Homo sapiens tumor necrosis factor receptor superfamily, member 14 (herpesvirus entry mediator) (TNFRSF14), mRNA [NM_003820]	GO:0006915(apoptosis);GO:0006955(immune response);GO:0007166(cell surface receptor linked signal transduction);GO:0046642(negative regulation of alpha-beta T cell proliferation);GO:0050731(positive regulation of peptidyl-tyrosine phosphorylation)	GO:0005887(integral to plasma membrane);GO:0009897(external side of plasma membrane);GO:0016020(membrane)	GO:0004872(receptor activity);GO:0004888(transmembrane receptor activity);GO:0005031(tumor necrosis factor receptor activity);GO:0005515(protein binding)
151	Immune Regulation	LAT2	Homo sapiens linker for activation of T cells family, member 2, mRNA (cDNA clone MGC:12566 IMAGE:3621218), complete cds. [BC006080]	0.0106126	-0.474885	0.549542	-1.02443	high expression in Diagnosis and low in Relapse	Down	-0.451607	0.429087	0.000619111	-0.814929	-1.68622	-0.195496	0.10773	-1.18826	-0.474885	-0.523647	-0.111008	0.799457	0.270323	0.283314	1.1238	1.17241	1.38169	0.549542	LAT2	Homo sapiens linker for activation of T cells family, member 2, mRNA (cDNA clone MGC:12566 IMAGE:3621218), complete cds. [BC006080]	GO:0006955(immune response);GO:0007242(intracellular signaling cascade);GO:0019722(calcium-mediated signaling);GO:0042113(B cell activation);GO:0043303(mast cell degranulation);GO:0050853(B cell receptor signaling pathway)	GO:0016020(membrane);GO:0016021(integral to membrane);GO:0045121(lipid raft)	GO:0005515(protein binding);GO:0042169(SH2 domain binding)
152	Immune Regulation	CD97	Homo sapiens CD97 molecule (CD97), transcript variant 1, mRNA [NM_078481]	0.00866343	-0.16604	0.869005	-1.03504	high expression in Diagnosis and low in Relapse	Down	-0.663856	1.3572	-0.532981	-0.194232	-0.524973	-0.210802	-0.568909	0.0102355	-0.16604	0.0543607	0.0891153	1.67678	0.922563	0.144266	1.11776	1.17434	1.77284	0.869005	CD97	Homo sapiens CD97 molecule (CD97), transcript variant 1, mRNA [NM_078481]	GO:0006928(cell motility);GO:0006954(inflammatory response);GO:0006955(immune response);GO:0007155(cell adhesion);GO:0007218(neuropeptide signaling pathway);GO:0007267(cell-cell signaling)	GO:0005886(plasma membrane);GO:0005887(integral to plasma membrane)	GO:0004930(G-protein coupled receptor activity);GO:0005509(calcium ion binding);GO:0005515(protein binding)
153	Immune Regulation	TCIRG1	Homo sapiens T-cell, immune regulator 1, ATPase, H+ transporting, lysosomal V0 subunit A3 (TCIRG1), transcript variant 1, mRNA [NM_006019]	0.0443791	-0.773996	0.277247	-1.05124	high expression in Diagnosis and low in Relapse	Down	-1.33095	0.982078	-1.00455	-0.57934	-2.49771	0.210218	-0.974555	-0.997155	-0.773996	-1.3517	0.121899	1.55582	0.710134	-0.0383458	0.0383458	0.190959	0.990868	0.277247	TCIRG1	Homo sapiens T-cell, immune regulator 1, ATPase, H+ transporting, lysosomal V0 subunit A3 (TCIRG1), transcript variant 1, mRNA [NM_006019]	GO:0006811(ion transport);GO:0006968(cellular defense response);GO:0008284(positive regulation of cell proliferation);GO:0015992(proton transport)	GO:0005886(plasma membrane);GO:0005887(integral to plasma membrane);GO:0016020(membrane)	GO:0005215(transporter activity);GO:0015078(hydrogen ion transporter activity)
154	Immune Regulation	DEFB1	Homo sapiens defensin, beta 1 (DEFB1), mRNA [NM_005218]	0.517009	-1.34181	-0.256662	-1.08515	high expression in Diagnosis and low in Relapse	Down	-0.074584	-6.17788	0.29705	-1.19579	0.074584	1.11159	-7.66151	2.89206	-1.34181	-2.80625	0.88216	4.6746	-4.52204	-0.94835	0.996886	-1.4525	1.12219	-0.256662	DEFB1	Homo sapiens defensin, beta 1 (DEFB1), mRNA [NM_005218]	GO:0006935(chemotaxis);GO:0007186(G-protein coupled receptor protein signaling pathway);GO:0042742(defense response to bacterium);GO:0045087(innate immune response)	GO:0005576(extracellular region)
155	Immune Regulation	CMKLR1	Homo sapiens chemokine-like receptor 1 (CMKLR1), mRNA [NM_004072]	0.0549016	-0.508668	0.581767	-1.09044	high expression in Diagnosis and low in Relapse	Down	-0.0896367	1.39198	0.0667515	-1.42374	-0.973	-0.017854	-1.24396	-1.77989	-0.508668	-0.216504	0.425605	1.18841	0.0376707	2.17707	0.37844	-1.00532	1.66876	0.581767	CMKLR1	Homo sapiens chemokine-like receptor 1 (CMKLR1), mRNA [NM_004072]	GO:0001501(skeletal development);GO:0006935(chemotaxis);GO:0006955(immune response);GO:0007165(signal transduction);GO:0007186(G-protein coupled receptor protein signaling pathway)	GO:0005887(integral to plasma membrane);GO:0016020(membrane);GO:0016021(integral to membrane)	GO:0001584(rhodopsin-like receptor activity);GO:0004872(receptor activity);GO:0004944(C5a anaphylatoxin receptor activity);GO:0004950(chemokine receptor activity)
156	Immune Regulation	RNF125	Homo sapiens cDNA: FLJ23481 fis, clone KAIA03003. [AK027134]	0.0235468	-0.625125	0.466447	-1.09157	high expression in Diagnosis and low in Relapse	Down	0.797446	-0.228943	-0.214885	-0.69458	-0.954881	-1.63895	-1.45313	-0.613082	-0.625125	0.786388	1.61094	1.57506	-0.134916	-1.02077	0.674709	-0.456593	0.696749	0.466447	RNF125	Homo sapiens cDNA: FLJ23481 fis, clone KAIA03003. [AK027134]	GO:0006512(ubiquitin cycle);GO:0006955(immune response)	GO:0005622(intracellular)	GO:0003676(nucleic acid binding);GO:0005515(protein binding);GO:0008270(zinc ion binding);GO:0016874(ligase activity);GO:0046872(metal ion binding)
157	Immune Regulation	IL1RAP	Homo sapiens interleukin 1 receptor accessory protein (IL1RAP), transcript variant 1, mRNA [NM_002182]	0.0504344	-0.122492	0.977915	-1.10041	high expression in Diagnosis and low in Relapse	Down	0.0241645	1.19163	0.560719	-0.622003	-1.22449	-0.211308	-0.882732	0.184083	-0.122492	-0.2378	0.855562	1.78578	-0.144444	-0.752722	1.86632	1.95888	2.49176	0.977915	IL1RAP	Homo sapiens interleukin 1 receptor accessory protein (IL1RAP), transcript variant 1, mRNA [NM_002182]	GO:0006461(protein complex assembly);GO:0006954(inflammatory response);GO:0006955(immune response)	GO:0005887(integral to plasma membrane);GO:0016020(membrane)	GO:0004888(transmembrane receptor activity);GO:0004908(interleukin-1 receptor activity);GO:0005515(protein binding)
158	Immune Regulation	IL2RA	Homo sapiens interleukin 2 receptor, alpha (IL2RA), mRNA [NM_000417]	0.204534	-0.474874	0.638169	-1.11304	high expression in Diagnosis and low in Relapse	Down	-0.573033	1.48487	0.218295	-1.30873	1.06813	0.0423671	-2.26654	-2.46434	-0.474874	-0.380081	-0.107728	0.277592	2.17157	3.29935	2.14201	-2.65593	0.358569	0.638169	IL2RA	Homo sapiens interleukin 2 receptor, alpha (IL2RA), mRNA [NM_000417]	GO:0000074(regulation of progression through cell cycle);GO:0006915(apoptosis);GO:0006955(immune response);GO:0007166(cell surface receptor linked signal transduction);GO:0008283(cell proliferation)	GO:0005886(plasma membrane);GO:0016021(integral to membrane)	GO:0004872(receptor activity);GO:0004911(interleukin-2 receptor activity)
159	Immune Regulation	SPN	Homo sapiens sialophorin (leukosialin, CD43) (SPN), transcript variant 1, mRNA [NM_001030288]	0.0024793	-0.431519	0.686911	-1.11843	high expression in Diagnosis and low in Relapse	Down	0.266249	-0.881414	-1.01511	-0.000939135	-0.932184	-0.434335	-0.535637	0.0812172	-0.431519	0.888511	1.46457	1.95687	0.218521	0.436569	-0.0567673	0.159714	0.4273	0.686911	SPN	Homo sapiens sialophorin (leukosialin, CD43) (SPN), transcript variant 1, mRNA [NM_001030288]	GO:0001562(response to protozoan);GO:0001808(negative regulation of type IV hypersensitivity);GO:0006935(chemotaxis);GO:0006968(cellular defense response);GO:0007162(negative regulation of cell adhesion);GO:0007163(establishment and/or maintenance of cell polarity);GO:0007166(cell surface receptor linked signal transduction);GO:0008624(induction of apoptosis by extracellular signals);GO:0031295(T…	GO:0001931(uropod);GO:0005604(basement membrane);GO:0005615(extracellular space);GO:0005887(integral to plasma membrane);GO:0009897(external side of plasma membrane);GO:0016020(membrane)	GO:0004888(transmembrane receptor activity);GO:0005515(protein binding);GO:0008367(bacterial binding)
160	Immune Regulation	TREM1	Homo sapiens triggering receptor expressed on myeloid cells 1 (TREM1), mRNA [NM_018643]	0.203155	-1.07897	0.0804876	-1.15946	high expression in Diagnosis and low in Relapse	Down	-1.88964	0.374123	-2.74338	-1.04982	-1.77472	1.00641	-3.90693	1.35219	-1.07897	0.308764	-1.49283	0.756729	-0.268289	-2.52913	0.268289	0.774123	2.82624	0.0804876	TREM1	Homo sapiens triggering receptor expressed on myeloid cells 1 (TREM1), mRNA [NM_018643]	GO:0006959(humoral immune response);GO:0007242(intracellular signaling cascade)	GO:0005886(plasma membrane);GO:0016021(integral to membrane)	GO:0004872(receptor activity)
161	Immune Regulation	CLEC4E	Homo sapiens C-type lectin domain family 4, member E (CLEC4E), mRNA [NM_014358]	0.237656	-0.389892	0.861797	-1.25169	high expression in Diagnosis and low in Relapse	Down	-4.51906	3.21391	-2.18243	-0.00300646	-0.437348	2.74257	-1.93678	0.00300646	-0.389892	-0.72947	-0.576825	2.24543	0.845105	0.726615	2.59903	-0.187298	1.97179	0.861797	CLEC4E	Homo sapiens C-type lectin domain family 4, member E (CLEC4E), mRNA [NM_014358]	GO:0006955(immune response)	GO:0016020(membrane);GO:0016021(integral to membrane)	GO:0005529(sugar binding)
162	Immune Regulation	CCL23	Homo sapiens chemokine (C-C motif) ligand 23 (CCL23), transcript variant CKbeta8-1, mRNA [NM_005064]	0.0733328	-0.509764	0.825357	-1.33512	high expression in Diagnosis and low in Relapse	Down	-0.638449	-0.350092	0.042094	-0.464602	-3.31101	2.27239	-1.64339	0.0149497	-0.509764	-0.179859	2.12666	1.3269	-0.430882	-0.108139	2.52133	0.0374391	1.30941	0.825357	CCL23	Homo sapiens chemokine (C-C motif) ligand 23 (CCL23), transcript variant CKbeta8-1, mRNA [NM_005064]	GO:0006874(calcium ion homeostasis);GO:0006935(chemotaxis);GO:0006954(inflammatory response);GO:0006955(immune response);GO:0007165(signal transduction);GO:0007186(G-protein coupled receptor protein signaling pathway);GO:0007267(cell-cell signaling);GO:0008285(negative regulation of cell proliferation)	GO:0005576(extracellular region);GO:0005615(extracellular space)	GO:0008009(chemokine activity);GO:0008201(heparin binding)
163	Immune Regulation	TLR4	Homo sapiens toll-like receptor 4 (TLR4), mRNA [NM_138554]	0.0128395	-0.837175	0.594256	-1.43143	high expression in Diagnosis and low in Relapse	Down	-2.04984	1.4381	-0.891862	-0.970089	-2.23468	0.521206	-0.450722	-2.0595	-0.837175	-0.220048	0.482414	0.552278	0.880314	0.0741217	0.420857	1.22202	1.34209	0.594256	TLR4	Homo sapiens toll-like receptor 4 (TLR4), mRNA [NM_138554]	GO:0006954(inflammatory response);GO:0007165(signal transduction);GO:0007250(activation of NF-kappaB-inducing kinase);GO:0016046(detection of fungus);GO:0042088(T-helper 1 type immune response);GO:0042116(macrophage activation);GO:0045084(positive regulation of interleukin-12 biosynthetic process);GO:0045087(innate immune response);GO:0045362(positive regulation of interleukin-1 biosynthetic proc…	GO:0005887(integral to plasma membrane);GO:0016020(membrane);GO:0016021(integral to membrane);GO:0046696(lipopolysaccharide receptor complex)	GO:0001530(lipopolysaccharide binding);GO:0004888(transmembrane receptor activity);GO:0005515(protein binding)
164	Immune Regulation	CD86	Homo sapiens CD86 molecule (CD86), transcript variant 2, mRNA [NM_006889]	0.120175	-0.0714505	1.40278	-1.47423	high expression in Diagnosis and low in Relapse	Down	-0.502947	2.16374	-0.286149	-1.38392	0.278108	0.449525	-0.592779	-0.697182	-0.0714505	1.57703	-0.284245	6.69581	1.16417	1.28588	0.250236	-0.613066	1.14645	1.40278	CD86	Homo sapiens CD86 molecule (CD86), transcript variant 2, mRNA [NM_006889]	GO:0006955(immune response);GO:0007267(cell-cell signaling);GO:0008284(positive regulation of cell proliferation);GO:0042110(T cell activation);GO:0043017(positive regulation of lymphotoxin A biosynthetic process);GO:0045086(positive regulation of interleukin-2 biosynthetic process);GO:0045404(positive regulation of interleukin-4 biosynthetic process);GO:0045630(positive regulation of T-helper 2 …	GO:0005886(plasma membrane);GO:0016021(integral to membrane)	GO:0005515(protein binding);GO:0015026(coreceptor activity);GO:0016563(transcriptional activator activity)
165	Immune Regulation	CCL3	Homo sapiens mRNA for pLD78 peptide, complete cds. [D00044]	0.0447786	-0.782716	0.835902	-1.61862	high expression in Diagnosis and low in Relapse	Down	-1.05961	0.337604	-2.47727	-0.7447	-0.759109	0.870834	-1.91836	-0.511123	-0.782716	-0.337604	-2.53224	1.3267	1.33082	0.339252	0.898122	2.34033	3.32184	0.835902	CCL3	Homo sapiens mRNA for pLD78 peptide, complete cds. [D00044]	GO:0006874(calcium ion homeostasis);GO:0006887(exocytosis);GO:0006928(cell motility);GO:0006935(chemotaxis);GO:0006954(inflammatory response);GO:0006955(immune response);GO:0007010(cytoskeleton organization and biogenesis);GO:0007165(signal transduction);GO:0007186(G-protein coupled receptor protein signaling pathway);GO:0007267(cell-cell signaling);GO:0045069(regulation of viral genome replicati…	GO:0005576(extracellular region);GO:0005615(extracellular space);GO:0005625(soluble fraction)	GO:0004871(signal transducer activity);GO:0008009(chemokine activity);GO:0042056(chemoattractant activity)
166	Immune Regulation	CYSLTR2	Homo sapiens cysteinyl leukotriene receptor 2 (CYSLTR2), mRNA [NM_020377]	0.0192373	-0.6266	1.09146	-1.71806	high expression in Diagnosis and low in Relapse	Down	-1.17442	-1.00381	2.29772	-1.89536	-1.62528	-0.500903	0.384904	-1.49566	-0.6266	-0.0111103	-0.364178	0.0111103	2.15256	0.595524	1.21716	2.62841	2.50222	1.09146	CYSLTR2	Homo sapiens cysteinyl leukotriene receptor 2 (CYSLTR2), mRNA [NM_020377]	GO:0006955(immune response);GO:0007165(signal transduction);GO:0007186(G-protein coupled receptor protein signaling pathway)	GO:0005575(cellular_component);GO:0016020(membrane);GO:0016021(integral to membrane)	GO:0001631(cysteinyl leukotriene receptor activity);GO:0004872(receptor activity)
167	Immune Regulation	CR1	Homo sapiens complement component (3b/4b) receptor 1 (Knops blood group) (CR1), transcript variant S, mRNA [NM_000651]	0.0192213	-1.0904	0.745889	-1.83629	high expression in Diagnosis and low in Relapse	Down	-2.80817	1.6248	-0.328552	-0.349227	-3.59776	0.345051	-1.36564	-2.24373	-1.0904	-0.265935	0.610741	1.93055	1.64753	0.145581	0.00194289	0.0711676	1.82554	0.745889	CR1	Homo sapiens complement component (3b/4b) receptor 1 (Knops blood group) (CR1), transcript variant S, mRNA [NM_000651]	GO:0006958(complement activation, classical pathway);GO:0045087(innate immune response)	GO:0005887(integral to plasma membrane);GO:0016020(membrane)	GO:0004872(receptor activity);GO:0004877(complement component C3b receptor activity)
168	Immune Regulation	CLEC4D	Homo sapiens C-type lectin domain family 4, member D (CLEC4D), mRNA [NM_080387]	0.113927	-1.46214	0.465059	-1.9272	high expression in Diagnosis and low in Relapse	Down	-5.86339	0.959615	-3.19986	-2.72179	-0.066464	2.12218	-4.04103	1.11359	-1.46214	0.695262	0.066464	1.67552	-1.24701	-1.0467	2.55937	-0.892622	1.91018	0.465059	CLEC4D	Homo sapiens C-type lectin domain family 4, member D (CLEC4D), mRNA [NM_080387]	GO:0006955(immune response)	GO:0016020(membrane);GO:0016021(integral to membrane)	GO:0005529(sugar binding)
169	Immune Regulation	CLEC5A	Homo sapiens C-type lectin domain family 5, member A (CLEC5A), mRNA [NM_013252]	0.0175384	-0.669188	1.40985	-2.07904	high expression in Diagnosis and low in Relapse	Down	-1.08829	-0.389995	-2.38329	1.47186	0.221495	-0.290909	-0.361201	-2.53317	-0.669188	-0.974704	1.10535	3.67133	2.55178	0.749574	2.31743	2.82693	-0.968856	1.40985	CLEC5A	Homo sapiens C-type lectin domain family 5, member A (CLEC5A), mRNA [NM_013252]	GO:0006955(immune response);GO:0006968(cellular defense response);GO:0007165(signal transduction)	GO:0005887(integral to plasma membrane);GO:0016020(membrane)	GO:0004872(receptor activity);GO:0005488(binding);GO:0005529(sugar binding)
170	Immune Regulation	RAET1E	Homo sapiens retinoic acid early transcript 1E (RAET1E), mRNA [NM_139165]	0.0267838	-1.95765	0.486999	-2.44465	high expression in Diagnosis and low in Relapse	Down	2.38522	-2.01158	-2.06132	-3.09352	-4.80285	-4.60806	0.156314	-1.62539	-1.95765	2.44078	0.583809	0.627065	-2.57007	1.09894	-0.156314	1.40973	0.462064	0.486999	RAET1E	Homo sapiens retinoic acid early transcript 1E (RAET1E), mRNA [NM_139165]	GO:0006955(immune response);GO:0019882(antigen processing and presentation)	GO:0005886(plasma membrane);GO:0016021(integral to membrane);GO:0042612(MHC class I protein complex)	GO:0005515(protein binding)
192	Apoptosis	SQSTM1	Human phosphotyrosine independent ligand p62B B-cell isoform for the Lck SH2 domain mRNA, partial cds. [U46752]	0.0556119	0.0856304	0.739667	-0.654037	high expression in Diagnosis and low in Relapse	Down	0.559279	0.863788	0.795013	-0.00888329	-0.587418	-0.643325	-0.0465216	-0.246889	0.0856304	1.85718	0.828018	1.40096	0.514286	-0.241056	0.32317	0.358935	0.875844	0.739667	SQSTM1	Human phosphotyrosine independent ligand p62B B-cell isoform for the Lck SH2 domain mRNA, partial cds. [U46752]	GO:0006511(ubiquitin-dependent protein catabolic process);GO:0006915(apoptosis);GO:0006950(response to stress);GO:0006955(immune response);GO:0007242(intracellular signaling cascade);GO:0008104(protein localization);GO:0016197(endosome transport);GO:0030154(cell differentiation);GO:0043122(regulation of I-kappaB kinase/NF-kappaB cascade);GO:0045944(positive regulation of transcription from RNA po…	GO:0005634(nucleus);GO:0005829(cytosol)	GO:0005515(protein binding);GO:0008270(zinc ion binding);GO:0019901(protein kinase binding);GO:0030971(receptor tyrosine kinase binding);GO:0042169(SH2 domain binding);GO:0043130(ubiquitin binding);GO:0046872(metal ion binding)
193	Apoptosis	BAX	Homo sapiens BCL2-associated X protein (BAX), transcript variant sigma, mRNA [NM_138765]	0.0203343	-0.359832	0.54842	-0.908252	high expression in Diagnosis and low in Relapse	Down	0.127474	-1.20807	-1.17577	-0.493456	-0.349515	-0.239684	0.202273	0.258086	-0.359832	-0.0482681	0.879045	1.90327	-0.402059	-0.407728	0.622682	0.948789	0.891633	0.54842	BAX	Homo sapiens BCL2-associated X protein (BAX), transcript variant sigma, mRNA [NM_138765]	GO:0001777(T cell homeostatic proliferation);GO:0001783(B cell apoptosis);GO:0001836(release of cytochrome c from mitochondria);GO:0001844(protein insertion into mitochondrial membrane during induction of apoptosis);GO:0006309(DNA fragmentation during apoptosis);GO:0006915(apoptosis);GO:0006917(induction of apoptosis);GO:0006919(caspase activation);GO:0006922(cleavage of lamin);GO:0006927(transfo…	GO:0005575(cellular_component);GO:0005625(soluble fraction);GO:0005737(cytoplasm);GO:0005739(mitochondrion);GO:0005741(mitochondrial outer membrane);GO:0005757(mitochondrial permeability transition pore complex);GO:0005783(endoplasmic reticulum);GO:0005789(endoplasmic reticulum membrane);GO:0005829(cytosol);GO:0016020(membrane);GO:0016021(integral to membrane)	GO:0003674(molecular_function);GO:0005515(protein binding);GO:0008289(lipid binding);GO:0042803(protein homodimerization activity);GO:0046982(protein heterodimerization activity);GO:0051434(BH3 domain binding)
194	Apoptosis	PTPN6	Homo sapiens protein tyrosine phosphatase, non-receptor type 6 (PTPN6), transcript variant 1, mRNA [NM_002831]	0.0408448	-0.667513	0.294094	-0.961607	high expression in Diagnosis and low in Relapse	Down	-1.43017	0.471776	-0.923573	-1.37242	-1.13634	0.24544	-0.283199	-0.911612	-0.667513	-1.61267	0.0123663	-0.0123663	0.352107	0.0621328	1.19011	0.821064	1.54001	0.294094	PTPN6	Homo sapiens protein tyrosine phosphatase, non-receptor type 6 (PTPN6), transcript variant 1, mRNA [NM_002831]	GO:0006470(protein amino acid dephosphorylation);GO:0006915(apoptosis);GO:0007186(G-protein coupled receptor protein signaling pathway);GO:0007242(intracellular signaling cascade);GO:0008285(negative regulation of cell proliferation)	GO:0005575(cellular_component);GO:0005856(cytoskeleton);GO:0016020(membrane)	GO:0001784(phosphotyrosine binding);GO:0003674(molecular_function);GO:0004725(protein tyrosine phosphatase activity);GO:0005515(protein binding);GO:0016787(hydrolase activity);GO:0016791(phosphoric monoester hydrolase activity)
195	Apoptosis	ANXA5	Homo sapiens annexin A5 (ANXA5), mRNA [NM_001154]	0.213561	-0.679896	0.310619	-0.990515	high expression in Diagnosis and low in Relapse	Down	0.109503	1.432	-0.581008	-0.814374	-2.99033	0.235322	-0.388703	-2.44157	-0.679896	-2.99896	-0.109503	-0.22505	0.372154	0.650675	1.34852	0.924546	2.52257	0.310619	ANXA5	Homo sapiens annexin A5 (ANXA5), mRNA [NM_001154]	GO:0006916(anti-apoptosis);GO:0007165(signal transduction);GO:0007596(blood coagulation);GO:0050819(negative regulation of coagulation)	GO:0005622(intracellular);GO:0005737(cytoplasm)	GO:0004859(phospholipase inhibitor activity);GO:0005509(calcium ion binding);GO:0005515(protein binding);GO:0005544(calcium-dependent phospholipid binding)
196	Apoptosis	NLRP3	Homo sapiens NLR family, pyrin domain containing 3 (NLRP3), transcript variant 1, mRNA [NM_004895]	0.00859921	-0.295874	0.721101	-1.01697	high expression in Diagnosis and low in Relapse	Down	-1.17726	0.0655189	0.291431	-0.58797	-0.451882	-0.248809	-0.192505	-0.0655189	-0.295874	-0.210338	0.428657	1.40862	0.631656	-0.166815	0.604002	2.31933	0.75369	0.721101	NLRP3	Homo sapiens NLR family, pyrin domain containing 3 (NLRP3), transcript variant 1, mRNA [NM_004895]	GO:0006915(apoptosis);GO:0006917(induction of apoptosis);GO:0006954(inflammatory response);GO:0007165(signal transduction);GO:0007605(sensory perception of sound);GO:0009595(detection of biotic stimulus);GO:0042347(negative regulation of NF-kappaB import into nucleus);GO:0043280(positive regulation of caspase activity);GO:0050718(positive regulation of interleukin-1 beta secretion);GO:0051259(pro…	GO:0005737(cytoplasm)	GO:0000166(nucleotide binding);GO:0005515(protein binding);GO:0005524(ATP binding);GO:0042834(peptidoglycan binding)
197	Apoptosis	IL2RA	Homo sapiens interleukin 2 receptor, alpha (IL2RA), mRNA [NM_000417]	0.204534	-0.474874	0.638169	-1.11304	high expression in Diagnosis and low in Relapse	Down	-0.573033	1.48487	0.218295	-1.30873	1.06813	0.0423671	-2.26654	-2.46434	-0.474874	-0.380081	-0.107728	0.277592	2.17157	3.29935	2.14201	-2.65593	0.358569	0.638169	IL2RA	Homo sapiens interleukin 2 receptor, alpha (IL2RA), mRNA [NM_000417]	GO:0000074(regulation of progression through cell cycle);GO:0006915(apoptosis);GO:0006955(immune response);GO:0007166(cell surface receptor linked signal transduction);GO:0008283(cell proliferation)	GO:0005886(plasma membrane);GO:0016021(integral to membrane)	GO:0004872(receptor activity);GO:0004911(interleukin-2 receptor activity)
198	Apoptosis	ACIN1	Homo sapiens apoptotic chromatin condensation inducer 1 (ACIN1), mRNA [NM_014977]	0.031638	-0.230455	0.981421	-1.21188	high expression in Diagnosis and low in Relapse	Down	0.713591	-0.696417	-0.0822234	0.0772138	-0.560419	-0.555872	-0.34566	-0.393851	-0.230455	1.86282	1.85838	3.61787	0.222643	0.64569	-0.0772138	0.120136	-0.398963	0.981421	ACIN1	Homo sapiens apoptotic chromatin condensation inducer 1 (ACIN1), mRNA [NM_014977]	GO:0006915(apoptosis);GO:0030218(erythrocyte differentiation);GO:0030263(apoptotic chromosome condensation);GO:0045657(positive regulation of monocyte differentiation)	GO:0005634(nucleus)	GO:0000166(nucleotide binding);GO:0003676(nucleic acid binding);GO:0016887(ATPase activity);GO:0019899(enzyme binding)
199	Apoptosis	LGALS1	Homo sapiens lectin, galactoside-binding, soluble, 1 (galectin 1) (LGALS1), mRNA [NM_002305]	0.0980215	-0.954351	0.42728	-1.38163	high expression in Diagnosis and low in Relapse	Down	-0.227758	1.06968	0.183081	-3.0161	-3.11132	-0.742729	-0.183081	-1.60658	-0.954351	-2.48282	0.998722	3.05338	1.39923	-0.788382	0.447517	0.498082	0.29251	0.42728	LGALS1	Homo sapiens lectin, galactoside-binding, soluble, 1 (galectin 1) (LGALS1), mRNA [NM_002305]	GO:0042981(regulation of apoptosis);GO:0043123(positive regulation of I-kappaB kinase/NF-kappaB cascade);GO:0045445(myoblast differentiation)	GO:0005615(extracellular space);GO:0005622(intracellular);GO:0005737(cytoplasm)	GO:0004871(signal transducer activity);GO:0005515(protein binding);GO:0005529(sugar binding)
212	Cell Cyle	CDKL5	Homo sapiens cyclin-dependent kinase-like 5 (CDKL5), transcript variant I, mRNA [NM_003159]	0.0404755	-0.921912	0.107205	-1.02912	high expression in Diagnosis and low in Relapse	Down	-1.59557	-0.84456	-2.47066	0.102586	-1.60635	0.622803	-1.66187	0.0783262	-0.921912	-0.477534	0.0685606	0.918234	-1.11821	-0.0685606	0.572535	0.0972319	0.865385	0.107205	CDKL5	Homo sapiens cyclin-dependent kinase-like 5 (CDKL5), transcript variant I, mRNA [NM_003159]	GO:0006468(protein amino acid phosphorylation)		GO:0000166(nucleotide binding);GO:0004674(protein serine/threonine kinase activity);GO:0005524(ATP binding);GO:0016740(transferase activity)
213	Cell Cyle	LY6K	Homo sapiens lymphocyte antigen 6 complex, locus K (LY6K), mRNA [NM_017527]	0.444433	0.472261	1.75954	-1.28728	high expression in Diagnosis and low in Relapse	Down	6.21407	0.283918	1.5029	3.43204	-2.38557	-1.64877	-1.67282	-1.94767	0.472261	5.32669	0.277204	6.29436	1.39725	-0.753204	-1.91384	5.49753	-2.04967	1.75954	LY6K	Homo sapiens lymphocyte antigen 6 complex, locus K (LY6K), mRNA [NM_017527]
214	Cell Cyle	CDKL5	Homo sapiens cyclin-dependent kinase-like 5 (CDKL5), transcript variant I, mRNA [NM_003159]	0.0404755	-0.921912	0.107205	-1.02912	high expression in Diagnosis and low in Relapse	Down	-1.59557	-0.84456	-2.47066	0.102586	-1.60635	0.622803	-1.66187	0.0783262	-0.921912	-0.477534	0.0685606	0.918234	-1.11821	-0.0685606	0.572535	0.0972319	0.865385	0.107205	CDKL5	Homo sapiens cyclin-dependent kinase-like 5 (CDKL5), transcript variant I, mRNA [NM_003159]	GO:0006468(protein amino acid phosphorylation)		GO:0000166(nucleotide binding);GO:0004674(protein serine/threonine kinase activity);GO:0005524(ATP binding);GO:0016740(transferase activity)
215	Cell Cyle	DSCR1L2	Homo sapiens Down syndrome critical region gene 1-like 2 (DSCR1L2), mRNA [NM_013441]	0.000365785	-0.380147	0.6553	-1.03545	high expression in Diagnosis and low in Relapse	Down	-0.562554	0.240547	-0.858783	-0.350539	-0.260527	-0.181826	-0.692417	-0.375075	-0.380147	0.0329754	0.129915	0.558404	1.49646	0.324815	1.21544	0.474196	1.0102	0.6553	DSCR1L2	Homo sapiens Down syndrome critical region gene 1-like 2 (DSCR1L2), mRNA [NM_013441]	GO:0009653(anatomical structure morphogenesis);GO:0019722(calcium-mediated signaling)		GO:0003723(RNA binding)
216	Cell Cyle	CCNA1	Homo sapiens cyclin A1 (CCNA1), mRNA [NM_003914]	0.0124543	-0.439236	0.723087	-1.16232	high expression in Diagnosis and low in Relapse	Down	-0.558237	-0.559158	-0.222747	0.450921	0.689325	-1.82433	-0.596727	-0.892936	-0.439236	0.400781	-0.452651	-0.196564	1.28987	0.196564	1.37878	1.38501	1.78291	0.723087	CCNA1	Homo sapiens cyclin A1 (CCNA1), mRNA [NM_003914]	GO:0000074(regulation of progression through cell cycle);GO:0000079(regulation of cyclin-dependent protein kinase activity);GO:0007049(cell cycle);GO:0007067(mitosis);GO:0007126(meiosis);GO:0007141(male meiosis I);GO:0007283(spermatogenesis);GO:0051301(cell division)	GO:0005634(nucleus);GO:0005829(cytosol);GO:0015630(microtubule cytoskeleton)	GO:0005515(protein binding)
217	Cell Cyle	CDK9	Cell division protein kinase 9 (EC 2.7.11.22) (EC 2.7.11.23) (Cyclin- dependent kinase 9) (Serine/threonine-protein kinase PITALRE) (C-2K) (Cell division cycle 2-like protein kinase 4). [Source:Uniprot/SWISSPROT;Acc:P50750] [ENST00000373264]	0.0028332	-0.213473	0.592245	-0.805717	high expression in Diagnosis and low in Relapse	Down	0.0652662	-0.0404634	-0.103034	0.354035	-0.566835	-0.517725	-0.395242	-0.503782	-0.213473	0.529193	0.749031	1.62356	0.545901	0.905207	0.371907	0.210298	-0.197137	0.592245	CDK9	Cell division protein kinase 9 (EC 2.7.11.22) (EC 2.7.11.23) (Cyclin- dependent kinase 9) (Serine/threonine-protein kinase PITALRE) (C-2K) (Cell division cycle 2-like protein kinase 4). [Source:Uniprot/SWISSPROT;Acc:P50750] [ENST00000373264]	GO:0000074(regulation of progression through cell cycle);GO:0006350(transcription);GO:0006355(regulation of transcription, DNA-dependent);GO:0006367(transcription initiation from RNA polymerase II promoter);GO:0006368(RNA elongation from RNA polymerase II promoter);GO:0006468(protein amino acid phosphorylation);GO:0008283(cell proliferation)	GO:0005634(nucleus);GO:0008023(transcription elongation factor complex)	GO:0000166(nucleotide binding);GO:0003677(DNA binding);GO:0004693(cyclin-dependent protein kinase activity);GO:0005515(protein binding);GO:0005524(ATP binding);GO:0016740(transferase activity);GO:0017069(snRNA binding)

## Sheet: Table 
PATHWAY TABLE R VS. D - Complete gene list in the pathways differentially regulated in relapse in comparison to newly diagnosed APL in microarray gene expression profile.
Gene Symbol	P-value	Fold Value Relapse Group	Fold Value- Diagnosis Group	Fold Difference Relapse vs. Diagnosis	Regulation	Function	Description
							Adhesion
COL5A1	0.00196636	2.27943	-1.39388	3.67332	Up	Adhesion	Homo sapiens collagen, type V, alpha 1 (COL5A1), mRNA [NM_000093]
CD34	0.0177552	2.13285	-1.11471	3.24756	Up	Adhesion	Homo sapiens CD34 molecule (CD34), transcript variant 2, mRNA [NM_001773]
MUC4	0.00149174	1.5652	-1.59105	3.15625	Up	Adhesion	Homo sapiens mucin 4, cell surface associated (MUC4), transcript variant 1, mRNA [NM_018406]
CEACAM8	0.0603412	1.72767	-1.02189	2.74956	Up	Adhesion	Homo sapiens carcinoembryonic antigen-related cell adhesion molecule 8 (CEACAM8), mRNA [NM_001816]
COL8A2	0.00788632	1.81564	-0.836166	2.65181	Up	Adhesion	Homo sapiens collagen, type VIII, alpha 2 (COL8A2), mRNA [NM_005202]
AJAP1	0.0606461	1.60839	-0.991791	2.60018	Up	Adhesion	Homo sapiens adherens junction associated protein 1 (AJAP1), transcript variant 1, mRNA [NM_018836]
DLL1	0.015101	0.713281	-1.84688	2.56016	Up	Adhesion	Homo sapiens delta-like 1 (Drosophila) (DLL1), mRNA [NM_005618]
PCDH11X	0.273883	2.38575	0.0407623	2.34498	Up	Adhesion	Homo sapiens protocadherin 11 X-linked (PCDH11X), transcript variant a, mRNA [NM_014522]
COL16A1	0.00413598	1.49569	-0.820085	2.31577	Up	Adhesion	Homo sapiens collagen, type XVI, alpha 1 (COL16A1), mRNA [NM_001856]
CDH1	0.0270608	1.63205	-0.683326	2.31538	Up	Adhesion	Homo sapiens cadherin 1, type 1, E-cadherin (epithelial) (CDH1), mRNA [NM_004360]
CDH2	0.0827887	1.73168	-0.433822	2.1655	Up	Adhesion	Homo sapiens cadherin 2, type 1, N-cadherin (neuronal) (CDH2), mRNA [NM_001792]
PCDH8	0.0546046	1.20935	-0.934115	2.14347	Up	Adhesion	Homo sapiens protocadherin 8 (PCDH8), transcript variant 1, mRNA [NM_002590]
ITGA6	0.035545	0.383133	-1.42671	1.80985	Up	Adhesion	Homo sapiens integrin, alpha 6 (ITGA6), transcript variant 2, mRNA [NM_000210]
SELP	0.118055	0.688462	-1.06242	1.75088	Up	Adhesion	Homo sapiens selectin P (granule membrane protein 140kDa, antigen CD62) (SELP), mRNA [NM_003005]
CDH4	0.0124838	1.24746	-0.476835	1.7243	Up	Adhesion	GB|AL834206.1|CAD38893.1 hypothetical protein [Homo sapiens] [NP500827]
LAMC3	0.0435043	1.30154	-0.400296	1.70184	Up	Adhesion	Homo sapiens laminin, gamma 3 (LAMC3), mRNA [NM_006059]
CD36	0.150914	0.977326	-0.722955	1.70028	Up	Adhesion	CD36=collagen type I/thrombospondin receptor {one exon} [human, mRNA Partial, 369 nt]. [S67044]
CLDN5	0.102428	0.945293	-0.703581	1.64887	Up	Adhesion	Homo sapiens claudin 5 (transmembrane protein deleted in velocardiofacial syndrome) (CLDN5), mRNA [NM_003277]
COL17A1	0.0680585	1.16987	-0.47124	1.64111	Up	Adhesion	Homo sapiens collagen, type XVII, alpha 1 (COL17A1), mRNA [NM_000494]
CDH26	0.00365957	0.867992	-0.726061	1.59405	Up	Adhesion	Homo sapiens cadherin-like 26, mRNA (cDNA clone IMAGE:5176769), complete cds. [BC062570]
VCAM1	0.109629	0.825373	-0.732102	1.55748	Up	Adhesion	Homo sapiens vascular cell adhesion molecule 1 (VCAM1), transcript variant 1, mRNA [NM_001078]
NRP1	0.180623	1.76677	0.255022	1.51175	Up	Adhesion	Homo sapiens neuropilin 1 (NRP1), transcript variant 1, mRNA [NM_003873]
CDH22	0.00501019	0.878291	-0.565003	1.44329	Up	Adhesion	Homo sapiens cadherin-like 22 (CDH22), mRNA [NM_021248]
SELL	0.152318	0.202823	-1.20726	1.41008	Up	Adhesion	Homo sapiens selectin L (lymphocyte adhesion molecule 1) (SELL), mRNA [NM_000655]
CEACAM6	0.250865	0.623229	-0.680937	1.30417	Up	Adhesion	Homo sapiens carcinoembryonic antigen-related cell adhesion molecule 6 (non-specific cross reacting antigen), mRNA (cDNA clone MGC:10467 IMAGE:3640231), complete cds. [BC005008]
JAM3	0.00234878	0.588199	-0.668085	1.25628	Up	Adhesion	Homo sapiens junctional adhesion molecule 3 (JAM3), mRNA [NM_032801]
LAMB1	0.148114	0.952919	-0.228715	1.18163	Up	Adhesion	Homo sapiens laminin, beta 1 (LAMB1), mRNA [NM_002291]
ITGB5	0.323696	0.810591	-0.352437	1.16303	Up	Adhesion	Homo sapiens integrin, beta 5 (ITGB5), mRNA [NM_002213]
MCAM	0.17027	0.316962	-0.845518	1.16248	Up	Adhesion	Homo sapiens melanoma cell adhesion molecule (MCAM), mRNA [NM_006500]
PCDHB11	0.0846585	0.730141	-0.427162	1.1573	Up	Adhesion	Homo sapiens protocadherin beta 11 (PCDHB11), mRNA [NM_018931]
CEACAM1	0.174247	0.88956	-0.265194	1.15475	Up	Adhesion	Homo sapiens carcinoembryonic antigen-related cell adhesion molecule 1 (biliary glycoprotein) (CEACAM1), transcript variant 1, mRNA [NM_001712]
HES5	0.126961	0.110968	-0.961905	1.07287	Up	Adhesion	Homo sapiens hairy and enhancer of split 5 (Drosophila), mRNA (cDNA clone MGC:102848 IMAGE:6204648), complete cds. [BC087840]
AMIGO2	0.134327	0.426801	-0.637738	1.06454	Up	Adhesion	Homo sapiens adhesion molecule with Ig-like domain 2 (AMIGO2), mRNA [NM_181847]
COL6A2	0.252673	0.947531	0.0443481	0.903183	Up	Adhesion	Homo sapiens collagen, type VI, alpha 2 (COL6A2), transcript variant 2C2a', mRNA [NM_058175]
CEECAM1	0.128528	0.235117	-0.639846	0.874964	Up	Adhesion	Homo sapiens cerebral endothelial cell adhesion molecule 1 (CEECAM1), mRNA [NM_016174]
ITGB4	0.104016	0.389815	-0.38447	0.774284	Up	Adhesion	Homo sapiens integrin, beta 4 (ITGB4), transcript variant 1, mRNA [NM_000213]
AMIGO1	0.0373586	0.160515	-0.57423	0.734745	Up	Adhesion	Amphoterin-induced protein 1 precursor (AMIGO-1) (Alivin-2). [Source:Uniprot/SWISSPROT;Acc:Q86WK6] [ENST00000369864]
							Stemcell
PDE8B	0.00196084	1.50454	-1.39786	2.90239	Up	Stemcell	Homo sapiens phosphodiesterase 8B (PDE8B), transcript variant 1, mRNA [NM_003719]
DLL3	0.00970235	0.75375	-1.83065	2.5844	Up	Stemcell	Homo sapiens delta-like 3 (Drosophila) (DLL3), transcript variant 2, mRNA [NM_203486]
DLL1	0.015101	0.713281	-1.84688	2.56016	Up	Stemcell	Homo sapiens delta-like 1 (Drosophila) (DLL1), mRNA [NM_005618]
EFNB3	0.00108723	1.31534	-0.893143	2.20849	Up	Stemcell	Homo sapiens ephrin-B3 (EFNB3), mRNA [NM_001406]
CRMP1	0.00577126	1.24574	-0.698143	1.94388	Up	Stemcell	Homo sapiens collapsin response mediator protein 1 (CRMP1), transcript variant 1, mRNA [NM_001014809]
EGR3	0.038028	1.02402	-0.654993	1.67901	Up	Stemcell	Homo sapiens early growth response 3 (EGR3), mRNA [NM_004430]
BAI1	0.0147501	0.582355	-1.05224	1.63459	Up	Stemcell	Homo sapiens brain-specific angiogenesis inhibitor 1 (BAI1), mRNA [NM_001702]
NRP1	0.180623	1.76677	0.255022	1.51175	Up	Stemcell	Homo sapiens neuropilin 1 (NRP1), transcript variant 1, mRNA [NM_003873]
GATA3	0.151369	0.720982	-0.768378	1.48936	Up	Stemcell	Homo sapiens GATA binding protein 3 (GATA3), transcript variant 1, mRNA [NM_001002295]
SEMA5B	0.224936	1.42546	-0.0121812	1.43764	Up	Stemcell	Homo sapiens sema domain, seven thrombospondin repeats (type 1 and type 1-like), transmembrane domain (TM) and short cytoplasmic domain, (semaphorin) 5B (SEMA5B), transcript variant 1, mRNA [NM_001031702]
GAL	0.0172149	0.459274	-0.914964	1.37424	Up	Stemcell	Homo sapiens galanin (GAL), mRNA [NM_015973]
FGF14	0.337664	0.994566	-0.36376	1.35833	Up	Stemcell	Homo sapiens fibroblast growth factor 14 (FGF14), transcript variant 2, mRNA [NM_175929]
SEMA7A	0.0799888	0.383398	-0.821408	1.20481	Up	Stemcell	Homo sapiens semaphorin 7A, GPI membrane anchor (John Milton Hagen blood group) (SEMA7A), mRNA [NM_003612]
FOS	0.0872653	0.308444	-0.888965	1.19741	Up	Stemcell	Homo sapiens v-fos FBJ murine osteosarcoma viral oncogene homolog (FOS), mRNA [NM_005252]
HES5	0.126961	0.110968	-0.961905	1.07287	Up	Stemcell	Homo sapiens hairy and enhancer of split 5 (Drosophila), mRNA (cDNA clone MGC:102848 IMAGE:6204648), complete cds. [BC087840]
FGF11	0.145752	0.183228	-0.699259	0.882487	Up	Stemcell	Homo sapiens fibroblast growth factor 11 (FGF11), mRNA [NM_004112]
FGF17	0.0387438	0.459246	-0.420065	0.879311	Up	Stemcell	Homo sapiens fibroblast growth factor 17 (FGF17), mRNA [NM_003867]
HES6	0.0843409	0.446728	-0.405058	0.851785	Up	Stemcell	Homo sapiens hairy and enhancer of split 6 (Drosophila) (HES6), mRNA [NM_018645]
ALDH5A1	0.0442178	0.254134	-0.547785	0.801919	Up	Stemcell	Homo sapiens aldehyde dehydrogenase 5 family, member A1 (succinate-semialdehyde dehydrogenase) (ALDH5A1), nuclear gene encoding mitochondrial protein, transcript variant 1, mRNA [NM_170740]
HOXA1	0.340759	0.110958	-0.663784	0.774742	Up	Stemcell	Homo sapiens homeobox A1 (HOXA1), transcript variant 2, mRNA [NM_153620]
AMIGO1	0.0373586	0.160515	-0.57423	0.734745	Up	Stemcell	Amphoterin-induced protein 1 precursor (AMIGO-1) (Alivin-2). [Source:Uniprot/SWISSPROT;Acc:Q86WK6] [ENST00000369864]
EFNB1	0.10887	0.236205	-0.395904	0.632109	Up	Stemcell	Homo sapiens ephrin-B1 (EFNB1), mRNA [NM_004429]
EPHB2	0.411862	0.476782	-0.144102	0.620884	Up	Stemcell	Homo sapiens EPH receptor B2 (EPHB2), transcript variant 2, mRNA [NM_004442]
HES1	0.317213	0.333575	-0.2793	0.612875	Up	Stemcell	Homo sapiens hairy and enhancer of split 1, (Drosophila) (HES1), mRNA [NM_005524]
CD34	0.0177552	2.13285	-1.11471	3.24756	Up	Stemcell	Homo sapiens CD34 molecule (CD34), transcript variant 2, mRNA [NM_001773]
SMO	0.000289241	1.19582	-1.24145	2.43727	Up	Stemcell	Homo sapiens smoothened homolog (Drosophila) (SMO), mRNA [NM_005631]
CD38	0.00710321	-0.747998	0.68419	-1.43219	Down	Stemcell	Homo sapiens CD38 molecule (CD38), mRNA [NM_001775]
CRIM1	0.230137	0.0838334	0.70035	-0.616517	Down	Stemcell	Homo sapiens cysteine rich transmembrane BMP regulator 1 (chordin-like) (CRIM1), mRNA [NM_016441]
NTF3	0.450092	-0.167135	0.449392	-0.616526	Down	Stemcell	Homo sapiens neurotrophin 3 (NTF3), mRNA [NM_002527]
NCAM1	0.358504	-0.232467	0.408366	-0.640834	Down	Stemcell	Homo sapiens neural cell adhesion molecule 1 (NCAM1), transcript variant 3, mRNA [NM_001076682]
SLC7A9	0.033629	-0.233972	0.424731	-0.658703	Down	Stemcell	Homo sapiens solute carrier family 7 (cationic amino acid transporter, y+ system), member 9 (SLC7A9), mRNA [NM_014270]
DICER1	0.00100065	-0.354906	0.417633	-0.77254	Down	Stemcell	Homo sapiens Dicer1, Dcr-1 homolog (Drosophila) (DICER1), transcript variant 1, mRNA [NM_177438]
NEUROG3	0.0956584	-0.601253	0.171614	-0.772867	Down	Stemcell	Homo sapiens neurogenin 3 (NEUROG3), mRNA [NM_020999]
TLX3	0.320178	-0.145647	0.686482	-0.832129	Down	Stemcell	Homo sapiens T-cell leukemia homeobox 3 (TLX3), mRNA [NM_021025]
POU3F3	0.303032	-0.578157	0.321369	-0.899525	Down	Stemcell	Homo sapiens POU domain, class 3, transcription factor 3 (POU3F3), mRNA [NM_006236]
VEGFA	0.142282	-0.260194	0.653536	-0.913729	Down	Stemcell	Homo sapiens vascular endothelial growth factor A (VEGFA), transcript variant 2, mRNA [NM_003376]
PCDHA8	0.0273432	-0.498265	0.529841	-1.02811	Down	Stemcell	Homo sapiens protocadherin alpha 8 (PCDHA8), transcript variant 2, mRNA [NM_031856]
CTNNAL1	0.281637	0.273443	-0.348746	0.622189	Up	Stemcell	Homo sapiens catenin (cadherin-associated protein), alpha-like 1 (CTNNAL1), mRNA [NM_003798]
FZD7	0.000386269	0.628188	-0.808147	1.43633	Up	Stemcell	Homo sapiens frizzled homolog 7 (Drosophila) (FZD7), mRNA [NM_003507]
FZD3	0.150494	0.573389	-0.699553	1.27294	Up	Stemcell	Frizzled-3 precursor (Fz-3) (hFz3). [Source:Uniprot/SWISSPROT;Acc:Q9NPG1] [ENST00000380239]
FZD10	0.251455	0.315317	-0.733897	1.04921	Up	Stemcell	Homo sapiens frizzled homolog 10 (Drosophila) (FZD10), mRNA [NM_007197]
FZD2	0.000371384	0.458883	-0.471935	0.930818	Up	Stemcell	Homo sapiens frizzled homolog 2 (Drosophila) (FZD2), mRNA [NM_001466]
							Immune Regulation
CD200	0.0496458	0.981597	-1.00922	1.99082	Up	Immune Regulation	Homo sapiens CD200 molecule (CD200), transcript variant 2, mRNA [NM_001004196]
CD34	0.0177552	2.13285	-1.11471	3.24756	Up	Immune Regulation	Homo sapiens CD34 molecule (CD34), transcript variant 2, mRNA [NM_001773]
CD36	0.150914	0.977326	-0.722955	1.70028	Up	Immune Regulation	CD36=collagen type I/thrombospondin receptor {one exon} [human, mRNA Partial, 369 nt]. [S67044]
CD163	0.0457708	1.36142	-0.595625	1.95704	Up	Immune Regulation	Homo sapiens CD163 molecule (CD163), transcript variant 1, mRNA [NM_004244]
CD177	0.030613	1.54289	-0.859925	2.40281	Up	Immune Regulation	Homo sapiens CD177 molecule (CD177), mRNA [NM_020406]
CD1A	0.162824	0.855173	-0.298548	1.15372	Up	Immune Regulation	Homo sapiens CD1a molecule (CD1A), mRNA [NM_001763]
CD24	0.048107	0.633189	-0.913926	1.54711	Up	Immune Regulation	Homo sapiens CD24 signal transducer mRNA, complete cds and 3' region. [L33930]
CD59	0.0329865	0.594915	-0.536637	1.13155	Up	Immune Regulation	Homo sapiens CD59 molecule, complement regulatory protein (CD59), transcript variant 1, mRNA [NM_203330]
CLIP3	0.00682864	1.1113	-1.03901	2.1503	Up	Immune Regulation	Homo sapiens CAP-GLY domain containing linker protein 3 (CLIP3), mRNA [NM_015526]
CXCR7	0.0255029	0.300891	-1.70778	2.00867	Up	Immune Regulation	Homo sapiens chemokine (C-X-C motif) receptor 7 (CXCR7), transcript variant 2, mRNA [NM_020311]
IL17D	0.0013493	0.496029	-1.79714	2.29317	Up	Immune Regulation	Homo sapiens interleukin 17D (IL17D), mRNA [NM_138284]
TLR10	0.233615	0.935884	-0.0928847	1.02877	Up	Immune Regulation	Homo sapiens toll-like receptor 10 (TLR10), transcript variant 1, mRNA [NM_030956]
TLR5	0.422571	1.3207	0.440843	0.879855	Up	Immune Regulation	Homo sapiens toll-like receptor 5 (TLR5), mRNA [NM_003268]
TLR8	0.498527	1.05572	0.159218	0.896506	Up	Immune Regulation	Homo sapiens toll-like receptor 8 (TLR8), transcript variant 1, mRNA [NM_016610]
PTCRA	0.0112042	0.942468	-0.804019	1.74649	Up	Immune Regulation	Homo sapiens pre T-cell antigen receptor alpha (PTCRA), mRNA [NM_138296]
KLRG2	0.0525504	0.471165	-0.802725	1.27389	Up	Immune Regulation	killer cell lectin-like receptor subfamily G, member 2 [Source:RefSeq_peptide;Acc:NP_940910] [ENST00000340940]
GZMA	0.166955	1.17835	-0.220034	1.39838	Up	Immune Regulation	Homo sapiens granzyme A (granzyme 1, cytotoxic T-lymphocyte-associated serine esterase 3) (GZMA), mRNA [NM_006144]
EPB41L3	0.00909164	1.3884	-1.83499	3.22339	Up	Immune Regulation	Homo sapiens erythrocyte membrane protein band 4.1-like 3 (EPB41L3), mRNA [NM_012307]
EPB42	0.0606631	1.1211	-1.28322	2.40432	Up	Immune Regulation	Homo sapiens erythrocyte membrane protein band 4.2 (EPB42), mRNA [NM_000119]
CD3D	0.0339425	0.546308	-0.801952	1.34826	Up	Immune Regulation	Homo sapiens CD3d molecule, delta (CD3-TCR complex) (CD3D), transcript variant 1, mRNA [NM_000732]
CD5L	0.214823	-0.0214946	-1.35799	1.3365	Up	Immune Regulation	Homo sapiens CD5 molecule-like (CD5L), mRNA [NM_005894]
LIR-6	0.287142	1.13793	0.0686458	1.06929	Up	Immune Regulation	Leukocyte immunoglobulin-like receptor subfamily A member 1 precursor (Leukocyte immunoglobulin-like receptor 6) (LIR-6) (CD85i antigen). [Source:Uniprot/SWISSPROT;Acc:O75019] [ENST00000251375]
EPB49	0.0331527	0.740928	-0.993178	1.73411	Up	Immune Regulation	Homo sapiens erythrocyte membrane protein band 4.9 (dematin) (EPB49), mRNA [NM_001978]
GYPB	0.0763172	1.36455	-0.874643	2.2392	Up	Immune Regulation	Homo sapiens glycophorin B (MNS blood group) (GYPB), mRNA [NM_002100]
IL12A	0.00298075	0.626727	-0.622757	1.24948	Up	Immune Regulation	Homo sapiens interleukin 12A (natural killer cell stimulatory factor 1, cytotoxic lymphocyte maturation factor 1, p35) (IL12A), mRNA [NM_000882]
IL18	0.048865	0.231808	-0.769757	1.00157	Up	Immune Regulation	Homo sapiens interleukin 18 (interferon-gamma-inducing factor) (IL18), mRNA [NM_001562]
IL18R1	0.158634	0.691926	-0.537338	1.22926	Up	Immune Regulation	Homo sapiens interleukin 18 receptor 1 (IL18R1), mRNA [NM_003855]
IL1B	0.0320856	0.186072	-1.0579	1.24397	Up	Immune Regulation	Homo sapiens interleukin 1, beta (IL1B), mRNA [NM_000576]
IL8RBP	0.184002	1.18603	-0.116161	1.30219	Up	Immune Regulation	Homo sapiens interleukin 8 receptor, beta pseudogene (IL8RBP) on chromosome 2 [NR_002712]
IRF8	0.124876	0.44243	-0.813242	1.25567	Up	Immune Regulation	Homo sapiens interferon regulatory factor 8 (IRF8), mRNA [NM_002163]
MLLT3	0.0783147	0.400103	-0.823833	1.22394	Up	Immune Regulation	Homo sapiens myeloid/lymphoid or mixed-lineage leukemia (trithorax homolog, Drosophila); translocated to, 3 (MLLT3), mRNA [NM_004529]
ADA	0.0016696	0.44296	-0.325738	0.768698	Up	Immune Regulation	Homo sapiens adenosine deaminase (ADA), mRNA [NM_000022]
AZGP1	0.0167283	0.742746	-1.28653	2.02928	Up	Immune Regulation	Homo sapiens alpha-2-glycoprotein 1, zinc-binding (AZGP1), mRNA [NM_001185]
BPI	0.0564444	1.04543	-1.03692	2.08235	Up	Immune Regulation	Homo sapiens bactericidal/permeability-increasing protein (BPI), mRNA [NM_001725]
C1QA	0.0242058	1.52591	-0.822844	2.34875	Up	Immune Regulation	Homo sapiens complement component 1, q subcomponent, A chain (C1QA), mRNA [NM_015991]
C1QB	0.027582	0.741345	-1.37871	2.12006	Up	Immune Regulation	Homo sapiens complement component 1, q subcomponent, B chain (C1QB), mRNA [NM_000491]
C1QC	0.191336	0.204632	-1.02263	1.22727	Up	Immune Regulation	Homo sapiens complement component 1, q subcomponent, C chain (C1QC), mRNA [NM_172369]
CLEC4A	0.273685	0.659283	-0.0635405	0.722824	Up	Immune Regulation	Homo sapiens C-type lectin domain family 4, member A (CLEC4A), transcript variant 1, mRNA [NM_016184]
COLEC12	0.0238027	1.22662	-0.837026	2.06365	Up	Immune Regulation	Homo sapiens collectin sub-family member 12 (COLEC12), mRNA [NM_130386]
DEFA1	0.127196	1.14176	-0.508153	1.64992	Up	Immune Regulation	BX427054 Homo sapiens FETAL LIVER Homo sapiens cDNA clone CS0DM008YG18 5-PRIME, mRNA sequence [BX427054]
FCGR3B	0.406434	0.649618	-0.370425	1.02004	Up	Immune Regulation	Homo sapiens Fc fragment of IgG, low affinity IIIb, receptor (CD16b) (FCGR3B), mRNA [NM_000570]
GJB6	0.167335	0.749355	-0.891044	1.6404	Up	Immune Regulation	Homo sapiens gap junction protein, beta 6 (GJB6), mRNA [NM_006783]
GPR65	0.571206	0.409116	-0.314555	0.723671	Up	Immune Regulation	Homo sapiens G protein-coupled receptor 65 (GPR65), mRNA [NM_003608]
IFI16	0.0119801	0.233825	-0.556188	0.790014	Up	Immune Regulation	Homo sapiens interferon, gamma-inducible protein 16 (IFI16), mRNA [NM_005531]
IFI27	0.120738	0.723408	-0.601256	1.32466	Up	Immune Regulation	Homo sapiens interferon, alpha-inducible protein 27 (IFI27), mRNA [NM_005532]
IFIT1	0.0615718	0.909225	-0.246603	1.15583	Up	Immune Regulation	Homo sapiens interferon-induced protein with tetratricopeptide repeats 1 (IFIT1), transcript variant 2, mRNA [NM_001548]
IGHV1-69	0.161884	-0.01362	-1.06288	1.04926	Up	Immune Regulation	Homo sapiens immunoglobulin heavy variable 1-69, mRNA (cDNA clone MGC:88338 IMAGE:6557369), complete cds. [BC070333]
IL18RAP	0.500443	0.629529	-0.149502	0.779031	Up	Immune Regulation	Homo sapiens interleukin 18 receptor accessory protein (IL18RAP), mRNA [NM_003853]
IL2RG	0.171833	0.612606	-0.131289	0.743895	Up	Immune Regulation	Homo sapiens interleukin 2 receptor, gamma (severe combined immunodeficiency) (IL2RG), mRNA [NM_000206]
IL8	0.25478	1.04662	-0.27892	1.32554	Up	Immune Regulation	Homo sapiens interleukin 8 (IL8), mRNA [NM_000584]
LILRA3	0.0725073	0.938446	-0.906831	1.84528	Up	Immune Regulation	Homo sapiens leukocyte immunoglobulin-like receptor, subfamily A (without TM domain), member 3 (LILRA3), mRNA [NM_006865]
LILRA5	0.230647	1.16194	-0.193562	1.3555	Up	Immune Regulation	Homo sapiens leukocyte immunoglobulin-like receptor, subfamily A (with TM domain), member 5 (LILRA5), transcript variant 3, mRNA [NM_181879]
LILRB2	0.20511	0.975549	-0.50526	1.48081	Up	Immune Regulation	Homo sapiens leukocyte immunoglobulin-like receptor, subfamily B (with TM and ITIM domains), member 2 (LILRB2), transcript variant 1, mRNA [NM_005874]
LTF	0.035154	1.67433	-0.862619	2.53695	Up	Immune Regulation	Homo sapiens lactotransferrin (LTF), mRNA [NM_002343]
OLR1	0.160922	0.708429	-0.670362	1.37879	Up	Immune Regulation	Homo sapiens oxidized low density lipoprotein (lectin-like) receptor 1 (OLR1), mRNA [NM_002543]
PGLYRP1	0.0437566	1.30116	-1.1876	2.48876	Up	Immune Regulation	Homo sapiens peptidoglycan recognition protein 1 (PGLYRP1), mRNA [NM_005091]
PRG3	0.104873	1.23767	-0.608325	1.846	Up	Immune Regulation	Homo sapiens proteoglycan 3 (PRG3), mRNA [NM_006093]
SEMA3F	0.0746347	1.5121	-0.224884	1.73698	Up	Immune Regulation	Homo sapiens sema domain, immunoglobulin domain (Ig), short basic domain, secreted, (semaphorin) 3F (SEMA3F), mRNA [NM_004186]
SEMA3G	0.0236939	0.821164	-0.925916	1.74708	Up	Immune Regulation	Homo sapiens sema domain, immunoglobulin domain (Ig), short basic domain, secreted, (semaphorin) 3G (SEMA3G), mRNA [NM_020163]
SEMA7A	0.0799888	0.383398	-0.821408	1.20481	Up	Immune Regulation	Homo sapiens semaphorin 7A, GPI membrane anchor (John Milton Hagen blood group) (SEMA7A), mRNA [NM_003612]
SLA2	0.0479991	0.340998	-0.672856	1.01385	Up	Immune Regulation	Homo sapiens Src-like-adaptor 2 (SLA2), transcript variant 1, mRNA [NM_032214]
SPG3A	0.0476226	0.47319	-0.910457	1.38365	Up	Immune Regulation	Homo sapiens spastic paraplegia 3A (autosomal dominant) (SPG3A), transcript variant 1, mRNA [NM_015915]
TNFSF10	0.089032	0.0564263	-0.697893	0.754319	Up	Immune Regulation	Homo sapiens tumor necrosis factor (ligand) superfamily, member 10 (TNFSF10), mRNA [NM_003810]
TNFSF4	0.143338	0.948694	-0.16415	1.11284	Up	Immune Regulation	Homo sapiens tumor necrosis factor (ligand) superfamily, member 4 (tax-transcriptionally activated glycoprotein 1, 34kDa) (TNFSF4), mRNA [NM_003326]
VIPR1	0.0510738	0.714089	-0.716285	1.43037	Up	Immune Regulation	Homo sapiens vasoactive intestinal peptide receptor 1 (VIPR1), mRNA [NM_004624]
VPREB1	0.123517	0.913637	-0.504463	1.4181	Up	Immune Regulation	Homo sapiens pre-B lymphocyte gene 1 (VPREB1), mRNA [NM_007128]
ZAP70	0.211249	0.366397	-0.442964	0.809361	Up	Immune Regulation	Homo sapiens zeta-chain (TCR) associated protein kinase 70kDa (ZAP70), transcript variant 1, mRNA [NM_001079]
SAMHD1	0.256862	-1.0011	-6.14575e-05	-1.00104	Down	Immune Regulation	Homo sapiens SAM domain and HD domain 1 (SAMHD1), mRNA [NM_015474]
IL1R1	0.0395579	-0.297708	0.706811	-1.00452	Down	Immune Regulation	Homo sapiens interleukin 1 receptor, type I (IL1R1), mRNA [NM_000877]
LAX1	0.00330743	-0.39646	0.615721	-1.01218	Down	Immune Regulation	Homo sapiens lymphocyte transmembrane adaptor 1 (LAX1), mRNA [NM_017773]
TNFRSF14	0.00638102	-0.616109	0.399348	-1.01546	Down	Immune Regulation	Homo sapiens tumor necrosis factor receptor superfamily, member 14 (herpesvirus entry mediator) (TNFRSF14), mRNA [NM_003820]
LAT2	0.0106126	-0.474885	0.549542	-1.02443	Down	Immune Regulation	Homo sapiens linker for activation of T cells family, member 2, mRNA (cDNA clone MGC:12566 IMAGE:3621218), complete cds. [BC006080]
CD97	0.00866343	-0.16604	0.869005	-1.03504	Down	Immune Regulation	Homo sapiens CD97 molecule (CD97), transcript variant 1, mRNA [NM_078481]
TCIRG1	0.0443791	-0.773996	0.277247	-1.05124	Down	Immune Regulation	Homo sapiens T-cell, immune regulator 1, ATPase, H+ transporting, lysosomal V0 subunit A3 (TCIRG1), transcript variant 1, mRNA [NM_006019]
DEFB1	0.517009	-1.34181	-0.256662	-1.08515	Down	Immune Regulation	Homo sapiens defensin, beta 1 (DEFB1), mRNA [NM_005218]
CMKLR1	0.0549016	-0.508668	0.581767	-1.09044	Down	Immune Regulation	Homo sapiens chemokine-like receptor 1 (CMKLR1), mRNA [NM_004072]
RNF125	0.0235468	-0.625125	0.466447	-1.09157	Down	Immune Regulation	Homo sapiens cDNA: FLJ23481 fis, clone KAIA03003. [AK027134]
IL1RAP	0.0504344	-0.122492	0.977915	-1.10041	Down	Immune Regulation	Homo sapiens interleukin 1 receptor accessory protein (IL1RAP), transcript variant 1, mRNA [NM_002182]
IL2RA	0.204534	-0.474874	0.638169	-1.11304	Down	Immune Regulation	Homo sapiens interleukin 2 receptor, alpha (IL2RA), mRNA [NM_000417]
SPN	0.0024793	-0.431519	0.686911	-1.11843	Down	Immune Regulation	Homo sapiens sialophorin (leukosialin, CD43) (SPN), transcript variant 1, mRNA [NM_001030288]
TREM1	0.203155	-1.07897	0.0804876	-1.15946	Down	Immune Regulation	Homo sapiens triggering receptor expressed on myeloid cells 1 (TREM1), mRNA [NM_018643]
CLEC4E	0.237656	-0.389892	0.861797	-1.25169	Down	Immune Regulation	Homo sapiens C-type lectin domain family 4, member E (CLEC4E), mRNA [NM_014358]
CCL23	0.0733328	-0.509764	0.825357	-1.33512	Down	Immune Regulation	Homo sapiens chemokine (C-C motif) ligand 23 (CCL23), transcript variant CKbeta8-1, mRNA [NM_005064]
TLR4	0.0128395	-0.837175	0.594256	-1.43143	Down	Immune Regulation	Homo sapiens toll-like receptor 4 (TLR4), mRNA [NM_138554]
CD86	0.120175	-0.0714505	1.40278	-1.47423	Down	Immune Regulation	Homo sapiens CD86 molecule (CD86), transcript variant 2, mRNA [NM_006889]
CCL3	0.0447786	-0.782716	0.835902	-1.61862	Down	Immune Regulation	Homo sapiens mRNA for pLD78 peptide, complete cds. [D00044]
CYSLTR2	0.0192373	-0.6266	1.09146	-1.71806	Down	Immune Regulation	Homo sapiens cysteinyl leukotriene receptor 2 (CYSLTR2), mRNA [NM_020377]
CR1	0.0192213	-1.0904	0.745889	-1.83629	Down	Immune Regulation	Homo sapiens complement component (3b/4b) receptor 1 (Knops blood group) (CR1), transcript variant S, mRNA [NM_000651]
CLEC4D	0.113927	-1.46214	0.465059	-1.9272	Down	Immune Regulation	Homo sapiens C-type lectin domain family 4, member D (CLEC4D), mRNA [NM_080387]
CLEC5A	0.0175384	-0.669188	1.40985	-2.07904	Down	Immune Regulation	Homo sapiens C-type lectin domain family 5, member A (CLEC5A), mRNA [NM_013252]
RAET1E	0.0267838	-1.95765	0.486999	-2.44465	Down	Immune Regulation	Homo sapiens retinoic acid early transcript 1E (RAET1E), mRNA [NM_139165]
							Apoptosis
BAPX1	0.0035519	1.1207	-1.95264	3.07334	Up	Apoptosis	Homo sapiens bagpipe homeobox homolog 1 (Drosophila) (BAPX1), mRNA [NM_001189]
NGFRAP1	0.0150959	0.292556	-2.63401	2.92657	Up	Apoptosis	Homo sapiens nerve growth factor receptor (TNFRSF16) associated protein 1 (NGFRAP1), transcript variant 3, mRNA [NM_014380]
SMO	0.000289241	1.19582	-1.24145	2.43727	Up	Apoptosis	Homo sapiens smoothened homolog (Drosophila) (SMO), mRNA [NM_005631]
UNC5B	0.0419805	0.877574	-1.45287	2.33045	Up	Apoptosis	Homo sapiens unc-5 homolog B (C. elegans) (UNC5B), mRNA [NM_170744]
IER3	0.00683581	1.15564	-1.05277	2.20841	Up	Apoptosis	Homo sapiens immediate early response 3 (IER3), mRNA [NM_003897]
NME5	0.0067157	0.868573	-1.26471	2.13329	Up	Apoptosis	Homo sapiens non-metastatic cells 5, protein expressed in (nucleoside-diphosphate kinase) (NME5), mRNA [NM_003551]
MMP9	0.111066	0.798825	-0.515957	1.31478	Up	Apoptosis	Homo sapiens matrix metallopeptidase 9 (gelatinase B, 92kDa gelatinase, 92kDa type IV collagenase) (MMP9), mRNA [NM_004994]
APOE	0.0553328	0.337909	-0.915768	1.25368	Up	Apoptosis	Homo sapiens apolipoprotein E (APOE), mRNA [NM_000041]
IL1B	0.0320856	0.186072	-1.0579	1.24397	Up	Apoptosis	Homo sapiens interleukin 1, beta (IL1B), mRNA [NM_000576]
TNFRSF21	0.0053728	0.683076	-0.554459	1.23753	Up	Apoptosis	Homo sapiens tumor necrosis factor receptor superfamily, member 21 (TNFRSF21), mRNA [NM_014452]
TIMP3	0.144685	0.538182	-0.693018	1.2312	Up	Apoptosis	Homo sapiens TIMP metallopeptidase inhibitor 3 (Sorsby fundus dystrophy, pseudoinflammatory) (TIMP3), mRNA [NM_000362]
BIK	0.0171366	0.220628	-0.974696	1.19532	Up	Apoptosis	Homo sapiens BCL2-interacting killer (apoptosis-inducing) (BIK), mRNA [NM_001197]
TP53	0.0183376	0.704786	-0.453615	1.1584	Up	Apoptosis	Homo sapiens tumor protein p53 (Li-Fraumeni syndrome) (TP53), mRNA [NM_000546]
ANGPTL4	0.224616	0.89459	-0.161491	1.05608	Up	Apoptosis	Homo sapiens angiopoietin-like 4 (ANGPTL4), transcript variant 1, mRNA [NM_139314]
TNFRSF11B	0.154555	0.292927	-0.70343	0.996357	Up	Apoptosis	Homo sapiens tumor necrosis factor receptor superfamily, member 11b (osteoprotegerin) (TNFRSF11B), mRNA [NM_002546]
DAPK2	0.265473	0.992136	0.0135242	0.978612	Up	Apoptosis	Homo sapiens death-associated protein kinase 2 (DAPK2), mRNA [NM_014326]
CUL3	0.0170298	0.454559	-0.388115	0.842674	Up	Apoptosis	Homo sapiens cullin 3 (CUL3), mRNA [NM_003590]
TRAF5	0.139744	0.399265	-0.421242	0.820507	Up	Apoptosis	Homo sapiens TNF receptor-associated factor 5 (TRAF5), transcript variant 1, mRNA [NM_004619]
MYC	0.0868631	0.496007	-0.315797	0.811804	Up	Apoptosis	Homo sapiens v-myc myelocytomatosis viral oncogene homolog (avian) (MYC), mRNA [NM_002467]
BAG3	0.442107	1.01344	0.269425	0.744017	Up	Apoptosis	Homo sapiens BCL2-associated athanogene 3 (BAG3), mRNA [NM_004281]
[truncated: 27 more rows]
